# Supplementary material for: Horizontal gene transfer and gene loss drove the divergent evolution of host dependency in Micrarchaeota
Source: Natl Sci Rev. 2025 Nov 28;13(4):nwaf542. doi: 10.1093/nsr/nwaf542 (PMC12892359; doi:10.1093/nsr/nwaf542)
Supplement: nwaf542_Supplemental_Files [file nwaf542_supplemental_files.zip]

Archive with 2 entries (2 files):
- Datasets.xlsx
- Supporting information.pdf
