# Supplementary material for: Horizontal gene transfer and gene loss drove the divergent evolution of host dependency in Micrarchaeota
Source: Natl Sci Rev. 2025 Nov 28;13(4):nwaf542. doi: 10.1093/nsr/nwaf542 (PMC12892359; doi:10.1093/nsr/nwaf542)
Supplement: nwaf542_Supplemental_Files [file nwaf542_supplemental_files.zip › Datasets.xlsx]

## Sheet: Dataset S1
Dataset S1. Genome quality and characteristics statistics of all 163 Micrarchaeota MAGs in this study.
Biosamples	Bins	Recovered location	Sampling date	Site	Representative (phylogeny in Fig. 2)	Representative (evol. analyses in Fig. 4)	Position in phylotree	dRep cluster	Completeness 48 SCGs	Completeness CheckM1	Contamination CheckM1	Completeness CheckM2	Contamination CheckM2	Strain heterogeneity	Genome size (bp)	# of scaffolds	N50	GC	Coding density	# of genes	CDS size	Avg. len.	GC (CDS, %)	Longest gene len.	# of overlapping genes	Ratio of overlapping genes (%)	# of tRNA	16S rRNA	23S rRNA	5S rRNA	RED value	Classification based on GTDBr207	Name/propose name	Abbr.	Type material
SAMN17765500	QZM_A2_1_37_26	Xizang	201608	QZM_A2	yes	no	41	66_1	66.6667	62.08	1.01	66.01	0.41	0	730118	93	10252	36.5033	91.3454	912	666929	731.282	36.7453	4938	140	15.3509	31	0	0	0	0.724689	d__Archaea;p__Micrarchaeota;c__Micrarchaeia;o__Norongarragalinales;f__CAINOH01;g__;s__	Norongarragalinales	N
SAMN17761751	QZM_A1_37_24	Xizang	201608	QZM_A1	yes	no	42	66_1	79.1667	71.98	0.47	83.34	1.7	0	845646	56	22882	36.7972	92.5209	955	782399	819.266	37.0285	7257	148	15.4974	40	1	0	0	0.724162	d__Archaea;p__Micrarchaeota;c__Micrarchaeia;o__Norongarragalinales;f__CAINOH01;g__;s__	Norongarragalinales	N
SAMN36037899	JZ-4_201803_bins_88	Yunnan	201803	JZ-4	yes	yes	48	40_0	97.9167	85.4	0	93.33	0.37	0	926659	9	714187	51.29	91.39	997	848415	850.968	51.9629	9114	118	11.8355	43	2	1	0	0.939415	d__Archaea;p__Micrarchaeota;c__Micrarchaeia;o__Norongarragalinales;f__UBA10210;g__UBA10210;s__	Norongarragalinales	N
SAMN17765505	QZM_B1_49_39	Xizang	201608	QZM_B1	yes	yes	54	41_0	97.9167	83.64	1.87	92.73	0.46	0	926284	32	43952	48.6148	87.5813	921	811252	880.838	50.0181	8577	80	8.68621	47	2	1	1	0.783779	d__Archaea;p__Micrarchaeota;c__Micrarchaeia;o__Norongarragalinales;f__CAITNU01;g__;s__	Norongarragalinales	N
SAMN36036656	DPZ-2_202101_bins_83	Yunnan	202101	DPZ-2	yes	yes	56	42_0	91.6667	77.1	1.87	80.02	0.18	0	755972	105	8277	51.9	90.07	889	682163	767.337	52.746	5097	74	8.32396	36	1	2	1	0.908476	d__Archaea;p__Micrarchaeota;c__Micrarchaeia;o__Norongarragalinales;f__CAITNU01;g__CAITNU01;s__	Norongarragalinales	N
SAMN17765507	QZM_B4_38_13	Xizang	201608	QZM_B4	yes	no	63	15_1	60.4167	58.83	0.93	66.2	0.21	0	496152	82	6522	37.6354	92.5317	592	459098	775.503	37.8782	4065	97	16.3851	28	0	0	0	0.796287	d__Archaea;p__Micrarchaeota;c__Micrarchaeia;o__CAILAH01;f__CAILAH01;g__;s__	Tudiarchaeales	T
SAMN41075474	QZM_B3_37_25	Xizang	201608	QZM_B3	no	no	63	15_1	52.0833	45.21	0.93	58.23	0.25	0	481207	86	6220	37.3226	92.8945	556	447015	803.984	37.5645	4164	89	16.0072	31	0	0	0	0.797025	d__Archaea;p__Micrarchaeota;c__Micrarchaeia;o__CAILAH01;f__CAILAH01;g__;s__	Tudiarchaeales	T
SAMN36036654	DPZ-2_202101_bins_34	Yunnan	202101	DPZ-2	yes	no	64	55_0	79.1667	70.8	0.93	81.2	0.64	0	687895	41	19069	52.07	93.16	741	642155	866.606	52.4795	9030	73	9.85155	36	0	0	0	0.824161	d__Archaea;p__Micrarchaeota;c__Micrarchaeia;o__CAILAH01;f__CAILAH01;g__;s__	Tudiarchaeales	T
SAMN36037072	DRTY-6_201705_bins_182	Yunnan	201705	DRTY-6	yes	yes	66	45_1	97.9167	85.4	1.87	94.03	0.02	0	917795	7	154525	44	92.24	916	847792	925.537	44.4602	14586	78	8.51528	41	2	1	0	0.888742	d__Archaea;p__Micrarchaeota;c__Micrarchaeia;o__CAILAH01;f__CAILAH01;g__;s__	Tudiarchaeales	T	*
SAMN36037984	QQ_201907_bins_112	Yunnan	201907	QQ	no	no	66	45_1	97.9167	85.4	2.34	92.66	0.02	33.33	895940	11	81882	44.11	92.16	892	827003	927.133	44.5765	14583	78	8.74439	41	2	1	0	0.8886	d__Archaea;p__Micrarchaeota;c__Micrarchaeia;o__CAILAH01;f__CAILAH01;g__;s__	Tudiarchaeales	T
SAMN36037621	JZ-2_201705_bins_4	Yunnan	201705	JZ-2	yes	yes	67	5_0	91.6667	77.1	0	68.64	0.53	0	692077	96	8909	43.25	88.64	831	614247	739.166	44.0582	9636	92	11.071	32	0	0	0	0.69175	d__Archaea;p__Micrarchaeota;c__Micrarchaeia;o__CABMEP01;f__CABMEP01;g__;s__	Zaosheniarchaeales	Z
SAMN36038167	SRBZ-1_202007_bins_85	Yunnan	202007	SRBZ-1	yes	no	69	53_3	87.5	77.1	0.54	70.18	0.56	100	523863	70	9412	33.17	91.41	586	479376	818.048	33.8551	6384	23	3.92491	33	0	0	1	0.902759	d__Archaea;p__Micrarchaeota;c__Micrarchaeia;o__CABMEP01;f__CABMEP01;g__DTQF01;s__	Zaosheniarchaeales	Z
SAMN36037094	DRTY-6_201705_bins_89	Yunnan	201705	DRTY-6	yes	yes	70	54_0	100	89.6	4.67	85.52	3.01	33.33	823815	74	17086	34.54	90.21	863	743951	862.052	35.1756	8313	44	5.09849	47	1	1	1	0.896954	d__Archaea;p__Micrarchaeota;c__Micrarchaeia;o__CABMEP01;f__CABMEP01;g__DTQF01;s__	Zaosheniarchaeales	Z
SAMN36037838	JZ-3_201901_bins_92	Yunnan	201901	JZ-3	yes	yes	71	50_1	100	89.6	0	91.6	0.04	0	759277	15	70464	32.95	90.52	753	687891	913.534	33.5687	8376	28	3.71846	45	1	1	1	0.899504	d__Archaea;p__Micrarchaeota;c__Micrarchaeia;o__CABMEP01;f__CABMEP01;g__DTQF01;s__	Zaosheniarchaeales	Z	*
SAMN36037867	JZ-3_201912_bins_72	Yunnan	201912	JZ-3	no	no	71	50_1	100	89.6	0	93.92	0.07	0	754545	13	78191	33.03	90.3	746	681987	914.192	33.6245	8376	30	4.02145	46	1	1	1	0.900974	d__Archaea;p__Micrarchaeota;c__Micrarchaeia;o__CABMEP01;f__CABMEP01;g__DTQF01;s__	Zaosheniarchaeales	Z
SAMN36037463	DRTY-7_201803_bins_59	Yunnan	201803	DRTY-7	yes	no	72	53_1	85.4167	72.9	0	82.41	0.02	0	684691	17	70907	33.15	91.74	683	628512	920.223	33.874	8376	26	3.80673	32	0	0	1	0.901147	d__Archaea;p__Micrarchaeota;c__Micrarchaeia;o__CABMEP01;f__CABMEP01;g__DTQF01;s__	Zaosheniarchaeales	Z
SAMN36037187	DRTY-6_201808_bins_34	Yunnan	201808	DRTY-6	no	no	72	53_1	83.3333	70.8	0.62	61.94	1.13	100	538855	27	26437	33.37	88.2	554	475641	858.558	34.0402	5034	23	4.15162	26	0	0	0	0.904688	d__Archaea;p__Micrarchaeota;c__Micrarchaeia;o__CABMEP01;f__CABMEP01;g__DTQF01;s__	Zaosheniarchaeales	Z
SAMN36037309	DRTY-6_201907_bins_44	Yunnan	201907	DRTY-6	no	no	72	53_1	83.3333	70.8	0.79	69.61	0.82	0	575730	25	30429	33.11	90.09	582	519057	891.851	33.7705	8154	24	4.12371	30	0	0	0	0.906349	d__Archaea;p__Micrarchaeota;c__Micrarchaeia;o__CABMEP01;f__CABMEP01;g__DTQF01;s__	Zaosheniarchaeales	Z
SAMN36037341	DRTY-6_201912_bins_1	Yunnan	201912	DRTY-6	no	no	72	53_1	64.5833	52.1	0.93	63.55	0.73	100	545259	24	30336	33.1	91.53	568	499416	879.254	33.8129	5115	19	3.34507	28	0	0	0	0.897364	d__Archaea;p__Micrarchaeota;c__Micrarchaeia;o__CABMEP01;f__CABMEP01;g__DTQF01;s__	Zaosheniarchaeales	Z
SAMN36037117	DRTY-6_201709_bins_37	Yunnan	201709	DRTY-6	yes	no	73	53_2	60.4167	56.3	1.01	67.19	1.28	0	938065	87	21218	32.68	86.29	1008	811227	804.789	33.5701	8376	93	9.22619	35	0	0	1	0.902253	d__Archaea;p__Micrarchaeota;c__Micrarchaeia;o__CABMEP01;f__CABMEP01;g__DTQF01;s__	Zaosheniarchaeales	Z
SAMN36037242	DRTY-6_201901_bins_5	Yunnan	201901	DRTY-6	yes	yes	74	51_4	95.8333	83.3	0	78.39	1.9	0	807215	61	18220	32.33	86.01	858	695349	810.43	33.1028	7569	55	6.41026	29	0	0	0	0.903375	d__Archaea;p__Micrarchaeota;c__Micrarchaeia;o__CABMEP01;f__CABMEP01;g__DTQF01;s__	Zaosheniarchaeales	Z
SAMN36037421	DRTY-7_201601_bins_6	Yunnan	201601	DRTY-7	yes	yes	75	51_1	100	85.4	0	89.06	0.04	0	755614	8	138651	32.52	89.99	741	680595	918.482	33.0955	9084	36	4.8583	42	1	1	1	0.899536	d__Archaea;p__Micrarchaeota;c__Micrarchaeia;o__CABMEP01;f__CABMEP01;g__DTQF01;s__	Zaosheniarchaeales	Z
SAMN36037148	DRTY-6_201803_bins_32	Yunnan	201803	DRTY-6	yes	no	76	52_0	66.6667	56.3	1.87	62.69	7.22	100	771244	93	11155	32.18	87.51	860	675765	785.773	32.8764	6285	47	5.46512	36	0	0	1	0.910831	d__Archaea;p__Micrarchaeota;c__Micrarchaeia;o__CABMEP01;f__CABMEP01;g__DTQF01;s__	Zaosheniarchaeales	Z
SAMN36037384	DRTY-6_201912_bins_78	Yunnan	201912	DRTY-6	yes	yes	77	51_2	95.8333	85.4	2.8	80.11	1.32	100	980699	38	35263	33.7176	85.52	1006	838680	833.678	34.2906	10419	103	10.2386	40	0	0	1	0.900792	d__Archaea;p__Micrarchaeota;c__Micrarchaeia;o__CABMEP01;f__CABMEP01;g__DTQF01;s__	Zaosheniarchaeales	Z
SAMN36037109	DRTY-6_201709_bins_120	Yunnan	201709	DRTY-6	yes	yes	78	51_3	97.9167	81.3	0	84.15	0.88	0	715547	38	28609	32.81	89.95	744	644670	866.492	33.4416	8376	60	8.06452	36	0	0	1	0.903156	d__Archaea;p__Micrarchaeota;c__Micrarchaeia;o__CABMEP01;f__CABMEP01;g__DTQF01;s__	Zaosheniarchaeales	Z
SAMN17765505	QZM_B1_44_11	Xizang	201608	QZM_B1	yes	no	79	18_0	87.5	71.59	0	67.73	0.01	0	743128	84	11580	43.7275	93.6321	860	695806	809.077	44.055	3801	151	17.5581	29	0	0	1	0.475387	d__Archaea;p__Micrarchaeota;c__Micrarchaeia;o__;f__;g__;s__	Wunengiarchaeales	W
SAMN36037092	DRTY-6_201705_bins_86	Yunnan	201705	DRTY-6	yes	yes	80	25_0	95.8333	79.2	0	92.35	1	0	1134811	38	36760	45.16	94.49	1204	1075894	893.6	45.4557	5355	226	18.7708	37	2	1	1	0.510302	d__Archaea;p__Micrarchaeota;c__Micrarchaeia;o__;f__;g__;s__	Wunengiarchaeales	W	*
SAMN36037996	QQ_201907_bins_60	Yunnan	201907	QQ	yes	yes	84	39_0	100	85.4	0	95.78	0.67	0	1156615	17	127666	57.39	94.98	1208	1101882	912.154	57.8245	17517	274	22.6821	45	2	1	0	0.675923	d__Archaea;p__Micrarchaeota;c__Micrarchaeia;o__JACRGF01;f__JACRGF01;g__;s__	Bailongiarchaeales	W	*
SAMN36037685	JZ-2_201808_bins_178	Yunnan	201808	JZ-2	yes	yes	85	38_0	100	87.5	0	90.85	0.83	0	1038003	51	28433	59.94	94.53	1201	984419	819.666	60.4526	5691	244	20.3164	36	0	0	0	0.685001	d__Archaea;p__Micrarchaeota;c__Micrarchaeia;o__JACRGF01;f__JACRGF01;g__;s__	Bailongiarchaeales	W
SAMN36037224	DRTY-6_201901_bins_19	Yunnan	201901	DRTY-6	yes	yes	89	65_1	97.9167	87.5	1.87	98.23	0.51	0	1073107	6	541696	43.08	94.68	1181	1019613	863.347	43.4211	10542	286	24.2168	46	1	1	1	0.935934	d__Archaea;p__Micrarchaeota;c__Micrarchaeia;o__DTNL01;f__DTGH01;g__DTGH01;s__	Wujingiarchaeales	W	*
SAMN36037307	DRTY-6_201907_bins_38	Yunnan	201907	DRTY-6	no	no	89	65_1	83.3333	66.7	0.7	69.35	1.85	0	652204	171	3762	43.31	94.05	796	614963	772.567	43.7513	4845	130	16.3317	37	1	0	0	0.909862	d__Archaea;p__Micrarchaeota;c__Micrarchaeia;o__DTNL01;f__DTGH01;g__DTGH01;s__	Wujingiarchaeales	W
SAMN36037619	JZ-2_201705_bins_36	Yunnan	201705	JZ-2	yes	yes	94	59_1	93.75	77.1	2.25	93.7	1.53	0	983165	30	96061	40.49	91.47	959	900991	939.511	40.8176	13395	139	14.4943	43	1	1	0	0.78894	d__Archaea;p__Micrarchaeota;c__Micrarchaeia;o__Anstonellales;f__CG1-02-47-40;g__;s__	Anstonellales	A
SAMN36037699	JZ-2_201808_bins_55	Yunnan	201808	JZ-2	no	no	94	59_1	97.9167	81.3	0.93	95.83	0.14	0	896651	30	45897	40.14	91.32	895	820633	916.908	40.4504	11268	122	13.6313	42	1	1	0	0.784655	d__Archaea;p__Micrarchaeota;c__Micrarchaeia;o__Anstonellales;f__CG1-02-47-40;g__;s__	Anstonellales	A
SAMN36037724	JZ-2_201901_bins_96	Yunnan	201901	JZ-2	no	no	94	59_1	97.9167	83.3	0	97.52	0.04	0	884197	15	84802	40.03	91.34	877	809298	922.803	40.3518	9816	120	13.683	42	1	1	1	0.78985	d__Archaea;p__Micrarchaeota;c__Micrarchaeia;o__Anstonellales;f__CG1-02-47-40;g__;s__	Anstonellales	A
SAMN36037763	JZ-2_202007_bins_97	Yunnan	202007	JZ-2	no	no	94	59_1	95.8333	83.3	0	95.26	0.1	0	853660	30	40523	39.89	91.68	868	784266	903.532	40.2397	8904	115	13.2488	42	1	0	0	0.789544	d__Archaea;p__Micrarchaeota;c__Micrarchaeia;o__Anstonellales;f__CG1-02-47-40;g__;s__	Anstonellales	A
SAMN36037825	JZ-3_201901_bins_20	Yunnan	201901	JZ-3	yes	yes	102	47_1	95.8333	95.8	0	93.13	0.07	0	840109	14	125963	30.23	87.08	866	732984	846.402	30.5136	4956	102	11.7783	43	0	2	1	0.914743	d__Archaea;p__Micrarchaeota;c__Micrarchaeia;o__Anstonellales;f__Anstonellaceae;g__DTIH01;s__	Anstonellales	A
SAMN36037803	JZ-3_201705_bins_114	Yunnan	201705	JZ-3	no	no	102	47_1	97.9167	95.8	0	97.69	0.05	0	869943	16	87704	30.28	93.05	901	810972	900.08	30.6858	4956	111	12.3196	45	0	1	1	0.913186	d__Archaea;p__Micrarchaeota;c__Micrarchaeia;o__Anstonellales;f__Anstonellaceae;g__DTIH01;s__	Anstonellales	A
SAMN36037846	JZ-3_201907_bins_69	Yunnan	201907	JZ-3	no	no	102	47_1	79.1667	70.8	0.93	80.23	0.49	0	664383	101	7997	30.57	93.84	756	624481	826.033	30.9995	4956	81	10.7143	38	0	0	1	0.912253	d__Archaea;p__Micrarchaeota;c__Micrarchaeia;o__Anstonellales;f__Anstonellaceae;g__DTIH01;s__	Anstonellales	A
SAMN36037855	JZ-3_201912_bins_13	Yunnan	201912	JZ-3	no	no	102	47_1	95.8333	91.7	0.78	91.18	0.48	50	768143	97	9536	30.33	94.13	869	724374	833.572	30.7627	4242	95	10.9321	38	0	0	1	0.911878	d__Archaea;p__Micrarchaeota;c__Micrarchaeia;o__Anstonellales;f__Anstonellaceae;g__DTIH01;s__	Anstonellales	A
SAMN36037876	JZ-3_202101_bins_10	Yunnan	202101	JZ-3	no	no	102	47_1	93.75	93.8	0	86.5	0.13	0	772425	55	24863	30.38	86.29	817	667689	817.245	30.7097	4047	89	10.8935	38	0	2	2	0.914833	d__Archaea;p__Micrarchaeota;c__Micrarchaeia;o__Anstonellales;f__Anstonellaceae;g__DTIH01;s__	Anstonellales	A
SAMN36037066	DRTY-6_201705_bins_151	Yunnan	201705	DRTY-6	yes	yes	103	47_2	97.9167	95.8	0.93	98.29	1	0	977860	18	881330	30.27	92.61	999	907161	908.069	30.6107	4956	129	12.9129	45	1	1	2	0.912993	d__Archaea;p__Micrarchaeota;c__Micrarchaeia;o__Anstonellales;f__Anstonellaceae;g__DTIH01;s__	Anstonellales	A
SAMN36037988	QQ_201907_bins_162	Yunnan	201907	QQ	no	no	103	47_2	97.9167	95.8	0	97.39	0.06	0	881671	9	116586	30.29	93.08	897	821901	916.278	30.6507	4956	107	11.9287	45	1	1	1	0.912915	d__Archaea;p__Micrarchaeota;c__Micrarchaeia;o__Anstonellales;f__Anstonellaceae;g__DTIH01;s__	Anstonellales	A
SAMN36038146	SRBZ-1_202007_bins_105	Yunnan	202007	SRBZ-1	yes	yes	105	61_0	100	93.8	0.93	97.6	0.66	100	866854	30	441876	44.82	94	947	817446	863.195	45.0908	5571	177	18.6906	40	1	1	1	0.803154	d__Archaea;p__Micrarchaeota;c__Micrarchaeia;o__Anstonellales;f__Anstonellaceae;g__;s__	Anstonellales	A
SAMN36037990	QQ_201907_bins_174	Yunnan	201907	QQ	yes	yes	106	60_0	97.9167	87.5	0	93.27	0.84	0	810053	17	66888	42.41	94.02	868	764145	880.351	42.5809	5577	170	19.5853	43	1	1	1	0.801975	d__Archaea;p__Micrarchaeota;c__Micrarchaeia;o__Anstonellales;f__Anstonellaceae;g__;s__	Anstonellales	A
SAMN36038206	SRBZ-2_201901_bins_162	Yunnan	201901	SRBZ-2	yes	no	108	62_0	64.5833	58.3	1.73	63.88	0.78	25	621769	105	7180	44.37	93.63	753	583859	775.377	44.6034	3984	118	15.6707	26	1	1	1	0.815957	d__Archaea;p__Micrarchaeota;c__Micrarchaeia;o__Anstonellales;f__Anstonellaceae;g__;s__	Anstonellales	A
SAMN36039093	HNT-4_202101_bins_86	Yunnan	202101	HNT-4	yes	no	109	63_0	68.75	62.5	0.93	71.36	0.52	0	991143	90	17182	51.77	91.39	1091	907007	831.354	52.2167	5694	95	8.70761	33	2	1	1	0.883554	d__Archaea;p__Micrarchaeota;c__Micrarchaeia;o__Anstonellales;f__Anstonellaceae;g__UBA10161;s__	Anstonellales	A
SAMN36037258	DRTY-6_201901_bins_76	Yunnan	201901	DRTY-6	yes	yes	111	3_0	91.6667	79.2	0.93	77.4	2.65	0	1204424	238	6242	30.18	91.61	1358	1105747	814.247	30.4998	7644	162	11.9293	67	0	0	1	0.634482	d__Archaea;p__Micrarchaeota;c__Micrarchaeia;o__Anstonellales;f__UBA8471;g__;s__	Anstonellales	A
SAMN36037076	DRTY-6_201705_bins_202	Yunnan	201705	DRTY-6	yes	no	112	2_0	58.3333	60.4	0	64.54	1.06	0	1050030	53	22704	29.8516	91.82	1007	964169	957.467	30.1378	5769	114	11.3208	36	1	1	1	0.631696	d__Archaea;p__Micrarchaeota;c__Micrarchaeia;o__Anstonellales;f__UBA8471;g__;s__	Anstonellales	A
SAMN36037997	QQ_201907_bins_61	Yunnan	201907	QQ	yes	yes	117	16_1	100	91.7	0	94.1	0.12	0	989524	5	314089	40.83	93.85	1011	931878	921.739	40.973	11865	258	25.5193	42	1	1	1	0.92986	d__Archaea;p__Micrarchaeota;c__Micrarchaeia;o__Anstonellales;f__J096;g__DTGI01;s__	Anstonellales	A
SAMN36037967	QQ_201808_bins_92	Yunnan	201808	QQ	no	no	117	16_1	100	91.7	0	93.94	0.12	0	979543	19	109720	40.87	94.09	1010	924890	915.733	41.0065	5649	258	25.5446	42	1	1	1	0.92986	d__Archaea;p__Micrarchaeota;c__Micrarchaeia;o__Anstonellales;f__J096;g__DTGI01;s__	Anstonellales	A
SAMN36038271	SZTDM-2_201709_bins_131	Yunnan	201709	SZTDM-2	no	no	117	16_1	91.6667	85.4	1.87	83.42	0.1	50	864306	96	11336	40.92	94.58	975	820595	841.636	41.1152	4713	236	24.2051	35	1	1	1	0.926996	d__Archaea;p__Micrarchaeota;c__Micrarchaeia;o__Anstonellales;f__J096;g__DTGI01;s__	Anstonellales	A
SAMN36037871	JZ-3_201912_bins_81	Yunnan	201912	JZ-3	yes	yes	118	16_2	97.9167	91.7	0	86.02	0.21	0	888398	45	32503	40.87	94.88	939	845674	900.611	41.0432	5619	229	24.3876	39	1	0	1	0.933413	d__Archaea;p__Micrarchaeota;c__Micrarchaeia;o__Anstonellales;f__J096;g__DTGI01;s__	Anstonellales	A
SAMN36037611	JZ-2_201705_bins_270	Yunnan	201705	JZ-2	no	no	118	16_2	89.5833	81.3	0.93	85.15	0.07	0	756795	74	13065	41.19	93.98	888	713701	803.717	41.3783	5565	213	23.9865	36	1	2	0	0.930667	d__Archaea;p__Micrarchaeota;c__Micrarchaeia;o__Anstonellales;f__J096;g__DTGI01;s__	Anstonellales	A
SAMN36037824	JZ-3_201901_bins_2	Yunnan	201901	JZ-3	no	no	118	16_2	97.9167	89.6	0	86.87	0.3	0	818718	45	25538	41.14	94.69	878	777769	885.842	41.3094	11250	208	23.6902	33	1	1	0	0.929648	d__Archaea;p__Micrarchaeota;c__Micrarchaeia;o__Anstonellales;f__J096;g__DTGI01;s__	Anstonellales	A
SAMN17761751	QZM_A1_41_75	Xizang	201608	QZM_A1	yes	yes	119	17_2	100	92.45	0	94.42	0.04	0	758290	21	50874	40.8655	92.2483	810	699510	863.593	41.0184	4656	190	23.4568	44	1	1	1	0.9302	d__Archaea;p__Micrarchaeota;c__Micrarchaeia;o__Anstonellales;f__J096;g__DTGI01;s__	Anstonellales	A
SAMN17765505	QZM_B1_41_114	Xizang	201608	QZM_B14	yes	yes	120	17_1	97.9167	91.82	0.93	92.89	0.03	0	914122	29	41102	40.6692	94.3976	967	862909	892.357	40.8767	6465	237	24.5088	42	1	0	1	0.932734	d__Archaea;p__Micrarchaeota;c__Micrarchaeia;o__Anstonellales;f__J096;g__DTGI01;s__	Anstonellales	A
SAMN17765504	QZM_A3_41_37	Xizang	201608	QZM_A3	yes	yes	121	17_1	93.75	88.11	0.93	87.38	0.07	0	889390	52	24195	40.8701	94.4709	948	840215	886.303	41.1307	6714	233	24.5781	33	1	0	1	0.933272	d__Archaea;p__Micrarchaeota;c__Micrarchaeia;o__Anstonellales;f__J096;g__DTGI01;s__	Anstonellales	A
SAMN17765500	QZM_A2_1_41_44	Xizang	201608	QZM_A2	no	no	121	17_1	83.3333	72.23	0.47	73.83	0.56	100	801178	80	12465	40.7922	94.2409	914	755037	826.08	41.0718	5712	225	24.6171	33	0	0	0	0.9315	d__Archaea;p__Micrarchaeota;c__Micrarchaeia;o__Anstonellales;f__J096;g__DTGI01;s__	Anstonellales	A
SAMN17765507	QZM_B4_41_77	Xizang	201608	QZM_B4	no	no	121	17_1	95.8333	90.42	0	93.3	0.01	0	903565	25	55295	40.9205	93.7904	955	847457	887.39	41.0985	5565	238	24.9215	44	1	1	1	0.932692	d__Archaea;p__Micrarchaeota;c__Micrarchaeia;o__Anstonellales;f__J096;g__DTGI01;s__	Anstonellales	A
SAMN36037940	QQ_201709_bins_144	Yunnan	201709	QQ	yes	yes	123	1_1	97.9167	89.6	0	93.62	0.11	0	751790	5	419110	31.85	91.63	767	690798	900.649	32.0974	6144	126	16.4276	45	1	1	1	0.820887	d__Archaea;p__Micrarchaeota;c__Micrarchaeia;o__Anstonellales;f__J096;g__;s__	Anstonellales	A
SAMN36037933	QQ_201705_bins_92	Yunnan	201705	QQ	no	no	123	1_1	87.5	77.1	0	77.9	0.74	0	666487	87	9089	31.79	90.61	790	605885	766.943	32.0241	6144	134	16.962	42	2	1	1	0.820619	d__Archaea;p__Micrarchaeota;c__Micrarchaeia;o__Anstonellales;f__J096;g__;s__	Anstonellales	A
SAMN36037964	QQ_201808_bins_73	Yunnan	201808	QQ	no	no	123	1_1	79.1667	70.8	0	63.18	0.15	0	487930	108	4873	32.4	91	565	445108	787.802	32.5685	5988	86	15.2212	29	1	1	1	0.821793	d__Archaea;p__Micrarchaeota;c__Micrarchaeia;o__Anstonellales;f__J096;g__;s__	Anstonellales	A
SAMN36037904	JZ-4_201808_bins_134	Yunnan	201808	JZ-4	yes	no	139	67_0	72.9167	58.3	0.93	69.18	1.2	0	681118	138	5745	51.98	93.71	793	639550	806.494	52.4835	5472	99	12.4842	27	0	0	1	0.945628	d__Archaea;p__Micrarchaeota;c__Micrarchaeia;o__Anstonellales;f__Bilamarchaeaceae;g__CAIKOA01;s__	Anstonellales	A
SAMN36037992	QQ_201907_bins_189	Yunnan	201907	QQ	yes	yes	150	64_1	97.9167	89.6	0	87.5	0.01	0	777823	54	21162	35.08	93.54	863	729562	845.379	35.2428	5226	149	17.2654	39	1	1	1	0.939989	d__Archaea;p__Micrarchaeota;c__Micrarchaeia;o__Anstonellales;f__Bilamarchaeaceae;g__DTNT01;s__	Anstonellales	A
SAMN36037863	JZ-3_201912_bins_58	Yunnan	201912	JZ-3	no	no	150	64_1	85.4167	79.2	0.93	82.18	0.26	0	753863	40	23643	35.18	93.92	815	710010	871.178	35.3434	4944	144	17.6687	39	1	1	0	0.935986	d__Archaea;p__Micrarchaeota;c__Micrarchaeia;o__Anstonellales;f__Bilamarchaeaceae;g__DTNT01;s__	Anstonellales	A
SAMN36037270	DRTY-6_201901_bins_91	Yunnan	201901	DRTY-6	yes	yes	151	64_2	97.9167	89.6	0	91.59	0	0	859065	8	140928	34.97	92.8	886	799131	901.954	35.1572	9636	152	17.1558	41	1	1	1	0.936872	d__Archaea;p__Micrarchaeota;c__Micrarchaeia;o__Anstonellales;f__Bilamarchaeaceae;g__DTNT01;s__	Anstonellales	A
SAMN36037097	DRTY-6_201705_bins_92	Yunnan	201705	DRTY-6	no	no	151	64_2	95.8333	87.5	0	88.23	0.01	0	806125	19	73067	35.13	91.78	847	741597	875.557	35.294	5310	143	16.8831	43	1	1	1	0.937327	d__Archaea;p__Micrarchaeota;c__Micrarchaeia;o__Anstonellales;f__Bilamarchaeaceae;g__DTNT01;s__	Anstonellales	A
SAMN36037128	DRTY-6_201709_bins_75	Yunnan	201709	DRTY-6	no	no	151	64_2	91.6667	83.3	0	85.12	0.01	0	774344	35	38422	34.97	92.33	819	716640	875.018	35.1381	6558	138	16.8498	35	1	2	1	0.936558	d__Archaea;p__Micrarchaeota;c__Micrarchaeia;o__Anstonellales;f__Bilamarchaeaceae;g__DTNT01;s__	Anstonellales	A
SAMN36037162	DRTY-6_201803_bins_60	Yunnan	201803	DRTY-6	no	no	151	64_2	97.9167	87.5	0.47	90.03	0.06	0	838616	47	28521	34.84	93.8	904	788570	872.312	35.1375	6510	152	16.8142	41	0	0	1	0.937436	d__Archaea;p__Micrarchaeota;c__Micrarchaeia;o__Anstonellales;f__Bilamarchaeaceae;g__DTNT01;s__	Anstonellales	A
SAMN36037194	DRTY-6_201808_bins_47	Yunnan	201808	DRTY-6	no	no	151	64_2	100	91.7	0	92.96	0.01	0	859449	34	41129	34.77	93.51	929	805959	867.555	34.9959	9636	171	18.4069	37	1	0	1	0.936384	d__Archaea;p__Micrarchaeota;c__Micrarchaeia;o__Anstonellales;f__Bilamarchaeaceae;g__DTNT01;s__	Anstonellales	A
SAMN36037319	DRTY-6_201907_bins_59	Yunnan	201907	DRTY-6	no	no	151	64_2	91.6667	85.4	0	90.27	0	0	784501	30	31844	34.86	93.7	839	736841	878.237	35.0825	5331	147	17.5209	40	0	1	1	0.936416	d__Archaea;p__Micrarchaeota;c__Micrarchaeia;o__Anstonellales;f__Bilamarchaeaceae;g__DTNT01;s__	Anstonellales	A
SAMN36038201	SRBZ-2_201901_bins_119	Yunnan	201901	SRBZ-2	no	no	151	64_2	97.9167	89.6	0.93	89.45	0.04	100	796738	32	37927	35.02	94.6	867	755911	871.87	35.2784	9636	159	18.3391	40	0	0	1	0.936919	d__Archaea;p__Micrarchaeota;c__Micrarchaeia;o__Anstonellales;f__Bilamarchaeaceae;g__DTNT01;s__	Anstonellales	A
SAMN36038277	SZTDM-2_201709_bins_196	Yunnan	201709	SZTDM-2	no	no	151	64_2	62.5	56.3	0	61.29	0.01	0	542629	95	6691	35.35	94.01	628	511544	814.561	35.5975	3498	101	16.0828	28	0	0	1	0.936902	d__Archaea;p__Micrarchaeota;c__Micrarchaeia;o__Anstonellales;f__Bilamarchaeaceae;g__DTNT01;s__	Anstonellales	A
SAMN17765505	QZM_B1_44_68	Xizang	201608	QZM_B1	yes	no	152	57_1	89.5833	89.64	0	90.25	0.02	0	854705	26	41429	44.1169	92.8354	876	793469	905.787	44.4671	7881	158	18.0365	36	2	1	0	0.89616	d__Archaea;p__Micrarchaeota;c__Micrarchaeia;o__Anstonellales;f__Bilamarchaeaceae;g__DTNT01;s__	Anstonellales	A
SAMN17765507	QZM_B4_44_21	Xizang	201608	QZM_B4	no	no	152	57_1	95.8333	88.08	1.4	80.83	0.02	50	780205	57	15240	44.3054	92.4701	845	721456	853.794	44.6681	6128	147	17.3964	31	2	2	0	0.896616	d__Archaea;p__Micrarchaeota;c__Micrarchaeia;o__Anstonellales;f__Bilamarchaeaceae;g__DTNT01;s__	Anstonellales	A
SAMN36039649	JZ-2_201705_bins_158	Yunnan	201705	JZ-2	yes	yes	153	58_1	97.9167	89.6	0	90.91	0.02	0	899799	18	90371	42.9	91.04	928	821737	885.492	43.2238	5601	163	17.5647	36	2	2	0	0.899896	d__Archaea;p__Micrarchaeota;c__Micrarchaeia;o__Anstonellales;f__Bilamarchaeaceae;g__DTNT01;s__	Anstonellales	A
SAMN36037638	JZ-2_201709_bins_142	Yunnan	201709	JZ-2	no	no	153	58_1	77.0833	68.8	0	70.18	0.22	0	618846	106	6718	42.97	91.83	711	570057	801.768	43.3716	3909	105	14.7679	23	0	0	0	0.90653	d__Archaea;p__Micrarchaeota;c__Micrarchaeia;o__Anstonellales;f__Bilamarchaeaceae;g__DTNT01;s__	Anstonellales	A
SAMN36037707	JZ-2_201808_bins_93	Yunnan	201808	JZ-2	no	no	153	58_1	91.6667	85.4	0.07	75.28	0.43	100	693055	119	7172	43.08	92.02	826	640144	774.993	43.4309	3828	135	16.3438	27	0	0	0	0.900038	d__Archaea;p__Micrarchaeota;c__Micrarchaeia;o__Anstonellales;f__Bilamarchaeaceae;g__DTNT01;s__	Anstonellales	A
SAMN41075475	SM4_41_13	Xizang	201608	SM4	yes	no	128	13_0	52.0833	43.71	0	44.22	0.76	0	332806	65	6166	41.1318	95.5827	409	318105	777.763	41.3477	4179	149	36.4303	23	0	0	1	0.953344	d__Archaea;p__Micrarchaeota;c__Micrarchaeia;o__Anstonellales;f__J096;g__JAADEL01;s__	Anstonellales (Redboyarchaeum)	R
SAMN17711356	DGJ8_29_24	Xizang	201608	DGJ8	yes	no	129	12_0	70.8333	54.28	0	61.88	0.21	0	443148	46	11532	29.1077	96.9529	510	429645	842.441	29.1115	6270	217	42.549	33	0	0	1	0.952827	d__Archaea;p__Micrarchaeota;c__Micrarchaeia;o__Anstonellales;f__J096;g__JAADEL01;s__	Anstonellales (Redboyarchaeum)	R
SAMN41075476	QZM_D2_26_91	Xizang	201608	QZM_D2	yes	yes	130	10_1	100	72.43	0	84.81	0.53	0	552390	5	124158	26.4576	96.7159	575	534249	929.129	26.2417	14241	240	41.7391	43	1	1	1	0.952304	d__Archaea;p__Micrarchaeota;c__Micrarchaeia;o__Anstonellales;f__J096;g__JAADEL01;s__	Anstonellales (Redboyarchaeum)	R
SAMN17761751	QZM_A1_26_18	Xizang	201608	QZM_A1	no	no	130	10_1	81.25	60.75	0	71.74	0.68	0	582711	60	13353	26.1104	94.5227	645	550794	853.944	26.1506	14216	219	33.9535	40	0	0	1	0.952659	d__Archaea;p__Micrarchaeota;c__Micrarchaeia;o__Anstonellales;f__J096;g__JAADEL01;s__	Anstonellales (Redboyarchaeum)	R
SAMN41075477	QC3_27_25	Xizang	201608	QC3	yes	no	131	11_0	70.8333	60.75	0	76.8	1.92	0	477991	37	13805	27.0744	97.0299	556	463794	834.162	27.1746	7191	221	39.7482	31	0	0	1	0.956971	d__Archaea;p__Micrarchaeota;c__Micrarchaeia;o__Anstonellales;f__J096;g__JAADEL01;s__	Anstonellales (Redboyarchaeum)	R
SAMN36036661	DPZ-5_202101_bins_105	Yunnan	202101	DPZ-5	yes	yes	132	9_4	93.75	79.2	0.93	78.71	0.14	0	476794	60	9281	34.63	95.46	578	458419	793.112	34.5887	7206	215	37.1972	32	1	1	1	0.99684	d__Archaea;p__Micrarchaeota;c__Micrarchaeia;o__Anstonellales;f__J096;g__JAADEL01;s__	Anstonellales (Redboyarchaeum)	R
SAMN36037815	JZ-3_201705_bins_62	Yunnan	201705	JZ-3	yes	yes	133	8_1	97.9167	79.2	0	84.79	0.41	0	563602	19	39580	34.2	95.86	622	543929	874.484	34.2815	7206	250	40.1929	43	1	1	1	N/A	d__Archaea;p__Micrarchaeota;c__Micrarchaeia;o__Anstonellales;f__J096;g__JAADEL01;s__JAADEL01 sp011380495	Anstonellales (Redboyarchaeum)	R
SAMN36038956	GXS_201803_bins_72	Yunnan	201803	GXS	no	no	133	8_1	95.8333	77.1	0	71.26	1.14	0	772795	88	11570	35.92	90.26	896	701250	782.645	35.6165	8907	247	27.567	34	1	1	1	N/A	d__Archaea;p__Micrarchaeota;c__Micrarchaeia;o__Anstonellales;f__J096;g__JAADEL01;s__JAADEL01 sp011380495	Anstonellales (Redboyarchaeum)	R
SAMN36039009	GXS_202007_bins_33	Yunnan	202007	GXS	no	no	133	8_1	95.8333	79.2	0.93	80.96	0.46	100	505625	56	10163	34.59	95.39	612	485820	793.824	34.5727	3882	240	39.2157	37	0	0	1	N/A	d__Archaea;p__Micrarchaeota;c__Micrarchaeia;o__Anstonellales;f__J096;g__JAADEL01;s__JAADEL01 sp011380495	Anstonellales (Redboyarchaeum)	R
SAMN36039265	JZ-1_201803_bins_42	Yunnan	201803	JZ-1	no	no	133	8_1	64.5833	56.3	0.93	62.23	1.03	0	432569	75	6528	34.18	95.88	538	417759	776.504	34.376	4824	188	34.9442	30	1	1	1	N/A	d__Archaea;p__Micrarchaeota;c__Micrarchaeia;o__Anstonellales;f__J096;g__JAADEL01;s__JAADEL01 sp011380495	Anstonellales (Redboyarchaeum)	R
SAMN36039356	JZ-1_201901_bins_71	Yunnan	201901	JZ-1	no	no	133	8_1	100	83.3	0	81.07	0.29	0	500211	29	23776	34.53	95.64	575	481869	838.033	34.56	7206	235	40.8696	33	1	1	1	N/A	d__Archaea;p__Micrarchaeota;c__Micrarchaeia;o__Anstonellales;f__J096;g__JAADEL01;s__JAADEL01 sp011380495	Anstonellales (Redboyarchaeum)	R
SAMN36039546	JZ-1_202007_bins_93	Yunnan	202007	JZ-1	no	no	133	8_1	95.8333	79.2	1.01	80.66	0.42	0	531480	45	16626	34.54	95.18	607	509235	838.937	34.5071	7206	230	37.8913	39	1	0	1	N/A	d__Archaea;p__Micrarchaeota;c__Micrarchaeia;o__Anstonellales;f__J096;g__JAADEL01;s__JAADEL01 sp011380495	Anstonellales (Redboyarchaeum)	R
SAMN36037819	JZ-3_201901_bins_102	Yunnan	201901	JZ-3	no	no	133	8_1	91.6667	72.9	0	82.1	0.84	0	530608	28	22080	34.36	95.31	610	509375	835.041	34.3674	7053	243	39.8361	36	1	1	1	N/A	d__Archaea;p__Micrarchaeota;c__Micrarchaeia;o__Anstonellales;f__J096;g__JAADEL01;s__JAADEL01 sp011380495	Anstonellales (Redboyarchaeum)	R
SAMN36037843	JZ-3_201907_bins_37	Yunnan	201907	JZ-3	no	no	133	8_1	100	83.3	0.93	85.01	0.43	0	538683	32	21932	34.42	95.48	610	517889	848.998	34.4612	7206	239	39.1803	39	1	1	1	N/A	d__Archaea;p__Micrarchaeota;c__Micrarchaeia;o__Anstonellales;f__J096;g__JAADEL01;s__JAADEL01 sp011380495	Anstonellales (Redboyarchaeum)	R
SAMN36037858	JZ-3_201912_bins_29	Yunnan	201912	JZ-3	no	no	133	8_1	89.5833	77.1	0	81.55	0.43	0	568526	37	22019	34.25	95.42	627	546023	870.85	34.2601	7206	241	38.437	36	2	1	0	N/A	d__Archaea;p__Micrarchaeota;c__Micrarchaeia;o__Anstonellales;f__J096;g__JAADEL01;s__JAADEL01 sp011380495	Anstonellales (Redboyarchaeum)	R
SAMN36036645	BF3_201808_bins_80	Yunnan	201808	BF3	yes	yes	134	9_3	97.9167	81.3	0	83.36	0.39	0	541905	31	20462	34.44	95.78	616	522659	848.472	34.4341	7206	245	39.7727	33	1	1	1	0.996894	d__Archaea;p__Micrarchaeota;c__Micrarchaeia;o__Anstonellales;f__J096;g__JAADEL01;s__	Anstonellales (Redboyarchaeum)	R	*
SAMN36036619	BF2_201808_bins_40	Yunnan	201808	BF2	no	no	134	9_3	56.25	50	0	39.18	0.4	0	348964	57	6818	34.26	93.05	430	327294	761.149	34.4085	7206	156	36.2791	22	1	1	1	0.997461	d__Archaea;p__Micrarchaeota;c__Micrarchaeia;o__Anstonellales;f__J096;g__JAADEL01;s__	Anstonellales (Redboyarchaeum)	R
SAMN36038777	GMQP_201803_bins_38	Yunnan	201803	GMQP	yes	yes	135	9_2	91.6667	77.1	0	79.62	0.39	0	507065	27	23579	34.41	95.34	583	486915	835.189	34.3604	4107	238	40.8233	38	0	0	1	0.995816	d__Archaea;p__Micrarchaeota;c__Micrarchaeia;o__Anstonellales;f__J096;g__JAADEL01;s__	Anstonellales (Redboyarchaeum)	R
SAMN36038741	GMQP_201705_bins_47	Yunnan	201705	GMQP	no	no	135	9_2	91.6667	77.1	0.93	78.1	0.34	0	489653	40	18455	34.56	94.86	595	467916	786.413	34.5577	7206	231	38.8235	33	1	1	1	0.995856	d__Archaea;p__Micrarchaeota;c__Micrarchaeia;o__Anstonellales;f__J096;g__JAADEL01;s__	Anstonellales (Redboyarchaeum)	R
SAMN36038903	GMQP_202101_bins_58	Yunnan	202101	GMQP	no	no	135	9_2	75	66.7	0	66.4	0.37	0	435117	70	7411	34.32	96.18	552	421326	763.272	34.4897	5907	194	35.1449	30	1	1	1	0.994895	d__Archaea;p__Micrarchaeota;c__Micrarchaeia;o__Anstonellales;f__J096;g__JAADEL01;s__	Anstonellales (Redboyarchaeum)	R
SAMN36036696	DRC_201705_bins_87	Yunnan	201705	DRC	yes	yes	136	9_1	97.9167	81.3	0.93	85.47	0.5	0	572817	16	46455	34.39	95.54	620	551000	888.71	34.3976	7206	249	40.1613	40	1	1	1	0.996576	d__Archaea;p__Micrarchaeota;c__Micrarchaeia;o__Anstonellales;f__J096;g__JAADEL01;s__	Anstonellales (Redboyarchaeum)	R
SAMN36038252	SZTDM-1c_201709_bins_44	Yunnan	201709	SZTDM-1c	no	no	136	9_1	64.5833	50	0.93	52.57	0.46	0	454726	68	8132	34.35	95.78	510	438222	859.259	34.3789	6891	182	35.6863	28	1	1	0	0.996355	d__Archaea;p__Micrarchaeota;c__Micrarchaeia;o__Anstonellales;f__J096;g__JAADEL01;s__	Anstonellales (Redboyarchaeum)	R
SAMN36037392	DRTY-6_202007_bins_10	Yunnan	202007	DRTY-6	yes	no	165	56_0	87.5	81.3	0.31	88.66	0.2	100	549520	57	12979	41.18	91.55	612	505158	825.422	41.4807	3396	139	22.7124	32	0	0	1	0.712621	d__Archaea;p__Micrarchaeota;c__Micrarchaeia;o__Micrarchaeales;f__Micrarchaeaceae;g__;s__	Micrarchaeales	M
SAMN36036869	DRTY-2_201901_bins_5	Yunnan	201901	DRTY-2	yes	no	167	27_1	89.5833	89.6	0.78	88.12	0.25	50	663366	48	27013	46.28	91.99	714	611439	856.357	46.8223	5166	87	12.1849	40	2	0	0	0.732219	d__Archaea;p__Micrarchaeota;c__Micrarchaeia;o__Micrarchaeales;f__Micrarchaeaceae;g__;s__	Micrarchaeales	M
SAMN36036822	DRTY-18_202007_bins_11	Yunnan	202007	DRTY-18	no	no	167	27_1	95.8333	91.7	0	88.79	0.15	0	944783	130	11696	45.84	88.49	1015	838062	825.677	46.4435	6213	158	15.5665	45	0	0	1	0.73104	d__Archaea;p__Micrarchaeota;c__Micrarchaeia;o__Micrarchaeales;f__Micrarchaeaceae;g__;s__	Micrarchaeales	M
SAMN36036833	DRTY-19_202007_bins_23	Yunnan	202007	DRTY-19	no	no	167	27_1	87.5	85.4	0	82.77	0.29	0	677850	102	9297	45.75	89.41	753	607536	806.821	46.4303	3681	98	13.0146	34	2	0	0	0.729015	d__Archaea;p__Micrarchaeota;c__Micrarchaeia;o__Micrarchaeales;f__Micrarchaeaceae;g__;s__	Micrarchaeales	M
SAMN36036946	DRTY-3_201705_bins_8	Yunnan	201705	DRTY-3	no	no	167	27_1	95.8333	91.7	0	93.73	0.15	0	628570	52	18730	46.66	91.57	676	576981	853.522	47.2114	3447	91	13.4615	39	1	1	1	0.727921	d__Archaea;p__Micrarchaeota;c__Micrarchaeia;o__Micrarchaeales;f__Micrarchaeaceae;g__;s__	Micrarchaeales	M
SAMN36036951	DRTY-3_201709_bins_2	Yunnan	201709	DRTY-3	no	no	167	27_1	95.8333	93.8	1.94	92.78	3.09	50	660643	68	17318	46.47	92.48	716	612231	855.071	47.0455	4941	90	12.5698	36	0	0	0	0.72605	d__Archaea;p__Micrarchaeota;c__Micrarchaeia;o__Micrarchaeales;f__Micrarchaeaceae;g__;s__	Micrarchaeales	M
SAMN36036968	DRTY-3_201808_bins_10	Yunnan	201808	DRTY-3	no	no	167	27_1	95.8333	89.6	0	89.85	1.23	0	644651	71	12892	46.4	92.82	713	599694	841.086	46.8844	3447	91	12.763	44	0	0	0	0.731198	d__Archaea;p__Micrarchaeota;c__Micrarchaeia;o__Micrarchaeales;f__Micrarchaeaceae;g__;s__	Micrarchaeales	M
SAMN36036989	DRTY-3_201901_bins_36	Yunnan	201901	DRTY-3	no	no	167	27_1	85.4167	81.3	2.8	87.43	5.66	0	623880	83	10125	45.37	90.92	684	568593	831.276	46.1003	3447	86	12.5731	34	1	0	1	0.73027	d__Archaea;p__Micrarchaeota;c__Micrarchaeia;o__Micrarchaeales;f__Micrarchaeaceae;g__;s__	Micrarchaeales	M
SAMN36036992	DRTY-3_201907_bins_11	Yunnan	201907	DRTY-3	no	no	167	27_1	95.8333	91.7	0	86.2	0.07	0	560457	66	10580	46.75	93.56	627	525579	838.244	47.2243	3447	87	13.8756	31	2	0	1	0.729635	d__Archaea;p__Micrarchaeota;c__Micrarchaeia;o__Micrarchaeales;f__Micrarchaeaceae;g__;s__	Micrarchaeales	M
SAMN36037002	DRTY-3_201912_bins_1	Yunnan	201912	DRTY-3	no	no	167	27_1	91.6667	85.4	1.87	82.77	0.14	50	763664	97	11506	46.25	91.68	815	701568	860.82	46.7732	6435	100	12.2699	40	0	1	1	0.72817	d__Archaea;p__Micrarchaeota;c__Micrarchaeia;o__Micrarchaeales;f__Micrarchaeaceae;g__;s__	Micrarchaeales	M
SAMN36037016	DRTY-3_202007_bins_17	Yunnan	202007	DRTY-3	no	no	167	27_1	89.5833	85.4	0	66.25	0.21	0	404856	31	18584	46.16	92.58	463	375705	811.458	46.6534	3447	61	13.1749	25	0	0	0	0.735119	d__Archaea;p__Micrarchaeota;c__Micrarchaeia;o__Micrarchaeales;f__Micrarchaeaceae;g__;s__	Micrarchaeales	M
SAMN36037114	DRTY-6_201709_bins_19	Yunnan	201709	DRTY-6	no	no	167	27_1	95.8333	89.6	0	95.08	0.39	0	600028	55	19460	46.73	92.44	662	556050	839.955	47.2423	3447	90	13.5952	41	2	0	1	0.729591	d__Archaea;p__Micrarchaeota;c__Micrarchaeia;o__Micrarchaeales;f__Micrarchaeaceae;g__;s__	Micrarchaeales	M
SAMN36037138	DRTY-6_201803_bins_110	Yunnan	201803	DRTY-6	no	no	167	27_1	91.6667	89.6	0	81.36	0.5	0	615390	50	21171	46.48	90.27	697	556833	798.9	46.9333	4182	94	13.4864	37	2	1	0	0.71927	d__Archaea;p__Micrarchaeota;c__Micrarchaeia;o__Micrarchaeales;f__Micrarchaeaceae;g__;s__	Micrarchaeales	M
SAMN36037211	DRTY-6_201808_bins_86	Yunnan	201808	DRTY-6	no	no	167	27_1	89.5833	91.7	0	76.88	0.19	0	856876	121	8294	48.61	90.63	968	779436	805.202	49.4807	3579	167	17.2521	34	0	0	0	0.728391	d__Archaea;p__Micrarchaeota;c__Micrarchaeia;o__Micrarchaeales;f__Micrarchaeaceae;g__;s__	Micrarchaeales	M
SAMN36037265	DRTY-6_201901_bins_86	Yunnan	201901	DRTY-6	no	no	167	27_1	85.4167	81.3	0	87.77	0.2	0	529525	72	9945	46.33	92.58	601	491406	817.647	46.7969	3447	75	12.4792	32	0	1	1	0.720091	d__Archaea;p__Micrarchaeota;c__Micrarchaeia;o__Micrarchaeales;f__Micrarchaeaceae;g__;s__	Micrarchaeales	M
SAMN36037283	DRTY-6_201907_bins_109	Yunnan	201907	DRTY-6	no	no	167	27_1	77.0833	68.8	0	76.52	0.14	0	504435	69	9376	46.66	91.52	566	462837	817.733	47.1276	3447	79	13.9576	26	0	0	0	0.72212	d__Archaea;p__Micrarchaeota;c__Micrarchaeia;o__Micrarchaeales;f__Micrarchaeaceae;g__;s__	Micrarchaeales	M
SAMN36037409	DRTY-6_202007_bins_36	Yunnan	202007	DRTY-6	no	no	167	27_1	93.75	89.6	1.08	72.6	0.15	0	607808	52	20789	46.19	90.57	685	551874	805.655	46.7275	3414	98	14.3066	36	0	0	1	0.725497	d__Archaea;p__Micrarchaeota;c__Micrarchaeia;o__Micrarchaeales;f__Micrarchaeaceae;g__;s__	Micrarchaeales	M
SAMN36037442	DRTY-7_201709_bins_7	Yunnan	201709	DRTY-7	no	no	167	27_1	93.75	91.7	0	80.93	0.19	0	532854	60	14019	46.75	92.42	598	493599	825.416	47.2726	3447	71	11.8729	34	1	0	0	0.726815	d__Archaea;p__Micrarchaeota;c__Micrarchaeia;o__Micrarchaeales;f__Micrarchaeaceae;g__;s__	Micrarchaeales	M
SAMN36038718	DRTY-9_202101_bins_4	Yunnan	202101	DRTY-9	yes	yes	168	29_1	97.9167	87.5	0.93	95.47	0.03	100	745222	41	33901	45.53	91.39	817	682383	835.23	46.0624	4197	101	12.3623	44	1	1	1	0.72723	d__Archaea;p__Micrarchaeota;c__Micrarchaeia;o__Micrarchaeales;f__Micrarchaeaceae;g__;s__	Micrarchaeales	M
SAMN36036806	DRTY-16_202007_bins_10	Yunnan	202007	DRTY-16	no	no	168	29_1	70.8333	64.6	0	62.52	2.92	0	682035	139	5235	45.06	90.88	835	621147	743.889	45.6185	4974	90	10.7784	30	0	0	1	0.691308	d__Archaea;p__Micrarchaeota;c__Micrarchaeia;o__Micrarchaeales;f__Micrarchaeaceae;g__;s__	Micrarchaeales	M
SAMN36036824	DRTY-18_202007_bins_3	Yunnan	202007	DRTY-18	no	no	168	29_1	68.75	60.4	0	68.69	0.49	0	560456	109	6306	45.21	91.64	675	514800	762.667	45.7424	3450	69	10.2222	27	3	3	1	0.721841	d__Archaea;p__Micrarchaeota;c__Micrarchaeia;o__Micrarchaeales;f__Micrarchaeaceae;g__;s__	Micrarchaeales	M
SAMN36036866	DRTY-2_201901_bins_45	Yunnan	201901	DRTY-2	no	no	168	29_1	93.75	83.3	0	80.88	0.28	0	601832	62	15947	45.6	92.01	709	554829	782.551	46.1593	3450	80	11.2835	38	2	0	0	0.729043	d__Archaea;p__Micrarchaeota;c__Micrarchaeia;o__Micrarchaeales;f__Micrarchaeaceae;g__;s__	Micrarchaeales	M
SAMN36036941	DRTY-3_201705_bins_17	Yunnan	201705	DRTY-3	no	no	168	29_1	95.8333	85.4	0	94.53	0.07	0	679432	40	24786	45.73	91.92	743	625740	842.18	46.2649	3450	90	12.1131	44	0	1	1	0.731485	d__Archaea;p__Micrarchaeota;c__Micrarchaeia;o__Micrarchaeales;f__Micrarchaeaceae;g__;s__	Micrarchaeales	M
SAMN36036949	DRTY-3_201709_bins_13	Yunnan	201709	DRTY-3	no	no	168	29_1	93.75	81.3	0.78	92.39	1.81	50	619770	51	18250	45.56	91.98	713	571230	801.164	46.0702	3420	84	11.7812	43	1	0	1	0.727486	d__Archaea;p__Micrarchaeota;c__Micrarchaeia;o__Micrarchaeales;f__Micrarchaeaceae;g__;s__	Micrarchaeales	M
SAMN36036964	DRTY-3_201803_bins_3	Yunnan	201803	DRTY-3	no	no	168	29_1	87.5	79.2	0.7	73.18	0.78	50	521209	82	7437	45.61	92.25	625	481920	771.072	46.0913	3450	71	11.36	31	2	1	0	0.730372	d__Archaea;p__Micrarchaeota;c__Micrarchaeia;o__Micrarchaeales;f__Micrarchaeaceae;g__;s__	Micrarchaeales	M
SAMN36036969	DRTY-3_201808_bins_15	Yunnan	201808	DRTY-3	no	no	168	29_1	75	64.6	0	53.07	0.13	0	340541	46	9936	45.47	93.07	416	317589	763.435	45.9874	3411	48	11.5385	17	2	1	0	0.732229	d__Archaea;p__Micrarchaeota;c__Micrarchaeia;o__Micrarchaeales;f__Micrarchaeaceae;g__;s__	Micrarchaeales	M
SAMN36036999	DRTY-3_201907_bins_3	Yunnan	201907	DRTY-3	no	no	168	29_1	81.25	70.8	0	79.04	1.25	0	579935	76	9158	45.76	92.13	670	535332	799.003	46.2627	3450	80	11.9403	35	0	1	1	0.729553	d__Archaea;p__Micrarchaeota;c__Micrarchaeia;o__Micrarchaeales;f__Micrarchaeaceae;g__;s__	Micrarchaeales	M
SAMN36037012	DRTY-3_201912_bins_8	Yunnan	201912	DRTY-3	no	no	168	29_1	89.5833	79.2	0.07	79.02	0.39	100	556014	66	10480	45.74	92.4	649	514719	793.096	46.2839	3420	78	12.0185	37	0	1	1	0.733877	d__Archaea;p__Micrarchaeota;c__Micrarchaeia;o__Micrarchaeales;f__Micrarchaeaceae;g__;s__	Micrarchaeales	M
SAMN36037112	DRTY-6_201709_bins_15	Yunnan	201709	DRTY-6	no	no	168	29_1	79.1667	68.8	1.4	66.42	0.37	100	614319	116	5632	44.58	90.87	761	559593	735.339	45.1712	3552	98	12.8778	35	1	0	1	0.725045	d__Archaea;p__Micrarchaeota;c__Micrarchaeia;o__Micrarchaeales;f__Micrarchaeaceae;g__;s__	Micrarchaeales	M
SAMN36037232	DRTY-6_201901_bins_30	Yunnan	201901	DRTY-6	no	no	168	29_1	66.6667	56.3	0	50.96	0.71	0	450017	103	4439	45.37	92.48	560	417402	745.361	45.851	5187	83	14.8214	23	0	0	1	0.732739	d__Archaea;p__Micrarchaeota;c__Micrarchaeia;o__Micrarchaeales;f__Micrarchaeaceae;g__;s__	Micrarchaeales	M
SAMN36037292	DRTY-6_201907_bins_13	Yunnan	201907	DRTY-6	no	no	168	29_1	81.25	62.5	0.93	63.86	0.63	0	684429	161	4306	44.93	90.34	826	619757	750.311	45.5609	5397	93	11.2591	32	0	0	0	0.728613	d__Archaea;p__Micrarchaeota;c__Micrarchaeia;o__Micrarchaeales;f__Micrarchaeaceae;g__;s__	Micrarchaeales	M
SAMN36037357	DRTY-6_201912_bins_39	Yunnan	201912	DRTY-6	no	no	168	29_1	75	62.5	0.31	58.32	0.36	0	568079	131	4359	45.38	91.91	696	523479	752.125	45.952	4449	82	11.7816	26	0	0	1	0.723781	d__Archaea;p__Micrarchaeota;c__Micrarchaeia;o__Micrarchaeales;f__Micrarchaeaceae;g__;s__	Micrarchaeales	M
SAMN36037396	DRTY-6_202007_bins_16	Yunnan	202007	DRTY-6	no	no	168	29_1	83.3333	70.8	0	70.36	0.32	0	530282	96	5878	45.77	91.98	637	488778	767.312	46.3446	3411	74	11.617	38	2	1	1	0.724456	d__Archaea;p__Micrarchaeota;c__Micrarchaeia;o__Micrarchaeales;f__Micrarchaeaceae;g__;s__	Micrarchaeales	M
SAMN36037436	DRTY-7_201709_bins_33	Yunnan	201709	DRTY-7	no	no	168	29_1	68.75	62.5	0	55	0.25	0	405631	59	8559	45.33	92.56	474	376203	793.677	45.9103	3450	58	12.2363	23	0	2	0	0.723159	d__Archaea;p__Micrarchaeota;c__Micrarchaeia;o__Micrarchaeales;f__Micrarchaeaceae;g__;s__	Micrarchaeales	M
SAMN36037578	DRTY-9_201705_bins_14	Yunnan	201705	DRTY-9	no	no	168	29_1	97.9167	87.5	0	93.68	0.06	0	692072	38	25541	45.73	91.63	755	635372	841.552	46.2719	4920	94	12.4503	39	2	1	1	0.729714	d__Archaea;p__Micrarchaeota;c__Micrarchaeia;o__Micrarchaeales;f__Micrarchaeaceae;g__;s__	Micrarchaeales	M
SAMN36037589	DRTY-9_201709_bins_2	Yunnan	201709	DRTY-9	no	no	168	29_1	95.8333	85.4	0	95.06	0.12	0	752021	43	28706	45.52	91.56	809	689775	852.627	46.0511	5157	99	12.2373	44	0	0	0	0.728879	d__Archaea;p__Micrarchaeota;c__Micrarchaeia;o__Micrarchaeales;f__Micrarchaeaceae;g__;s__	Micrarchaeales	M
SAMN36038685	DRTY-9_201803_bins_3	Yunnan	201803	DRTY-9	no	no	168	29_1	97.9167	87.5	0.31	86.6	0.06	0	689443	58	20273	45.5	92.17	762	636678	835.535	46.0124	4941	93	12.2047	42	2	0	1	0.726556	d__Archaea;p__Micrarchaeota;c__Micrarchaeia;o__Micrarchaeales;f__Micrarchaeaceae;g__;s__	Micrarchaeales	M
SAMN36038693	DRTY-9_201808_bins_3	Yunnan	201808	DRTY-9	no	no	168	29_1	89.5833	79.2	0	91.97	0.08	0	753810	55	24848	45.44	91.86	824	693846	842.046	45.9686	4302	106	12.8641	43	1	1	1	0.730164	d__Archaea;p__Micrarchaeota;c__Micrarchaeia;o__Micrarchaeales;f__Micrarchaeaceae;g__;s__	Micrarchaeales	M
SAMN36038696	DRTY-9_201901_bins_1	Yunnan	201901	DRTY-9	no	no	168	29_1	95.8333	85.4	0	92.71	0.09	0	874934	96	16466	46.21	90.51	970	793779	818.329	46.6595	4050	133	13.7113	46	2	1	1	0.730608	d__Archaea;p__Micrarchaeota;c__Micrarchaeia;o__Micrarchaeales;f__Micrarchaeaceae;g__;s__	Micrarchaeales	M
SAMN36038709	DRTY-9_201912_bins_6	Yunnan	201912	DRTY-9	no	no	168	29_1	95.8333	85.4	0	95.08	0.04	0	749274	46	24737	45.52	91.72	808	688521	852.13	46.0468	5172	100	12.3762	45	2	1	1	0.72877	d__Archaea;p__Micrarchaeota;c__Micrarchaeia;o__Micrarchaeales;f__Micrarchaeaceae;g__;s__	Micrarchaeales	M
SAMN36037021	DRTY-3_202007_bins_5	Yunnan	202007	DRTY-3	yes	yes	169	29_2	91.6667	81.3	1.87	82.78	7.1	0	620021	101	7617	46.41	93.76	696	582471	836.884	46.8902	3420	86	12.3563	33	0	0	0	0.720744	d__Archaea;p__Micrarchaeota;c__Micrarchaeia;o__Micrarchaeales;f__Micrarchaeaceae;g__;s__	Micrarchaeales	M
SAMN36037577	DRTY-9_201705_bins_13	Yunnan	201705	DRTY-9	yes	yes	171	31_1	91.6667	79.2	0	87.65	0.16	0	677439	18	52186	43.94	89.36	708	606909	857.216	44.4856	3447	87	12.2881	40	0	0	1	0.769301	d__Archaea;p__Micrarchaeota;c__Micrarchaeia;o__Micrarchaeales;f__Micrarchaeaceae;g__;s__	Micrarchaeales	M
SAMN36036825	DRTY-18_202007_bins_4	Yunnan	202007	DRTY-18	no	no	171	31_1	81.25	70.8	0	64.58	0.3	0	523329	85	6731	43.86	88.66	603	464961	771.08	44.4175	3447	61	10.1161	27	0	1	2	0.762382	d__Archaea;p__Micrarchaeota;c__Micrarchaeia;o__Micrarchaeales;f__Micrarchaeaceae;g__;s__	Micrarchaeales	M
SAMN36036868	DRTY-2_201901_bins_49	Yunnan	201901	DRTY-2	no	no	171	31_1	72.9167	64.6	0.47	65.27	0.36	100	385604	102	4052	43.98	89.54	475	345979	728.377	44.5322	3437	41	8.63158	22	3	0	1	0.765762	d__Archaea;p__Micrarchaeota;c__Micrarchaeia;o__Micrarchaeales;f__Micrarchaeaceae;g__;s__	Micrarchaeales	M
SAMN36036940	DRTY-3_201705_bins_16	Yunnan	201705	DRTY-3	no	no	171	31_1	93.75	83.3	0	92.31	0.31	0	713429	30	41482	43.79	88.73	763	634787	831.962	44.396	3447	93	12.1887	44	0	0	1	0.764666	d__Archaea;p__Micrarchaeota;c__Micrarchaeia;o__Micrarchaeales;f__Micrarchaeaceae;g__;s__	Micrarchaeales	M
SAMN36036956	DRTY-3_201709_bins_8	Yunnan	201709	DRTY-3	no	no	171	31_1	95.8333	85.4	0.93	85.89	0.18	0	734671	71	15710	43.95	89.86	809	662030	818.331	44.4903	4272	109	13.4734	36	2	1	1	0.764928	d__Archaea;p__Micrarchaeota;c__Micrarchaeia;o__Micrarchaeales;f__Micrarchaeaceae;g__;s__	Micrarchaeales	M
SAMN36036958	DRTY-3_201803_bins_1	Yunnan	201803	DRTY-3	no	no	171	31_1	91.6667	81.3	0	79.42	0.37	0	631051	53	15339	44.04	89.04	690	563171	816.19	44.6282	3447	76	11.0145	38	0	1	1	0.769067	d__Archaea;p__Micrarchaeota;c__Micrarchaeia;o__Micrarchaeales;f__Micrarchaeaceae;g__;s__	Micrarchaeales	M
SAMN36037006	DRTY-3_201912_bins_15	Yunnan	201912	DRTY-3	no	no	171	31_1	81.25	68.8	0	73.92	0.14	0	520970	57	13316	44.03	89.65	587	468135	797.504	44.5927	3447	58	9.88075	34	1	0	1	0.76003	d__Archaea;p__Micrarchaeota;c__Micrarchaeia;o__Micrarchaeales;f__Micrarchaeaceae;g__;s__	Micrarchaeales	M
SAMN36037142	DRTY-6_201803_bins_133	Yunnan	201803	DRTY-6	no	no	171	31_1	87.5	75	0	75.79	0.27	0	516628	97	5581	44.17	89.73	601	464737	773.273	44.6915	3141	61	10.1498	32	0	0	0	0.764596	d__Archaea;p__Micrarchaeota;c__Micrarchaeia;o__Micrarchaeales;f__Micrarchaeaceae;g__;s__	Micrarchaeales	M
SAMN36037428	DRTY-7_201709_bins_14	Yunnan	201709	DRTY-7	yes	yes	172	33_0	91.6667	85.4	0	77.05	0.23	0	542370	64	11456	47.6	90.74	596	492902	827.017	48.0499	3450	56	9.39597	32	0	0	1	0.765375	d__Archaea;p__Micrarchaeota;c__Micrarchaeia;o__Micrarchaeales;f__Micrarchaeaceae;g__;s__	Micrarchaeales	M
SAMN36036807	DRTY-16_202007_bins_11	Yunnan	202007	DRTY-16	yes	no	173	36_0	87.5	77.1	0	85.97	0.05	0	730440	95	9376	28.27	91.87	800	672072	840.09	28.842	8892	82	10.25	33	0	0	1	0.752585	d__Archaea;p__Micrarchaeota;c__Micrarchaeia;o__Micrarchaeales;f__Micrarchaeaceae;g__;s__	Micrarchaeales	M
SAMN36037430	DRTY-7_201709_bins_20	Yunnan	201709	DRTY-7	yes	no	176	26_0	70.8333	60.4	0	58.46	0.28	0	530923	50	13949	46.08	89.69	590	477198	808.81	46.7693	3027	66	11.1864	36	0	1	0	0.74318	d__Archaea;p__Micrarchaeota;c__Micrarchaeia;o__Micrarchaeales;f__Micrarchaeaceae;g__;s__	Micrarchaeales	M
SAMN36037458	DRTY-7_201803_bins_47	Yunnan	201803	DRTY-7	yes	no	178	37_0	89.5833	87.5	0	77.05	0.46	0	591495	113	5943	28.67	87.6	687	519083	755.579	29.7636	4257	48	6.9869	24	1	1	0	0.719557	d__Archaea;p__Micrarchaeota;c__Micrarchaeia;o__Micrarchaeales;f__Micrarchaeaceae;g__;s__	Micrarchaeales	M
SAMN36037433	DRTY-7_201709_bins_25	Yunnan	201709	DRTY-7	yes	no	181	24_0	83.3333	77.1	0	64.67	0.07	0	559596	73	10319	42.59	91.74	661	514994	779.113	43.0265	4161	97	14.6747	34	0	0	1	0.782806	d__Archaea;p__Micrarchaeota;c__Micrarchaeia;o__Micrarchaeales;f__Micrarchaeaceae;g__;s__	Micrarchaeales	M
SAMN36036818	DRTY-16_202007_bins_56	Yunnan	202007	DRTY-16	yes	no	186	30_0	87.5	77.1	4.67	74.36	13.9	0	830352	149	6261	48.1	92.15	943	766628	812.967	48.7706	3552	95	10.0742	36	0	0	0	0.786416	d__Archaea;p__Micrarchaeota;c__Micrarchaeia;o__Micrarchaeales;f__Micrarchaeaceae;g__;s__	Micrarchaeales	M
SAMN36038376	ZMQR_201803_bins_19	Yunnan	201803	ZMQR	yes	no	188	21_1	89.5833	81.3	0.93	89.16	0.5	0	806111	27	51988	48.6	91.37	864	737257	853.307	49.3566	5883	67	7.75463	41	0	1	1	0.804055	d__Archaea;p__Micrarchaeota;c__Micrarchaeia;o__Micrarchaeales;f__Micrarchaeaceae;g__;s__	Micrarchaeales	M
SAMN36037472	DRTY-7_201803_bins_82	Yunnan	201803	DRTY-7	no	no	188	21_1	79.1667	77.1	0.93	79.39	1.08	0	687382	45	22449	48.6	87.35	802	601230	749.663	49.3972	3366	56	6.98254	41	1	1	1	0.795973	d__Archaea;p__Micrarchaeota;c__Micrarchaeia;o__Micrarchaeales;f__Micrarchaeaceae;g__;s__	Micrarchaeales	M
SAMN36037532	DRTY-8_201803_bins_20	Yunnan	201803	DRTY-8	no	no	188	21_1	95.8333	87.5	0.31	88.16	0.5	100	759757	45	21728	48.64	91.32	826	694551	840.861	49.4115	5883	62	7.50605	39	2	1	1	0.804627	d__Archaea;p__Micrarchaeota;c__Micrarchaeia;o__Micrarchaeales;f__Micrarchaeaceae;g__;s__	Micrarchaeales	M
SAMN36037668	JZ-2_201803_bins_9	Yunnan	201803	JZ-2	no	no	188	21_1	93.75	85.4	2.8	85.54	4.12	33.33	863093	36	32239	48.02	91.37	925	789417	853.424	48.7764	7746	75	8.10811	43	1	1	1	0.802127	d__Archaea;p__Micrarchaeota;c__Micrarchaeia;o__Micrarchaeales;f__Micrarchaeaceae;g__;s__	Micrarchaeales	M
SAMN36037431	DRTY-7_201709_bins_21	Yunnan	201709	DRTY-7	yes	no	196	34_1	87.5	79.2	0	76.66	0.58	0	555330	57	11470	45.15	89.01	625	495042	792.067	45.7878	4176	57	9.12	32	1	0	1	0.721234	d__Archaea;p__Micrarchaeota;c__Micrarchaeia;o__Micrarchaeales;f__Micrarchaeaceae;g__;s__	Micrarchaeales	M
SAMN36036985	DRTY-3_201901_bins_25	Yunnan	201901	DRTY-3	no	no	196	34_1	95.8333	85.4	0.07	84.95	0.62	0	603201	63	11334	45.27	89.21	673	538905	800.75	45.932	4854	58	8.61813	38	0	0	1	0.718861	d__Archaea;p__Micrarchaeota;c__Micrarchaeia;o__Micrarchaeales;f__Micrarchaeaceae;g__;s__	Micrarchaeales	M
SAMN36036819	DRTY-16_202007_bins_8	Yunnan	202007	DRTY-16	yes	no	206	22_0	79.1667	66.7	0.54	72.79	0.02	100	714373	91	11330	44.06	92.2	796	659667	828.727	44.7141	4065	84	10.5528	33	2	0	1	0.97594	d__Archaea;p__Micrarchaeota;c__Micrarchaeia;o__Micrarchaeales;f__Micrarchaeaceae;g__Micrarchaeum_A;s__	Micrarchaeales	M
SAMN36037460	DRTY-7_201803_bins_51	Yunnan	201803	DRTY-7	yes	no	207	23_0	79.1667	75	0	72.07	0.25	0	661153	110	6397	46.3	91.15	814	603806	741.776	47.1189	3459	75	9.21376	29	0	0	0	N/A	d__Archaea;p__Micrarchaeota;c__Micrarchaeia;o__Micrarchaeales;f__Micrarchaeaceae;g__Micrarchaeum_A;s__Micrarchaeum_A acidiphilum_A	Micrarchaeales	M

## Sheet: Dataset S2
Dataset S2. Geochemical characteristics of all metagenome samples that MAGs were derived from or with reads detected.
Samples	Reads detected	Genome recovered	Sample site	Sample date	Long.	Lat.	Altitude (m)	Location	pH	Temperature (˚C)	Salinaty (g/kg)	Sulfate (mg/kg)	Total organic matter (g/kg)	Total organic carbon (g/kg)	Total nitrogen (g/kg)	Total phosphorus (g/kg)	Ammonia (mg/kg)	Nitrate (mg/kg)	Nitrite (mg/kg)	Available phosphorus (mg/kg)	Exchangeable potassium (mg/kg)	Exchangeable sodium (mg/kg)	Exchangeable calcium (mg/kg)	Exchangeable magnesium (mg/kg)	Effective silicon (mg/kg)	Available sulfur (mg/kg)	Total bronze (mg/kg)	Total zinc (mg/kg)	Total lead (mg/kg)	Total iron (g/kg)	Total chrome (mg/kg)	EC (μm)	Eh (mV)	S2-	Fe2+	TDS (mg/L)	Alkalinity (mg/LCaCO3)
BF2_201808	yes	yes	BF2	201808	24.92	98.34	1549	Yunnan	n.a.	n.a.	561.96	70.7291	11.929	6.91938	0.305045	0.145981	15.5344	6.21376	1.55344	1.65399	207.202	1135.7	11550	256.08	598.52	86.9537	2.72014	13.9798	14.4543	4.46167	7.46587	n.a.	n.a.	n.a.	n.a.	n.a.	n.a.
BF3_201808	yes	yes	BF3	201808	24.92	98.34	1549	Yunnan	n.a.	n.a.	1244.34	58.449	10.9906	6.37504	0.412914	0.183514	9.32064	46.6032	6.21376	4.90494	354.448	1842.53	22646.2	510.84	2275.34	146.65	2.59557	16.4818	12.1619	0.836805	7.83403	n.a.	n.a.	n.a.	n.a.	n.a.	n.a.
DPZ-2_202101	yes	yes	DPZ-2	202101	24.87	98.33	1173	Yunnan	7.38	79	n.a.	n.a.	n.a.	n.a.	n.a.	n.a.	n.a.	n.a.	n.a.	n.a.	n.a.	n.a.	n.a.	n.a.	n.a.	n.a.	n.a.	n.a.	n.a.	n.a.	n.a.	n.a.	n.a.	n.a.	n.a.	n.a.	n.a.
DPZ-5_202101	yes	yes	DPZ-5	202101	24.87	98.33	1173	Yunnan	7.6	88	n.a.	n.a.	n.a.	n.a.	n.a.	n.a.	n.a.	n.a.	n.a.	n.a.	n.a.	n.a.	n.a.	n.a.	n.a.	n.a.	n.a.	n.a.	n.a.	n.a.	n.a.	n.a.	n.a.	n.a.	n.a.	n.a.	n.a.
DRC_201705	yes	yes	DRC	201705	24.95	98.44	1426	Yunnan	8.7	88	309.185	19.4108	n.a.	n.a.	n.a.	n.a.	n.a.	1.72116	2.65163	n.a.	70.4435	511.296	3.5709	0.810996	n.a.	n.a.	n.a.	n.a.	n.a.	n.a.	n.a.	n.a.	n.a.	n.a.	n.a.	n.a.	n.a.
DRTY-1_201705	yes	no	DRTY-1	201705	24.95	98.44	1426	Yunnan	4.5	67	3.78592	274.223	n.a.	n.a.	n.a.	n.a.	n.a.	1.7033	2.07604	n.a.	15.9048	33.2776	26.9782	2.85098	n.a.	n.a.	n.a.	n.a.	n.a.	n.a.	n.a.	n.a.	n.a.	n.a.	n.a.	n.a.	n.a.
DRTY-1_201808	no	no	DRTY-1	201808	24.95	98.44	1426	Yunnan	4	55.6	778.716	1476.95	22.1268	12.8345	0.732604	0.160673	24.855	7.7672	1.55344	7.5	31.96	72.632	208.68	15.48	36.3163	1607.72	8.6931	8.20514	136.467	1.51147	11.7005	n.a.	n.a.	n.a.	n.a.	n.a.	n.a.
DRTY-1_201901	yes	no	DRTY-1	201901	24.95	98.44	1426	Yunnan	3.53	74.4	120.42	221.552	6.13225	3.55699	0.279836	0.0975487	18.6413	5.43704	0.77672	0.941065	18.312	35.936	1417.9	30.32	21.1485	283.9	5.25545	10.1145	75.0023	1.79573	7.42157	n.a.	n.a.	n.a.	n.a.	n.a.	n.a.
DRTY-1_201912	yes	no	DRTY-1	201912	24.95	98.44	1426	Yunnan	3.4	64	160.56	139.891	2.93433	1.70205	0.175698	0.0659641	10.0974	9.32064	0.77672	2.08175	36.084	60.786	369.74	13.98	14.0809	207.043	3.09527	7.4301	56.1661	1.77726	5.1124	n.a.	n.a.	n.a.	n.a.	n.a.	n.a.
DRTY-10_201912	no	no	DRTY-10	201912	24.95	98.44	1426	Yunnan	2.3	70	481.68	252.922	80.1403	46.4851	0.378081	0.111997	15.5344	0.77672	0.77672	2.50951	18.526	40.386	524.76	18.72	17.9681	325.76	10.5324	5.8309	35.4392	2.40935	10.3021	n.a.	n.a.	n.a.	n.a.	n.a.	n.a.
DRTY-10_202101	yes	no	DRTY-10	202101	24.95	98.44	1426	Yunnan	2.19	60	n.a.	n.a.	n.a.	n.a.	n.a.	n.a.	n.a.	n.a.	n.a.	n.a.	n.a.	n.a.	n.a.	n.a.	n.a.	n.a.	n.a.	n.a.	n.a.	n.a.	n.a.	n.a.	n.a.	n.a.	n.a.	n.a.	n.a.
DRTY-16_202007	yes	yes	DRTY-16	202007	24.95	98.44	1426	Yunnan	2.2	41	3452.04	511.717	117.381	68.0866	9.11783	0.541838	n.a.	n.a.	n.a.	37.4144	327.048	163.872	7940.08	104.68	220.075	558.385	7.51294	14.5759	34.9198	3.84763	24.5606	n.a.	n.a.	n.a.	n.a.	n.a.	n.a.
DRTY-18_202007	yes	yes	DRTY-18	202007	24.95	98.44	1426	Yunnan	2.39	53.4	1043.64	843.318	115.696	67.1092	1.11745	0.206713	12.4275	9.32064	3.10688	7.75665	56.824	95.08	1178.32	20.6	101.339	1250.1	9.34136	10.3154	38.4906	3.97609	17.2863	n.a.	n.a.	n.a.	n.a.	n.a.	n.a.
DRTY-19_202007	yes	yes	DRTY-19	202007	24.95	98.44	1426	Yunnan	2.57	46.2	1726.02	1074.18	79.3331	46.0169	2.59611	0.143386	7.7672	23.3016	7.7672	12.3194	93.628	121.44	1215.64	30	177.669	1425.77	10.239	12.0947	71.2482	1.95674	35.0839	n.a.	n.a.	n.a.	n.a.	n.a.	n.a.
DRTY-2_201808	yes	no	DRTY-2	201808	24.95	98.44	1426	Yunnan	4	53.8	1003.5	670.904	42.5487	24.6802	0.726634	0.300986	29.5154	12.4275	1.55344	10.2091	88.668	54.712	606.12	57.2	118.301	1075.21	23.5251	27.848	213.204	3.97272	22.0113	n.a.	n.a.	n.a.	n.a.	n.a.	n.a.
DRTY-2_201901	yes	yes	DRTY-2	201901	24.95	98.44	1426	Yunnan	3.62	56.5	120.42	937.92	11.9121	6.90954	0.304	0.159551	20.9714	4.66032	1.55344	1.65399	41.408	59.452	1344.14	281.84	67.7949	1001.1	9.48321	19.6543	80.717	3.98353	11.2818	n.a.	n.a.	n.a.	n.a.	n.a.	n.a.
DRTY-2_201912	no	no	DRTY-2	201912	24.95	98.44	1426	Yunnan	3	72	107.04	400.949	29.3196	17.0067	0.653463	0.223422	20.1947	6.99048	1.55344	9.63878	39.812	49.344	3541.82	45.44	41.998	511.53	14.453	20.8744	128.497	3.14629	17.8538	n.a.	n.a.	n.a.	n.a.	n.a.	n.a.
DRTY-2_202007	yes	no	DRTY-2	202007	24.95	98.44	1426	Yunnan	2.86	64.9	112.392	509.03	30.4093	17.6388	0.65171	0.178826	10.8741	3.10688	0.77672	5.5038	50.232	34.308	1048.74	144.94	27.156	611.718	14.3477	17.682	110.278	2.67581	20.4528	n.a.	n.a.	n.a.	n.a.	n.a.	n.a.
DRTY-3_201705	yes	yes	DRTY-3	201705	24.95	98.44	1426	Yunnan	4	59	2.64411	581.017	n.a.	n.a.	n.a.	n.a.	n.a.	4.79819	n.a.	n.a.	32.1932	24.8011	48.8817	3.07133	n.a.	n.a.	n.a.	n.a.	n.a.	n.a.	n.a.	n.a.	n.a.	n.a.	n.a.	n.a.	n.a.
DRTY-3_201709	yes	yes	DRTY-3	201709	24.95	98.44	1426	Yunnan	4	54	n.a.	3264.98	42.594	24.7065	1.55912	0.166386	69.5172	8.34207	n.a.	n.a.	n.a.	n.a.	n.a.	n.a.	n.a.	n.a.	n.a.	n.a.	n.a.	n.a.	n.a.	n.a.	n.a.	n.a.	n.a.	n.a.	n.a.
DRTY-3_201803	yes	yes	DRTY-3	201803	24.95	98.44	1426	Yunnan	5	50.8	82.725	686.2	11.4377	158.333	0.281949	0.0954829	5.8254	15.5344	0.19418	21.1	4.434	12.522	56.88	10.89	24.042	1039.7	9.25375	10.5446	62.8571	1.77473	3.82581	n.a.	n.a.	n.a.	n.a.	n.a.	n.a.
DRTY-3_201808	yes	yes	DRTY-3	201808	24.95	98.44	1426	Yunnan	4	49.5	441.54	365.119	21.3561	12.3875	0.697727	0.12913	24.855	1.55344	1.55344	6.64449	46.8	99.496	677.88	47.12	44.7975	436.928	11.3413	10.7269	93.7368	1.7458	9.31848	n.a.	n.a.	n.a.	n.a.	n.a.	n.a.
DRTY-3_201901	yes	yes	DRTY-3	201901	24.95	98.44	1426	Yunnan	3.52	54.4	214.08	279.881	8.45745	4.90571	0.247871	0.0977801	13.981	3.10688	0.77672	4.93346	25.074	71.922	713.22	15.12	14.4342	325.073	4.9786	9.94432	63.1394	1.93987	7.43082	n.a.	n.a.	n.a.	n.a.	n.a.	n.a.
DRTY-3_201907	yes	yes	DRTY-3	201907	24.95	98.44	1426	Yunnan	4	55.8	147.18	177.634	14.2264	8.25196	0.636656	0.116294	12.4275	5.43704	1.55344	4.79087	40.384	33.798	1014.74	13.16	20.0883	246.158	6.73704	8.93641	62.9452	1.4978	6.79307	n.a.	n.a.	n.a.	n.a.	n.a.	n.a.
DRTY-3_201912	yes	yes	DRTY-3	201912	24.95	98.44	1426	Yunnan	2.76	57	149.856	178.663	18.0439	10.4663	0.694275	0.0978079	20.1947	6.99048	1.55344	4.36312	52.98	44.906	242.16	9.8	27.8627	278.41	6.11714	9.46553	61.8039	1.48273	9.34539	n.a.	n.a.	n.a.	n.a.	n.a.	n.a.
DRTY-3_202007	yes	yes	DRTY-3	202007	24.95	98.44	1426	Yunnan	2.55	54.7	107.04	292.869	16.5831	9.61897	0.494726	0.102186	10.8741	10.0974	0.77672	4.93346	50.944	29.096	361.2	10.66	29.2763	316.839	7.20164	9.82139	56.8819	1.49834	6.96556	n.a.	n.a.	n.a.	n.a.	n.a.	n.a.
DRTY-4_201601	yes	no	DRTY-4	201601	24.95	98.44	1426	Yunnan	5.59	77	n.a.	n.a.	n.a.	10.8	n.a.	n.a.	n.a.	n.a.	n.a.	n.a.	n.a.	n.a.	n.a.	n.a.	n.a.	n.a.	n.a.	n.a.	n.a.	n.a.	n.a.	n.a.	n.a.	n.a.	n.a.	n.a.	n.a.
DRTY-4_201901	no	no	DRTY-4	201901	24.95	98.44	1426	Yunnan	3	75.3	272.952	907.039	59.8032	34.6886	0.100503	0.0534956	20.1947	3.10688	0.77672	0.941065	19.638	39.74	264.12	12.8	9.48689	1003.85	11.6968	16.1428	42.3086	3.12052	4.39297	n.a.	n.a.	n.a.	n.a.	n.a.	n.a.
DRTY-4_201912	no	no	DRTY-4	201912	24.95	98.44	1426	Yunnan	2.4	78	187.32	164.595	29.9271	17.3591	0.085778	0.0755894	9.32064	7.7672	1.55344	1.79658	39.708	156.728	144.32	9.2	3.4794	240.668	15.0434	11.2743	32.0053	2.51819	4.49397	n.a.	n.a.	n.a.	n.a.	n.a.	n.a.
DRTY-5_201803	yes	no	DRTY-5	201803	24.95	98.44	1426	Yunnan	4	64.8	99.27	1395.6	50.0079	121.667	0.21266	0.0769494	10.6799	0.9709	0.38836	16.1	54.744	16.725	77.67	26.28	16.314	1611.5	8.4095	10.897	40.8471	1.10686	3.61031	n.a.	n.a.	n.a.	n.a.	n.a.	n.a.
DRTY-5_201808	no	no	DRTY-5	201808	24.95	98.44	1426	Yunnan	4	63.7	449.568	347.62	88.1882	51.1533	0.433372	0.211487	24.855	1.55344	1.55344	4.79087	21.976	14.892	387.16	42.86	29.5752	465.749	17.5267	12.6591	56.868	2.25615	16.2155	n.a.	n.a.	n.a.	n.a.	n.a.	n.a.
DRTY-5_201907	no	no	DRTY-5	201907	24.95	98.44	1426	Yunnan	5	69.8	165.912	104.208	67.5973	39.2096	0.397854	0.100082	45.0498	28.7386	3.10688	4.36312	36.942	32.352	790.56	16.68	21.5019	163.811	9.93435	11.17	47.168	1.91665	10.3585	n.a.	n.a.	n.a.	n.a.	n.a.	n.a.
DRTY-5_201912	no	no	DRTY-5	201912	24.95	98.44	1426	Yunnan	2.45	71	337.176	128.372	68.1403	39.5245	0.446949	0.10598	32.6222	9.32064	3.10688	3.07985	39.98	37.074	307.62	9.44	16.8535	193.318	6.10936	7.15957	40.7179	2.30426	9.41563	n.a.	n.a.	n.a.	n.a.	n.a.	n.a.
DRTY-6_201601	yes	no	DRTY-6	201601	24.95	98.44	1426	Yunnan	6.07	50	6.83443	825.097	n.a.	9.76	n.a.	n.a.	9.91146	5.24367	10.7947	n.a.	42.7559	13.7926	267.374	46.0142	n.a.	n.a.	n.a.	n.a.	n.a.	n.a.	n.a.	n.a.	n.a.	n.a.	n.a.	n.a.	n.a.
DRTY-6_201705	yes	yes	DRTY-6	201705	24.95	98.44	1426	Yunnan	6	60	4.7501	1037.25	n.a.	n.a.	n.a.	n.a.	4.21556	2.5631	n.a.	n.a.	16.5598	11.7407	247.672	62.4209	n.a.	n.a.	n.a.	n.a.	n.a.	n.a.	n.a.	n.a.	n.a.	n.a.	n.a.	n.a.	n.a.
DRTY-6_201709	yes	yes	DRTY-6	201709	24.95	98.44	1426	Yunnan	5	58	n.a.	1816.61	18.0033	10.4428	1.08522	0.156913	24.7362	3.71043	n.a.	n.a.	n.a.	n.a.	n.a.	n.a.	n.a.	n.a.	n.a.	n.a.	n.a.	n.a.	n.a.	n.a.	n.a.	n.a.	n.a.	n.a.	n.a.
DRTY-6_201803	yes	yes	DRTY-6	201803	24.95	98.44	1426	Yunnan	5	53.2	4.9635	448.175	4.81618	38.3333	0.118174	0.146972	5.8254	0.9709	0.19418	6.9	12.975	9.198	3116.4	387.45	48.588	735.3	2.29782	26.9967	18.6884	4.5779	1.58926	n.a.	n.a.	n.a.	n.a.	n.a.	n.a.
DRTY-6_201808	yes	yes	DRTY-6	201808	24.95	98.44	1426	Yunnan	5	53.4	112.392	673.479	5.06924	2.94039	0.118538	0.121197	3.10688	3.10688	1.55344	1.79658	10.74	2.468	2049.5	296.22	19.735	729.355	2.51816	24.3457	20.1238	5.19489	5.87815	n.a.	n.a.	n.a.	n.a.	n.a.	n.a.
DRTY-6_201901	yes	yes	DRTY-6	201901	24.95	98.44	1426	Yunnan	2	62.6	136.476	790.381	13.9767	8.10711	0.304807	0.141162	10.0974	1.55344	0.77672	0.798479	30.22	48.704	7131.6	230.68	63.9077	874.835	4.49435	33.9869	18.8719	8.95382	8.08056	n.a.	n.a.	n.a.	n.a.	n.a.	n.a.
DRTY-6_201907	yes	yes	DRTY-6	201907	24.95	98.44	1426	Yunnan	3	58.8	120.42	514.176	6.90693	4.00634	0.186712	0.143228	4.66032	2.33016	0.77672	1.22624	21.72	10.646	2570.1	235.14	38.4642	565.055	3.13215	26.3492	27.4227	7.3104	6.27673	n.a.	n.a.	n.a.	n.a.	n.a.	n.a.
DRTY-6_201912	yes	yes	DRTY-6	201912	24.95	98.44	1426	Yunnan	2.58	62	107.04	454.132	19.338	11.217	0.479972	0.194484	8.54392	3.8836	1.55344	3.07985	25.874	30.902	2372.78	180.44	38.4642	681.713	11.4694	44.1488	38.5385	13.8616	16.6023	n.a.	n.a.	n.a.	n.a.	n.a.	n.a.
DRTY-6_202007	yes	yes	DRTY-6	202007	24.95	98.44	1426	Yunnan	2.27	48.9	107.04	557.065	19.0336	11.0404	0.255653	0.155366	5.43704	6.99048	0.77672	2.79468	30.772	24.474	2775.08	166.26	69.5618	1088.94	14.632	29.6817	56.0648	11.3756	17.8948	n.a.	n.a.	n.a.	n.a.	n.a.	n.a.
DRTY-7_201601	yes	yes	DRTY-7	201601	24.95	98.44	1426	Yunnan	6.02	55.8	5.89886	2050.39	n.a.	11.2	n.a.	n.a.	n.a.	3.49747	8.22339	n.a.	14.9631	9.68123	522.474	133.491	n.a.	n.a.	n.a.	n.a.	n.a.	n.a.	n.a.	n.a.	n.a.	n.a.	n.a.	n.a.	n.a.
DRTY-7_201709	yes	yes	DRTY-7	201709	24.95	98.44	1426	Yunnan	2	50	n.a.	10720.6	318.241	184.595	3.77501	0.351115	130.065	26.0129	n.a.	n.a.	n.a.	n.a.	n.a.	n.a.	n.a.	n.a.	n.a.	n.a.	n.a.	n.a.	n.a.	n.a.	n.a.	n.a.	n.a.	n.a.	n.a.
DRTY-7_201803	yes	yes	DRTY-7	201803	24.95	98.44	1426	Yunnan	3	58	5.79075	2253.75	19.3875	71.6667	0.424984	0.200941	10.6799	0.48545	0.29127	0.3	63.303	15.261	4936.2	429.78	160.01	2677.9	6.31364	80.1942	11.2656	5.78306	8.44454	n.a.	n.a.	n.a.	n.a.	n.a.	n.a.
DRTY-7_201907	yes	no	DRTY-7	201907	24.95	98.44	1426	Yunnan	3	62.1	43.03	175.232	n.a.	5.93842	4.88525	0.292426	0.434296	2.93319	0.0102565	n.a.	14.9232	10.629	26.7504	3.9024	n.a.	n.a.	0.079	0.10148	0.0456667	22.776	0.0347525	n.a.	n.a.	n.a.	n.a.	n.a.	n.a.
DRTY-7_201912	no	no	DRTY-7	201912	24.95	98.44	1426	Yunnan	2.19	65	449.568	222.041	20.599	11.9484	0.133293	0.0508667	4.66032	4.66032	1.55344	1.79658	52.548	180.288	1400.28	23.24	70.241	255.079	5.4023	5.53541	27.4185	2.45691	5.81817	n.a.	n.a.	n.a.	n.a.	n.a.	n.a.
DRTY-8_201705	yes	no	DRTY-8	201705	24.95	98.44	1426	Yunnan	6	83	n.a.	n.a.	n.a.	n.a.	n.a.	n.a.	n.a.	n.a.	n.a.	n.a.	n.a.	n.a.	n.a.	n.a.	n.a.	n.a.	n.a.	n.a.	n.a.	n.a.	n.a.	n.a.	n.a.	n.a.	n.a.	n.a.	n.a.
DRTY-8_201803	yes	yes	DRTY-8	201803	24.95	98.44	1426	Yunnan	5	80.3	4.13625	1948.25	24.9304	113.333	0.239524	0.416815	8.7381	0.9709	0.48545	47.8	18.717	7.242	7010.4	1171.38	51.266	2081	8.87477	21.3778	34.0155	3.79353	6.01595	n.a.	n.a.	n.a.	n.a.	n.a.	n.a.
DRTY-8_201808	no	no	DRTY-8	201808	24.95	98.44	1426	Yunnan	5	78.3	133.8	746.218	21.3147	12.3635	0.0768459	0.283582	3.10688	10.8741	1.55344	4.22053	21.05	16.006	3906.7	111.48	50.1258	1077.96	6.96507	18.6518	35.5535	5.07811	8.12808	n.a.	n.a.	n.a.	n.a.	n.a.	n.a.
DRTY-9_201705	yes	yes	DRTY-9	201705	24.95	98.44	1426	Yunnan	3	57	n.a.	n.a.	n.a.	n.a.	n.a.	n.a.	n.a.	n.a.	n.a.	n.a.	n.a.	n.a.	n.a.	n.a.	n.a.	n.a.	n.a.	n.a.	n.a.	n.a.	n.a.	n.a.	n.a.	n.a.	n.a.	n.a.	n.a.
DRTY-9_201709	yes	yes	DRTY-9	201709	24.95	98.44	1426	Yunnan	2.5	62	n.a.	6535.74	183.644	106.522	2.34188	0.373391	81.0823	11.7938	n.a.	n.a.	n.a.	n.a.	n.a.	n.a.	n.a.	n.a.	n.a.	n.a.	n.a.	n.a.	n.a.	n.a.	n.a.	n.a.	n.a.	n.a.	n.a.
DRTY-9_201803	yes	yes	DRTY-9	201803	24.95	98.44	1426	Yunnan	4	48	827.25	8374.62	140.393	928.333	1.18789	0.186279	96.1191	0.9709	0.48545	46.2	57.039	35.748	319.32	69.66	17.324	8935.6	28.8115	34.5821	80.957	5.69682	15.4977	n.a.	n.a.	n.a.	n.a.	n.a.	n.a.
DRTY-9_201808	yes	yes	DRTY-9	201808	24.95	98.44	1426	Yunnan	3	58.2	842.94	1633.69	235.836	136.796	1.24942	0.229274	102.527	9.32064	3.10688	12.3479	44.854	49.952	4329.98	50.64	135.263	1788.1	37.0342	28.6407	89.4392	6.04519	19.1333	n.a.	n.a.	n.a.	n.a.	n.a.	n.a.
DRTY-9_201901	yes	yes	DRTY-9	201901	24.95	98.44	1426	Yunnan	3.04	61.4	214.08	346.051	51.7778	30.0335	0.21525	0.118026	16.3111	5.43704	0.77672	5.21863	22.628	74.204	258.3	9.08	13.7275	397.127	10.2242	11.3778	62.1525	2.75616	9.61405	n.a.	n.a.	n.a.	n.a.	n.a.	n.a.
DRTY-9_201912	yes	yes	DRTY-9	201912	24.95	98.44	1426	Yunnan	2.24	53	794.772	1716.04	229.643	133.204	1.1328	0.213098	31.0688	9.32064	1.55344	7.07224	54.076	109.912	1519.2	24.04	138.09	2077.29	33.2771	14.9737	69.6039	4.33825	19.2843	n.a.	n.a.	n.a.	n.a.	n.a.	n.a.
DRTY-9_202101	yes	yes	DRTY-9	202101	24.95	98.44	1426	Yunnan	2.38	60	n.a.	n.a.	n.a.	n.a.	n.a.	n.a.	n.a.	n.a.	n.a.	n.a.	n.a.	n.a.	n.a.	n.a.	n.a.	n.a.	n.a.	n.a.	n.a.	n.a.	n.a.	n.a.	n.a.	n.a.	n.a.	n.a.	n.a.
GMQP_201705	yes	yes	GMQP	201705	24.95	98.44	1426	Yunnan	9.6	87	276.484	3.79262	n.a.	n.a.	n.a.	n.a.	n.a.	1.19519	2.35234	n.a.	53.6368	395.306	0.615663	0.683222	n.a.	n.a.	n.a.	n.a.	n.a.	n.a.	n.a.	n.a.	n.a.	n.a.	n.a.	n.a.	n.a.
GMQP_201709	yes	no	GMQP	201709	24.95	98.44	1426	Yunnan	9.5	87	n.a.	460.794	18.332	10.6334	0.937467	0.148939	69.9696	5.24772	n.a.	n.a.	n.a.	n.a.	n.a.	n.a.	n.a.	n.a.	n.a.	n.a.	n.a.	n.a.	n.a.	n.a.	n.a.	n.a.	n.a.	n.a.	n.a.
GMQP_201803	yes	yes	GMQP	201803	24.95	98.44	1426	Yunnan	9	80.5	601.411	129.85	13.9697	215	0.439828	0.181443	5.8254	0.9709	0.19418	6.2	2275.29	2951.01	8682	42.69	203.396	167.5	8.47056	78.1389	41.2886	4.9158	3.34641	n.a.	n.a.	n.a.	n.a.	n.a.	n.a.
GMQP_201808	no	no	GMQP	201808	24.95	98.44	1426	Yunnan	9	85.6	5142.94	188.389	44.4528	25.7847	2.11606	0.279616	n.a.	n.a.	n.a.	9.46768	2842.93	2303.25	19043.3	135.76	604.554	366.242	81.5132	111.674	66.5046	1.16614	5.70858	n.a.	n.a.	n.a.	n.a.	n.a.	n.a.
GMQP_201901	no	no	GMQP	201901	24.95	98.44	1426	Yunnan	n.a.	n.a.	1364.76	55.8757	12.4867	7.24289	0.404331	0.15951	5.17813	41.4251	5.17813	3.36502	2579.48	2858.16	8776.99	54.42	234.21	66.367	22.1176	84.943	56.4015	10.3043	4.87646	n.a.	n.a.	n.a.	n.a.	n.a.	n.a.
GMQP_201907	no	no	GMQP	201907	24.95	98.44	1426	Yunnan	9.5	85	417.456	61.6618	5.55881	3.22437	0.184933	0.114311	1.55344	25.6318	0.77672	0.941065	1479.3	1494.08	2583.38	21.8	126.81	82.8364	9.12649	54.2091	48.2486	9.73322	1.79801	n.a.	n.a.	n.a.	n.a.	n.a.	n.a.
GMQP_201912	no	no	GMQP	201912	24.95	98.44	1426	Yunnan	9.58	89	157.884	44.5062	1.28715	0.746608	0.116037	0.0429419	1.55344	7.7672	0.77672	1.22624	330.684	438.924	1409.46	16.1	41.2913	89.6986	2.10817	23.2402	33.8836	2.7619	1.13039	n.a.	n.a.	n.a.	n.a.	n.a.	n.a.
GMQP_202101	yes	yes	GMQP	202101	24.95	98.44	1426	Yunnan	9.43	82	n.a.	n.a.	n.a.	n.a.	n.a.	n.a.	n.a.	n.a.	n.a.	n.a.	n.a.	n.a.	n.a.	n.a.	n.a.	n.a.	n.a.	n.a.	n.a.	n.a.	n.a.	n.a.	n.a.	n.a.	n.a.	n.a.	n.a.
GMQS_201601	no	no	GMQS	201601	24.95	98.44	1426	Yunnan	9	89.4	654.818	41.3079	n.a.	0.0332	n.a.	n.a.	6.61763	3.94564	25.4702	n.a.	70.5157	771.768	n.a.	0.498691	n.a.	n.a.	n.a.	n.a.	n.a.	n.a.	n.a.	n.a.	n.a.	n.a.	n.a.	n.a.	n.a.
GMQS_201709	no	no	GMQS	201709	24.95	98.44	1426	Yunnan	9.5	97.5	n.a.	357.112	1.66754	0.967251	0.0686444	0.125065	1.6128	2.1504	n.a.	n.a.	n.a.	n.a.	n.a.	n.a.	n.a.	n.a.	n.a.	n.a.	n.a.	n.a.	n.a.	n.a.	n.a.	n.a.	n.a.	n.a.	n.a.
GMQS_201907	no	no	GMQS	201907	24.95	98.44	1426	Yunnan	9.5	100	214.08	43.4769	2.86043	1.65918	0.0878477	0.0669452	2.33016	1.55344	0.77672	1.36882	407.764	575.764	2614.34	17.92	74.8625	121.951	3.17334	38.0587	41.7606	4.16848	1.09083	n.a.	n.a.	n.a.	n.a.	n.a.	n.a.
GXS_201709	no	no	GXS	201709	25.44	98.46	1719	Yunnan	8.5	72	n.a.	34.3682	4.7723	2.76816	0.49066	0.21426	5.376	0.5376	n.a.	n.a.	n.a.	n.a.	n.a.	n.a.	n.a.	n.a.	n.a.	n.a.	n.a.	n.a.	n.a.	n.a.	n.a.	n.a.	n.a.	n.a.	n.a.
GXS_201803	yes	yes	GXS	201803	25.44	98.46	1719	Yunnan	8	67.8	30.6083	6.175	0.473201	33.3333	0.0953323	0.265056	3.8836	8.7381	0.38836	0.5	25.539	120.276	12127.6	232.11	32.022	35.5	0.94739	2.69023	2.98304	1.6815	0.438554	n.a.	n.a.	n.a.	n.a.	n.a.	n.a.
GXS_201907	yes	no	GXS	201907	25.44	98.46	1719	Yunnan	7.5	72.1	230.136	8.47943	3.72129	2.15852	0.481006	0.252431	0.77672	5.43704	0.77672	3.93536	44.984	253.644	11635.1	134.5	121.862	47.8389	0.902599	4.1348	3.22966	1.9078	1.81701	n.a.	n.a.	n.a.	n.a.	n.a.	n.a.
GXS_201912	yes	no	GXS	201912	25.44	98.46	1719	Yunnan	8.36	72	125.772	19.1159	2.71313	1.57374	0.306869	0.241463	1.55344	5.43704	0.77672	3.36502	45.94	211.824	11755.7	97.5	203.14	82.8364	1.13905	5.32902	3.47979	1.96609	1.73806	n.a.	n.a.	n.a.	n.a.	n.a.	n.a.
GXS_202007	yes	yes	GXS	202007	25.44	98.46	1719	Yunnan	7.7	71	123.096	17.7435	3.61711	2.09809	0.335253	0.246072	1.55344	10.8741	0.77672	2.93726	43.318	190.984	11138.7	147.22	86.1708	54.015	0.732354	4.95716	2.7195	2.22199	2.79341	n.a.	n.a.	n.a.	n.a.	n.a.	n.a.
GXS_202101	yes	no	GXS	202101	25.44	98.46	1719	Yunnan	8.01	75	n.a.	n.a.	n.a.	n.a.	n.a.	n.a.	n.a.	n.a.	n.a.	n.a.	n.a.	n.a.	n.a.	n.a.	n.a.	n.a.	n.a.	n.a.	n.a.	n.a.	n.a.	n.a.	n.a.	n.a.	n.a.	n.a.	n.a.
HHBFW-2_201709	yes	no	HHBFW-2	201709	98.46	25.44	n.a.	Yunnan	8	60/102	218.788	5.95152	n.a.	n.a.	n.a.	n.a.	n.a.	1.32719	2.25959	n.a.	69.771	766.194	14.9331	17.6359	n.a.	n.a.	n.a.	n.a.	n.a.	n.a.	n.a.	n.a.	n.a.	n.a.	n.a.	n.a.	n.a.
HHBFW-2_201803	yes	no	HHBFW-2	201803	98.46	25.44	n.a.	Yunnan	8	66.8	222.53	364.925	10.7363	166.667	0.411966	0.145997	3.8836	2.9127	0.48545	0.2	273.921	1011.45	12692.8	364.41	201.326	468.6	5.63081	26.9544	17.3917	7.03214	13.4075	n.a.	n.a.	n.a.	n.a.	n.a.	n.a.
HMZ_201709	no	no	HMZ	201709	98.44	24.95	n.a.	Yunnan	8	40	n.a.	n.a.	n.a.	n.a.	n.a.	n.a.	n.a.	n.a.	n.a.	n.a.	n.a.	n.a.	n.a.	n.a.	n.a.	n.a.	n.a.	n.a.	n.a.	n.a.	n.a.	n.a.	n.a.	n.a.	n.a.	n.a.	n.a.
HNT-1_202101	no	no	HNT-1	202101	25.4	98.2	1991	Yunnan	6.62	58	n.a.	n.a.	n.a.	n.a.	n.a.	n.a.	n.a.	n.a.	n.a.	n.a.	n.a.	n.a.	n.a.	n.a.	n.a.	n.a.	n.a.	n.a.	n.a.	n.a.	n.a.	n.a.	n.a.	n.a.	n.a.	n.a.	n.a.
HNT-1-1_202101	no	no	HNT-1-1	202101	25.4	98.2	1991	Yunnan	7.66	23	n.a.	n.a.	n.a.	n.a.	n.a.	n.a.	n.a.	n.a.	n.a.	n.a.	n.a.	n.a.	n.a.	n.a.	n.a.	n.a.	n.a.	n.a.	n.a.	n.a.	n.a.	n.a.	n.a.	n.a.	n.a.	n.a.	n.a.
HNT-1-2_202101	no	no	HNT-1-2	202101	25.4	98.2	1991	Yunnan	6.87	32	n.a.	n.a.	n.a.	n.a.	n.a.	n.a.	n.a.	n.a.	n.a.	n.a.	n.a.	n.a.	n.a.	n.a.	n.a.	n.a.	n.a.	n.a.	n.a.	n.a.	n.a.	n.a.	n.a.	n.a.	n.a.	n.a.	n.a.
HNT-10_202101	no	no	HNT-10	202101	25.4	98.2	1991	Yunnan	6.84	42	n.a.	n.a.	n.a.	n.a.	n.a.	n.a.	n.a.	n.a.	n.a.	n.a.	n.a.	n.a.	n.a.	n.a.	n.a.	n.a.	n.a.	n.a.	n.a.	n.a.	n.a.	n.a.	n.a.	n.a.	n.a.	n.a.	n.a.
HNT-2_202101	no	no	HNT-2	202101	25.4	98.2	1991	Yunnan	6.62	46	n.a.	n.a.	n.a.	n.a.	n.a.	n.a.	n.a.	n.a.	n.a.	n.a.	n.a.	n.a.	n.a.	n.a.	n.a.	n.a.	n.a.	n.a.	n.a.	n.a.	n.a.	n.a.	n.a.	n.a.	n.a.	n.a.	n.a.
HNT-3_202101	no	no	HNT-3	202101	25.4	98.2	1991	Yunnan	6.71	42	n.a.	n.a.	n.a.	n.a.	n.a.	n.a.	n.a.	n.a.	n.a.	n.a.	n.a.	n.a.	n.a.	n.a.	n.a.	n.a.	n.a.	n.a.	n.a.	n.a.	n.a.	n.a.	n.a.	n.a.	n.a.	n.a.	n.a.
HNT-4_202101	yes	yes	HNT-4	202101	25.4	98.2	1991	Yunnan	7.54	38	n.a.	n.a.	n.a.	n.a.	n.a.	n.a.	n.a.	n.a.	n.a.	n.a.	n.a.	n.a.	n.a.	n.a.	n.a.	n.a.	n.a.	n.a.	n.a.	n.a.	n.a.	n.a.	n.a.	n.a.	n.a.	n.a.	n.a.
HNT-5_202101	no	no	HNT-5	202101	25.4	98.2	1991	Yunnan	6.7	37	n.a.	n.a.	n.a.	n.a.	n.a.	n.a.	n.a.	n.a.	n.a.	n.a.	n.a.	n.a.	n.a.	n.a.	n.a.	n.a.	n.a.	n.a.	n.a.	n.a.	n.a.	n.a.	n.a.	n.a.	n.a.	n.a.	n.a.
HNT-7_202101	no	no	HNT-7	202101	25.4	98.2	1991	Yunnan	6.77	43	n.a.	n.a.	n.a.	n.a.	n.a.	n.a.	n.a.	n.a.	n.a.	n.a.	n.a.	n.a.	n.a.	n.a.	n.a.	n.a.	n.a.	n.a.	n.a.	n.a.	n.a.	n.a.	n.a.	n.a.	n.a.	n.a.	n.a.
HNT-8_202101	no	no	HNT-8	202101	25.4	98.2	1991	Yunnan	6.88	41	n.a.	n.a.	n.a.	n.a.	n.a.	n.a.	n.a.	n.a.	n.a.	n.a.	n.a.	n.a.	n.a.	n.a.	n.a.	n.a.	n.a.	n.a.	n.a.	n.a.	n.a.	n.a.	n.a.	n.a.	n.a.	n.a.	n.a.
JZ-1_201705	yes	no	JZ-1	201705	25.44	98.46	1719	Yunnan	7.3	86.5	149.935	29.7415	n.a.	n.a.	n.a.	n.a.	n.a.	0.1514	17.4505	n.a.	43.9252	481.878	15.6812	5.14844	n.a.	n.a.	n.a.	n.a.	n.a.	n.a.	n.a.	n.a.	n.a.	n.a.	n.a.	n.a.	n.a.
JZ-1_201709	yes	no	JZ-1	201709	25.44	98.46	1719	Yunnan	8.5	79	n.a.	794.368	22.5128	13.0585	0.566415	0.509807	6.72	2.016	n.a.	n.a.	n.a.	n.a.	n.a.	n.a.	n.a.	n.a.	n.a.	n.a.	n.a.	n.a.	n.a.	n.a.	n.a.	n.a.	n.a.	n.a.	n.a.
JZ-1_201803	yes	yes	JZ-1	201803	25.44	98.46	1719	Yunnan	7	n.a.	107.543	406.15	25.0108	88.3333	0.54119	0.418613	5.8254	1.9418	0.48545	0.7	157.569	523.17	16962.4	165.63	81.57	651.9	25.2318	416.487	76.263	22.9556	14.1089	n.a.	n.a.	n.a.	n.a.	n.a.	n.a.
JZ-1_201901	yes	yes	JZ-1	201901	25.44	98.46	1719	Yunnan	6.57	75.3	181.968	219.836	22.3382	12.9572	0.617378	0.400717	4.66032	7.7672	0.77672	0.941065	172.784	537.664	12202.5	123.42	76.6294	288.704	38.4319	284.202	86.7012	27.6711	28.1474	n.a.	n.a.	n.a.	n.a.	n.a.	n.a.
JZ-1_201907	no	no	JZ-1	201907	25.44	98.46	1719	Yunnan	7	76.1	133.8	67.1516	36.9078	21.4082	0.874439	0.459985	2.33016	6.21376	0.77672	5.36122	199.15	442.124	11911.7	149.98	79.4565	91.0711	20.2403	296.842	53.4702	19.4574	22.8527	n.a.	n.a.	n.a.	n.a.	n.a.	n.a.
JZ-1_201912	yes	no	JZ-1	201912	25.44	98.46	1719	Yunnan	7.13	76	n.a.	n.a.	29.6172	17.1794	0.541808	0.76049	n.a.	n.a.	n.a.	5.47529	258.456	575.568	23185.2	231.04	1305.7	558.769	27.2638	355.49	85.189	4.05337	21.4205	n.a.	n.a.	n.a.	n.a.	n.a.	n.a.
JZ-1_202007	yes	yes	JZ-1	202007	25.44	98.46	1719	Yunnan	7.1	72.8	208.728	30.0955	34.9128	20.251	0.643964	0.450656	2.33016	1.55344	0.77672	2.65209	210.21	499.484	11791.2	149.7	89.7046	78.0328	19.2461	262.971	44.7526	21.4512	18.1936	n.a.	n.a.	n.a.	n.a.	n.a.	n.a.
JZ-1_202101	no	no	JZ-1	202101	25.44	98.46	1719	Yunnan	6.96	75	n.a.	n.a.	n.a.	n.a.	n.a.	n.a.	n.a.	n.a.	n.a.	n.a.	n.a.	n.a.	n.a.	n.a.	n.a.	n.a.	n.a.	n.a.	n.a.	n.a.	n.a.	n.a.	n.a.	n.a.	n.a.	n.a.	n.a.
JZ-2_201601	yes	no	JZ-2	201601	25.44	98.46	1719	Yunnan	6.5	75	141.365	18.6124	n.a.	0.677	n.a.	n.a.	3.35502	3.52885	21.2704	n.a.	30.2001	300.098	16.9541	4.00321	n.a.	n.a.	n.a.	n.a.	n.a.	n.a.	n.a.	n.a.	n.a.	n.a.	n.a.	n.a.	n.a.
JZ-2_201705	yes	yes	JZ-2	201705	25.44	98.46	1719	Yunnan	7.6	63	136.054	26.8263	n.a.	n.a.	n.a.	n.a.	n.a.	0.302242	16.3738	n.a.	37.9385	407.964	19.4034	3.81597	n.a.	n.a.	n.a.	n.a.	n.a.	n.a.	n.a.	n.a.	n.a.	n.a.	n.a.	n.a.	n.a.
JZ-2_201709	yes	yes	JZ-2	201709	25.44	98.46	1719	Yunnan	8	55.5	n.a.	1480.87	10.149	5.88688	0.377018	0.270506	8.71195	1.63349	n.a.	n.a.	n.a.	n.a.	n.a.	n.a.	n.a.	n.a.	n.a.	n.a.	n.a.	n.a.	n.a.	n.a.	n.a.	n.a.	n.a.	n.a.	n.a.
JZ-2_201803	yes	yes	JZ-2	201803	25.44	98.46	1719	Yunnan	7.5	48.8	124.088	348.3	24.4111	53.3333	0.478576	0.295944	3.8836	5.8254	0.38836	0.4	304.17	768.21	16788.3	204.12	107.582	721.2	20.7475	215.325	727.192	21.8198	10.2899	n.a.	n.a.	n.a.	n.a.	n.a.	n.a.
JZ-2_201808	yes	yes	JZ-2	201808	25.44	98.46	1719	Yunnan	8	51.8	141.828	1419.5	14.807	8.58875	0.810057	0.358717	472.246	4.66032	7.7672	5.78897	238.844	472.964	14372.7	207.44	86.1708	1569.29	16.7693	199.212	216.293	23.0783	15.6498	n.a.	n.a.	n.a.	n.a.	n.a.	n.a.
JZ-2_201901	yes	yes	JZ-2	201901	25.44	98.46	1719	Yunnan	6.85	44.7	321.12	88.2278	7.62747	4.42428	0.161873	0.588705	3.10688	3.10688	1.55344	2.08175	213.748	384.728	22873.1	223.16	105.199	137.048	9.83196	149.286	55.2484	1.55058	6.31614	n.a.	n.a.	n.a.	n.a.	n.a.	n.a.
JZ-2_201907	yes	no	JZ-2	201907	25.44	98.46	1719	Yunnan	7.5	45.3	147.18	102.835	9.59726	5.56686	0.409204	0.577624	1.55344	5.43704	0.77672	4.93346	280.284	451.484	12152.9	162.14	96.4188	130.872	12.3478	187.68	149.35	23.0412	12.7512	n.a.	n.a.	n.a.	n.a.	n.a.	n.a.
JZ-2_201912	yes	no	JZ-2	201912	25.44	98.46	1719	Yunnan	8.03	36	107.04	70.9258	4.44382	2.57762	0.11029	0.560461	3.10688	0.77672	0.77672	1.08365	215.176	456.848	21965.3	243.92	58.2536	99.992	24.5608	102.719	402.915	1.33972	11.2433	n.a.	n.a.	n.a.	n.a.	n.a.	n.a.
JZ-2_202007	yes	yes	JZ-2	202007	25.44	98.46	1719	Yunnan	7.39	44.7	195.348	54.7996	3.65871	2.12222	0.304526	0.338758	1.55344	6.99048	0.77672	3.22243	169.22	424.024	11443.7	137.12	69.2084	75.2879	8.13297	121.897	173.828	11.9519	6.41254	n.a.	n.a.	n.a.	n.a.	n.a.	n.a.
JZ-2_202101	yes	no	JZ-2	202101	25.44	98.46	1719	Yunnan	7.47	36	n.a.	n.a.	n.a.	n.a.	n.a.	n.a.	n.a.	n.a.	n.a.	n.a.	n.a.	n.a.	n.a.	n.a.	n.a.	n.a.	n.a.	n.a.	n.a.	n.a.	n.a.	n.a.	n.a.	n.a.	n.a.	n.a.	n.a.
JZ-3_201705	yes	yes	JZ-3	201705	25.44	98.46	1719	Yunnan	7.6	71	202.486	41.6142	n.a.	n.a.	n.a.	n.a.	n.a.	0.208655	21.3634	n.a.	57.7002	634.651	9.37241	6.07824	n.a.	n.a.	n.a.	n.a.	n.a.	n.a.	n.a.	n.a.	n.a.	n.a.	n.a.	n.a.	n.a.
JZ-3_201709	no	no	JZ-3	201709	25.44	98.46	1719	Yunnan	8	65	n.a.	196.823	5.32094	3.08639	0.394034	0.226363	5.376	1.6128	n.a.	n.a.	n.a.	n.a.	n.a.	n.a.	n.a.	n.a.	n.a.	n.a.	n.a.	n.a.	n.a.	n.a.	n.a.	n.a.	n.a.	n.a.	n.a.
JZ-3_201808	no	no	JZ-3	201808	25.44	98.46	1719	Yunnan	n.a.	n.a.	4669.62	1114.13	10.5784	6.13595	0.999289	0.432621	344.087	3.10688	2.33016	16.5399	64.902	3250.74	10649.3	186.8	53.6052	1359.89	3.90392	11.2575	2.80889	1.60451	2.52749	n.a.	n.a.	n.a.	n.a.	n.a.	n.a.
JZ-3_201901	yes	yes	JZ-3	201901	25.44	98.46	1719	Yunnan	6.96	65.4	1003.5	156.236	25.9925	15.0769	2.00948	0.303921	9.32064	24.855	3.10688	6.78707	212.944	519.624	11989.8	119.28	364.255	228.805	2.95686	38.2511	20.0262	12.58	7.31203	n.a.	n.a.	n.a.	n.a.	n.a.	n.a.
JZ-3_201907	yes	yes	JZ-3	201907	25.44	98.46	1719	Yunnan	7.5	68	453.582	59.5539	39.6234	22.9834	3.34373	0.365368	2.33016	9.32064	0.77672	6.78707	131.542	583.784	11266.3	89.88	161.74	137.734	4.5987	25.7855	11.8352	7.14937	3.82309	n.a.	n.a.	n.a.	n.a.	n.a.	n.a.
JZ-3_201912	yes	yes	JZ-3	201912	25.44	98.46	1719	Yunnan	7.91	69	842.94	140.796	29.087	16.8718	2.53765	0.415637	5.17813	31.0688	5.17813	14.9144	199.16	685.888	23426.3	162	344.465	196.063	3.69914	26.7677	11.6914	11.6345	4.04885	n.a.	n.a.	n.a.	n.a.	n.a.	n.a.
JZ-3_202101	yes	yes	JZ-3	202101	25.44	98.46	1719	Yunnan	7.87	67	n.a.	n.a.	n.a.	n.a.	n.a.	n.a.	n.a.	n.a.	n.a.	n.a.	n.a.	n.a.	n.a.	n.a.	n.a.	n.a.	n.a.	n.a.	n.a.	n.a.	n.a.	n.a.	n.a.	n.a.	n.a.	n.a.	n.a.
JZ-4_201709	yes	no	JZ-4	201709	25.44	98.46	1719	Yunnan	6.5	38	n.a.	696.895	19.2179	11.1473	0.695023	0.312084	49.4522	5.2749	n.a.	n.a.	n.a.	n.a.	n.a.	n.a.	n.a.	n.a.	n.a.	n.a.	n.a.	n.a.	n.a.	n.a.	n.a.	n.a.	n.a.	n.a.	n.a.
JZ-4_201803	yes	yes	JZ-4	201803	25.44	98.46	1719	Yunnan	8	52.2	124.088	187.325	12.2949	106.667	0.512087	0.271106	45.6323	2.9127	0.48545	6.7	513	815.76	10753.5	101.97	193.85	373.3	25.9166	220.374	92.7475	14.47	16.7537	n.a.	n.a.	n.a.	n.a.	n.a.	n.a.
JZ-4_201808	yes	yes	JZ-4	201808	25.44	98.46	1719	Yunnan	8	52.3	152.532	83.2779	5.52747	3.20619	0.238314	0.233627	4.66032	1.55344	1.55344	4.36312	468.804	532.404	8989.75	92.38	205.559	99.992	17.9783	191.835	87.9542	13.6232	23.1523	n.a.	n.a.	n.a.	n.a.	n.a.	n.a.
JZ-4_202101	no	no	JZ-4	202101	25.44	98.46	1719	Yunnan	8.64	26	n.a.	n.a.	n.a.	n.a.	n.a.	n.a.	n.a.	n.a.	n.a.	n.a.	n.a.	n.a.	n.a.	n.a.	n.a.	n.a.	n.a.	n.a.	n.a.	n.a.	n.a.	n.a.	n.a.	n.a.	n.a.	n.a.	n.a.
QQ_201705	yes	yes	QQ	201705	24.95	98.44	1426	Yunnan	7.2	77	163.667	46.4566	n.a.	n.a.	n.a.	n.a.	n.a.	1.18612	2.26906	n.a.	48.4693	257.698	23.6928	8.25283	n.a.	n.a.	n.a.	n.a.	n.a.	n.a.	n.a.	n.a.	n.a.	n.a.	n.a.	n.a.	n.a.
QQ_201709	yes	yes	QQ	201709	24.95	98.44	1426	Yunnan	7.5	68.5	n.a.	n.a.	n.a.	n.a.	n.a.	n.a.	n.a.	n.a.	n.a.	n.a.	n.a.	n.a.	n.a.	n.a.	n.a.	n.a.	n.a.	n.a.	n.a.	n.a.	n.a.	n.a.	n.a.	n.a.	n.a.	n.a.	n.a.
QQ_201803	yes	no	QQ	201803	24.95	98.44	1426	Yunnan	7	62.9	53.7713	41.1	4.9386	43.3333	0.196422	2.6694	1.9418	12.6217	0.38836	0.3	644.94	966.93	1730.34	147.21	509.5	61.5	1.28643	165.955	1.22167	253.238	2.00596	n.a.	n.a.	n.a.	n.a.	n.a.	n.a.
QQ_201808	yes	yes	QQ	201808	24.95	98.44	1426	Yunnan	7	59.8	449.568	32.6436	5.07685	2.94481	0.294384	12.1135	9.32064	9.32064	1.55344	8.327	719.408	931.528	4458.96	180.72	421.122	135.671	2.68595	91.9602	6.32964	296.666	3.15714	n.a.	n.a.	n.a.	n.a.	n.a.	n.a.
QQ_201901	yes	no	QQ	201901	24.95	98.44	1426	Yunnan	6.1	77.1	481.68	81.0224	10.4533	6.06337	0.459845	12.4369	13.981	9.32064	4.66032	5.07605	824.844	1169.78	4542.94	263.08	440.912	168.614	4.44075	701.006	4.55536	284.78	5.88724	n.a.	n.a.	n.a.	n.a.	n.a.	n.a.
QQ_201907	yes	yes	QQ	201907	24.95	98.44	1426	Yunnan	7	72	240.84	59.9462	6.96293	4.03882	0.349689	10.1474	17.8646	7.7672	1.55344	6.78707	954.244	1234.26	4410.08	297.16	655.251	79.4052	2.30481	840.816	5.2082	267.01	3.91144	n.a.	n.a.	n.a.	n.a.	n.a.	n.a.
QQ_201912	yes	no	QQ	201912	24.95	98.44	1426	Yunnan	7.91	71	578.016	74.8464	12.6474	7.33605	0.71553	9.55114	59.0307	4.66032	1.55344	10.2091	1081.97	1529.21	13213.5	406.4	744.82	110.285	3.79218	401.224	9.87059	260.685	7.239	n.a.	n.a.	n.a.	n.a.	n.a.	n.a.
QQ_202007	yes	no	QQ	202007	24.95	98.44	1426	Yunnan	6.79	63.7	347.88	41.4182	11.8445	6.87034	0.676182	9.00285	8.54392	2.33016	0.77672	14.0589	1133.26	1568.5	4477.64	306.66	249.787	53.3287	1.66305	696.756	2.89427	262.186	3.34152	n.a.	n.a.	n.a.	n.a.	n.a.	n.a.
QQ_202101	yes	no	QQ	202101	24.95	98.44	1426	Yunnan	7.33	65	n.a.	n.a.	n.a.	n.a.	n.a.	n.a.	n.a.	n.a.	n.a.	n.a.	n.a.	n.a.	n.a.	n.a.	n.a.	n.a.	n.a.	n.a.	n.a.	n.a.	n.a.	n.a.	n.a.	n.a.	n.a.	n.a.	n.a.
SRBZ_201705	yes	no	SRBZ	201705	24.95	98.44	1426	Yunnan	7	59	212.028	40.3832	n.a.	n.a.	n.a.	n.a.	n.a.	1.37007	2.26687	n.a.	43.8998	343.061	9.44892	1.2194	n.a.	n.a.	n.a.	n.a.	n.a.	n.a.	n.a.	n.a.	n.a.	n.a.	n.a.	n.a.	n.a.
SRBZ-1_201803	yes	no	SRBZ-1	201803	24.95	98.44	1426	Yunnan	9	86.5	143.114	96.825	1.26062	26.6667	0.0424669	0.22332	5.8254	0.48545	0.29127	0.2	375.27	796.38	14018.7	163.11	88.894	130.7	1.22185	32.5509	28.5188	5.97223	0.885591	n.a.	n.a.	n.a.	n.a.	n.a.	n.a.
SRBZ-1_201808	yes	no	SRBZ-1	201808	24.95	98.44	1426	Yunnan	9	82.8	457.596	192.191	6.03662	3.50152	0.318826	0.288694	9.32064	7.7672	1.55344	3.19392	469.728	687.608	21780.9	222.96	615.863	536.426	2.29721	42.0517	56.7046	1.02207	5.28085	n.a.	n.a.	n.a.	n.a.	n.a.	n.a.
SRBZ-1_201901	no	no	SRBZ-1	201901	24.95	98.44	1426	Yunnan	7.2	76	195.348	73.6707	8.60941	4.99386	0.0617547	0.265885	0.77672	2.33016	0.77672	0.655894	146.398	231.164	659.98	9.6	28.5695	101.364	1.23137	17.8016	60.3448	11.3476	2.24988	n.a.	n.a.	n.a.	n.a.	n.a.	n.a.
SRBZ-1_201907	no	no	SRBZ-1	201907	24.95	98.44	1426	Yunnan	9	95	125.772	52.7409	2.20903	1.28134	0.0787349	0.0591168	1.55344	3.8836	0.77672	0.941065	258.184	544.184	786.74	9.84	40.9379	54.015	1.14576	15.504	46.1104	3.37487	2.09345	n.a.	n.a.	n.a.	n.a.	n.a.	n.a.
SRBZ-1_202007	yes	yes	SRBZ-1	202007	24.95	98.44	1426	Yunnan	8.73	57.6	206.052	111.756	2.8906	1.67668	0.220488	0.167821	1.55344	5.43704	0.77672	1.79658	616.304	891.024	10826.6	111.02	76.6294	191.26	1.53754	35.9125	37.6236	7.60096	3.7709	n.a.	n.a.	n.a.	n.a.	n.a.	n.a.
SRBZ-2_201709	no	no	SRBZ-2	201709	24.95	98.44	1426	Yunnan	9	94/95	n.a.	n.a.	n.a.	n.a.	n.a.	n.a.	n.a.	n.a.	n.a.	n.a.	n.a.	n.a.	n.a.	n.a.	n.a.	n.a.	n.a.	n.a.	n.a.	n.a.	n.a.	n.a.	n.a.	n.a.	n.a.	n.a.	n.a.
SRBZ-2_201803	no	no	SRBZ-2	201803	24.95	98.44	1426	Yunnan	9	81.9	211.776	105.825	2.0423	61.6667	0.178203	0.0808022	3.8836	4.8545	0.38836	0.2	324.48	708	12866.9	137.76	117.936	148	2.07793	13.1879	34.1833	3.45165	1.31612	n.a.	n.a.	n.a.	n.a.	n.a.	n.a.
SRBZ-2_201901	yes	yes	SRBZ-2	201901	24.95	98.44	1426	Yunnan	7.04	45.7	133.8	30.7817	1.17258	0.680153	0.142025	0.0972428	0.77672	3.10688	0.77672	0.941065	104.398	132.924	9003.94	95.66	45.1785	92.4435	1.22468	17.3655	31.3394	3.71234	2.23766	n.a.	n.a.	n.a.	n.a.	n.a.	n.a.
SZTDM_202007	yes	no	SZTDM	202007	24.95	98.44	1426	Yunnan	8.5	54.4	283.656	66.1223	10.9825	6.37034	0.612589	0.24578	16.3111	1.55344	1.55344	5.93156	896.064	921.264	7152.87	37.64	164.268	79.4052	4.66579	41.9433	45.9424	14.2694	15.6928	n.a.	n.a.	n.a.	n.a.	n.a.	n.a.
SZTDM-1b_201709	no	no	SZTDM-1b	201709	24.95	98.44	1426	Yunnan	8.5	90	n.a.	n.a.	n.a.	n.a.	n.a.	n.a.	n.a.	n.a.	n.a.	n.a.	n.a.	n.a.	n.a.	n.a.	n.a.	n.a.	n.a.	n.a.	n.a.	n.a.	n.a.	n.a.	n.a.	n.a.	n.a.	n.a.	n.a.
SZTDM-1c_201709	yes	yes	SZTDM-1c	201709	24.95	98.44	1426	Yunnan	8.5	80	n.a.	n.a.	n.a.	n.a.	n.a.	n.a.	n.a.	n.a.	n.a.	n.a.	n.a.	n.a.	n.a.	n.a.	n.a.	n.a.	n.a.	n.a.	n.a.	n.a.	n.a.	n.a.	n.a.	n.a.	n.a.	n.a.	n.a.
SZTDM-2_201709	yes	yes	SZTDM-2	201709	24.95	98.44	1426	Yunnan	7	54	n.a.	n.a.	n.a.	n.a.	n.a.	n.a.	n.a.	n.a.	n.a.	n.a.	n.a.	n.a.	n.a.	n.a.	n.a.	n.a.	n.a.	n.a.	n.a.	n.a.	n.a.	n.a.	n.a.	n.a.	n.a.	n.a.	n.a.
ZMQL_201709	no	no	ZMQL	201709	24.95	98.44	1426	Yunnan	9.5	95	n.a.	1762.45	3.85404	2.23552	0.122367	0.100137	6.9888	0.5376	n.a.	n.a.	n.a.	n.a.	n.a.	n.a.	n.a.	n.a.	n.a.	n.a.	n.a.	n.a.	n.a.	n.a.	n.a.	n.a.	n.a.	n.a.	n.a.
ZMQL_201912	no	no	ZMQL	201912	24.95	98.44	1426	Yunnan	9.73	93	337.176	129.401	3.56217	2.06623	0.11339	0.074375	0.77672	6.21376	0.77672	1.79658	1276.76	1429.54	1735.66	12.02	96.7722	257.824	7.38705	61.5221	57.3438	6.83993	2.74469	n.a.	n.a.	n.a.	n.a.	n.a.	n.a.
ZMQR_201705	no	no	ZMQR	201705	24.95	98.44	1426	Yunnan	9.5	98	397.969	6.72287	n.a.	n.a.	n.a.	n.a.	n.a.	2.06856	2.53304	n.a.	79.4307	593.797	1.17096	0.712753	n.a.	n.a.	n.a.	n.a.	n.a.	n.a.	n.a.	n.a.	n.a.	n.a.	n.a.	n.a.	n.a.
ZMQR_201709	no	no	ZMQR	201709	24.95	98.44	1426	Yunnan	9.5	92	n.a.	608.087	2.43259	1.41101	0.117944	0.074223	4.8384	2.1504	n.a.	n.a.	n.a.	n.a.	n.a.	n.a.	n.a.	n.a.	n.a.	n.a.	n.a.	n.a.	n.a.	n.a.	n.a.	n.a.	n.a.	n.a.	n.a.
ZMQR_201803	yes	yes	ZMQR	201803	24.95	98.44	1426	Yunnan	9	86.8	87.6885	71.65	1.72812	60	0.0431176	0.0600916	0.9709	2.9127	0.29127	2.9	1039.59	1289.49	2661.15	15.63	160.92	244.5	6.87145	56.0392	51.0297	10.1988	6.07391	n.a.	n.a.	n.a.	n.a.	n.a.	n.a.
ZMQR_201808	no	no	ZMQR	201808	24.95	98.44	1426	Yunnan	9	87.5	133.8	253.411	4.43061	2.56996	0.0911643	0.0893206	1.55344	4.66032	1.55344	1.36882	936.284	1023.46	2306.7	26.66	83.996	272.92	9.67563	59.6583	54.2913	13.5842	9.01031	n.a.	n.a.	n.a.	n.a.	n.a.	n.a.
ZMQR_201901	no	no	ZMQR	201901	24.95	98.44	1426	Yunnan	8.5	85.5	381.33	132.637	2.61037	1.51413	0.115041	0.0845702	20.1947	7.7672	3.10688	1.22624	1140.36	995.844	2594.3	29.08	136.297	205.67	8.62668	52.938	49.0902	12.1881	5.56418	n.a.	n.a.	n.a.	n.a.	n.a.	n.a.
ZMQR_201912	no	no	ZMQR	201912	24.95	98.44	1426	Yunnan	9.71	83	149.856	100.433	3.10698	1.80219	0.0824689	0.0861732	3.10688	15.5344	1.55344	1.51141	1057.68	1194.6	4054.68	36.54	100.659	200.181	6.61234	55.5171	54.5107	9.71573	5.15889	n.a.	n.a.	n.a.	n.a.	n.a.	n.a.
ZZQ_201601	no	no	ZZQ	201601	24.95	98.44	1426	Yunnan	5.4	90	63.3533	206.836	n.a.	0.0874	n.a.	n.a.	6.50813	5.75121	0.740555	n.a.	24.7329	71.6039	9.39285	4.05031	n.a.	n.a.	n.a.	n.a.	n.a.	n.a.	n.a.	n.a.	n.a.	n.a.	n.a.	n.a.	n.a.
ZZQ_201803	yes	no	ZZQ	201803	24.95	98.44	1426	Yunnan	6	89.1	17.3723	63.45	2.88296	25	0.0569741	0.090167	9.709	0.9709	0.9709	16.5	42.372	30.192	390.93	15.03	19.648	131.6	5.33389	47.2414	49.1717	1.98668	8.58742	n.a.	n.a.	n.a.	n.a.	n.a.	n.a.
ZZQ_201901	no	no	ZZQ	201901	24.95	98.44	1426	Yunnan	7.35	92.5	206.052	40.732	1.98028	1.14865	0.0723035	0.0827237	25.6318	1.55344	1.55344	1.08365	129.606	129.204	196.8	22.66	29.983	74.6017	2.51771	39.1294	35.1719	2.65666	5.85439	n.a.	n.a.	n.a.	n.a.	n.a.	n.a.
ZZQ-2_202101	no	no	ZZQ-2	202101	24.95	98.44	1426	Yunnan	3.6	90	n.a.	n.a.	n.a.	n.a.	n.a.	n.a.	n.a.	n.a.	n.a.	n.a.	n.a.	n.a.	n.a.	n.a.	n.a.	n.a.	n.a.	n.a.	n.a.	n.a.	n.a.	n.a.	n.a.	n.a.	n.a.	n.a.	n.a.
DGJ8	yes	yes	DGJ8	201608	29.6048	85.747	5082	Xizang	6.92	75.5	n.a.	n.a.	n.a.	n.a.	n.a.	n.a.	0.03	n.a.	n.a.	n.a.	n.a.	n.a.	n.a.	n.a.	n.a.	n.a.	n.a.	n.a.	n.a.	n.a.	n.a.	1994	-235	0.09	0.01	977.6	625
QC3	yes	yes	QC3	201608	30.6663	91.5914	4497	Xizang	6.87	61.4	n.a.	n.a.	n.a.	n.a.	n.a.	n.a.	0	n.a.	n.a.	n.a.	n.a.	n.a.	n.a.	n.a.	n.a.	n.a.	n.a.	n.a.	n.a.	n.a.	n.a.	2291	83	0	0	1123	415
QZM_A1	yes	yes	QZM_A1	201608	28.2472	91.8097	4502	Xizang	6.5	64.6	n.a.	n.a.	n.a.	n.a.	n.a.	n.a.	0.67	n.a.	n.a.	n.a.	n.a.	n.a.	n.a.	n.a.	n.a.	n.a.	n.a.	n.a.	n.a.	n.a.	n.a.	1905	-99	0	2.53	933.9	360
QZM_A2	yes	yes	QZM_A2	201608	28.2482	91.8085	4505	Xizang	6.8	63.1	n.a.	n.a.	n.a.	n.a.	n.a.	n.a.	1.13	n.a.	n.a.	n.a.	n.a.	n.a.	n.a.	n.a.	n.a.	n.a.	n.a.	n.a.	n.a.	n.a.	n.a.	2017	-160	0	0.94	988.7	380
QZM_A3	yes	yes	QZM_A3	201608	28.2484	91.8088	4499	Xizang	7	62.9	n.a.	n.a.	n.a.	n.a.	n.a.	n.a.	0.76	n.a.	n.a.	n.a.	n.a.	n.a.	n.a.	n.a.	n.a.	n.a.	n.a.	n.a.	n.a.	n.a.	n.a.	1971	-91	0.02	1.03	966.2	385
QZM_B1	yes	yes	QZM_B1	201608	28.2484	91.8047	4448	Xizang	7	56.9	n.a.	n.a.	n.a.	n.a.	n.a.	n.a.	0.65	n.a.	n.a.	n.a.	n.a.	n.a.	n.a.	n.a.	n.a.	n.a.	n.a.	n.a.	n.a.	n.a.	n.a.	2011	-64	0	0.05	985.7	400
QZM_B3	yes	yes	QZM_B3	201608	28.2486	91.8037	4450	Xizang	7	63	n.a.	n.a.	n.a.	n.a.	n.a.	n.a.	0.07	n.a.	n.a.	n.a.	n.a.	n.a.	n.a.	n.a.	n.a.	n.a.	n.a.	n.a.	n.a.	n.a.	n.a.	2238	-36	0	0.06	1097	370
QZM_B4	yes	yes	QZM_B4	201608	28.2485	91.8034	4438	Xizang	7	60.3	n.a.	n.a.	n.a.	n.a.	n.a.	n.a.	0.53	n.a.	n.a.	n.a.	n.a.	n.a.	n.a.	n.a.	n.a.	n.a.	n.a.	n.a.	n.a.	n.a.	n.a.	2310	67	0	0.1	1133	380
QZM_D2	yes	yes	QZM_D2	201608	28.2465	91.7955	4388	Xizang	7.5	74.9	n.a.	n.a.	n.a.	n.a.	n.a.	n.a.	1.24	n.a.	n.a.	n.a.	n.a.	n.a.	n.a.	n.a.	n.a.	n.a.	n.a.	n.a.	n.a.	n.a.	n.a.	2606	-133	0.04	0.44	1296	490
SM4	yes	yes	SM4	201608	29.2161	86.4038	4262	Xizang	n.a	84.9	n.a.	n.a.	n.a.	n.a.	n.a.	n.a.	2.31	n.a.	n.a.	n.a.	n.a.	n.a.	n.a.	n.a.	n.a.	n.a.	n.a.	n.a.	n.a.	n.a.	n.a.	4184	-353	2.95	0.06	2050	1110

## Sheet: Dataset S3
Dataset S3. The occurrences of 48 conserved single-copy genes (SCGs) in all DPANN genomes that were used for genome quality assessment.
Marker name	arCOG ID	Gene name	Ca. Altiarchaeales archaeon isolate B60_G2	Ca. Altiarchaeales archaeon HGW-Altiarchaeales-1	Ca. Altiarchaeum sp. CG2_30_32_3053	Ca. Altiarchaeales archaeon A3	Ca. Altiarchaeales archaeon IMC4	Ca. Altiarchaeales archaeon WOR_SM1_SCG	Ca. Altiarchaeales archaeon WOR_SM1_86-2	uncultured archaeon isolate LFW-28	Ca. Altiarchaeales archaeon isolate B80_G16	Ca. Altiarchaeales archaeon ex4484_2	Ca. Altiarchaeales archaeon isolate B25_G15	Ca. Altiarchaeales archaeon isolate B36_G9	Ca. Altiarchaeales archaeon isolate B22_G2	Ca. Altiarchaeales archaeon isolate B76_G9	Ca. Altiarchaeales archaeon isolate B52_G2	Ca. Micrarchaeota archaeon isolate B47_G15	Ca. Diapherotrites archaeon isolate CSSed10_269	Ca. Diapherotrites archaeon isolate T1Sed10_39R1	Ca. Diapherotrites archaeon isolate B1Sed10_29	Ca. Diapherotrites archaeon isolate CSSed10_239	Ca. Diapherotrites archaeon CG08_land_8_20_14_0_20_30_16	Ca. Diapherotrites archaeon isolate B51_G17	Ca. Diapherotrites archaeon CG08_land_8_20_14_0_20_34_12	Ca. Diapherotrites archaeon isolate B9_G13	uncultured archaeon isolate LFW-252_2	Ca. Diapherotrites archaeon isolate CSSed10_505	Ca. Diapherotrites archaeon CG10_big_fil_rev_8_21_14_0_10_31_34	archaeon GW2011_AR10	Ca. Diapherotrites archaeon	Ca. Iainarchaeum andersonii SCGC AAA011-E11	Ca. Diapherotrites archaeon CG11_big_fil_rev_8_21_14_0_20_37_9	Ca. Micrarchaeota archaeon isolate S014_66_esom	Ca. Micrarchaeota archaeon isolate Sv246	Ca. Micrarchaeota archaeon CG1_02_51_15	uncultured archaeon isolate LFW-156_1	uncultured Ca. Micrarchaeota archaeon isolate AlinenSediments_bin-2061	Ca. Micrarchaeota archaeon isolate NC_groundwater_1741_Pr3_B-0.1um_42_19	Ca. Micrarchaeota archaeon isolate OS_PC_MetaG.mb.109	archaeon isolate Bin_28_2_1	Ca. Micrarchaeota archaeon isolate NC_groundwater_1743_Pr3_B-0.1um_46_10	Ca.Micrarchaeota.QZM_A2_1_37_26	Ca.Micrarchaeota.QZM_A1_37_24	Ca. Micrarchaeota archaeon isolate NC_groundwater_1745_Pr3_B-0.1um_50_9	Ca. Micrarchaeota archaeon isolate NC_groundwater_947_Pr1_S-0.2um_57_30	Ca. Micrarchaeota archaeon CG1_02_55_22	Ca. Micrarchaeota archaeon isolate MAG_54	Ca. Micrarchaeota archaeon isolate UBA10210
Alanyl-tRNA synthetase	arCOG01255	AlaS	0	2	1	1	1	1	1	1	1	1	0	1	1	1	1	1	1	1	2	1	1	1	1	0	1	2	1	1	0	1	1	1	1	1	1	1	1	1	2	1	1	1	1	1	1	1	2
Arginyl-tRNA synthetase	arCOG00487	ArgS	2	1	2	1	0	1	1	1	1	1	1	1	1	0	1	1	1	1	1	1	1	0	1	1	1	2	1	1	1	1	1	1	1	1	1	1	1	1	1	1	2	1	1	1	1	1	1
Aspartyl/asparaginyl-tRNA synthetase	arCOG00406	AsnS	1	0	1	1	2	1	0	1	1	1	1	1	1	1	1	1	1	1	0	0	1	1	1	1	1	0	1	1	0	1	1	1	1	1	1	1	1	1	1	1	1	1	1	1	1	1	1
Cysteinyl-tRNA synthetase	arCOG00486	CysS	0	0	0	0	0	0	0	1	0	0	0	0	0	0	0	1	1	1	1	0	1	0	1	0	1	0	1	1	0	1	1	1	1	1	1	1	1	1	1	1	1	1	1	1	1	1	1
Glutamyl- or glutaminyl-tRNA synthetase	arCOG04302	GlnS	1	1	1	1	1	1	1	1	1	1	1	1	1	1	1	1	2	0	1	1	0	1	1	1	2	1	1	1	1	1	1	0	1	1	1	1	1	1	1	1	1	1	1	2	1	1	1
Glycyl-tRNA synthetase (class II)	arCOG00405	GRS1	1	1	1	0	1	0	1	1	1	1	0	1	1	1	0	1	1	0	0	1	1	0	1	0	1	1	1	1	0	1	0	1	2	2	3	2	2	2	2	2	2	3	1	2	2	1	2
Histidyl-tRNA synthetase	arCOG00404	HisS	1	1	1	0	1	1	1	1	1	1	1	1	1	1	1	1	1	1	0	1	1	1	0	1	1	0	1	1	1	1	1	1	2	0	1	1	1	1	1	1	2	1	1	1	1	1	1
Isoleucyl-tRNA synthetase	arCOG00807	IleS	1	1	1	1	1	1	2	1	1	1	0	1	1	1	1	1	1	1	1	2	1	1	1	0	1	0	1	1	1	1	1	1	1	2	1	2	1	1	1	1	1	1	1	1	1	1	1
Leucyl-tRNA synthetase	arCOG00809	LeuS	0	2	1	0	1	0	1	1	1	2	0	1	1	1	1	1	1	1	1	1	0	0	0	1	0	0	0	0	0	0	0	1	1	2	2	1	1	1	2	1	1	1	1	1	1	1	1
Lysyl-tRNA synthetase, class I	arCOG00485	LysS	0	2	1	1	1	0	2	1	1	1	1	1	1	0	1	1	1	1	1	0	0	1	1	0	1	0	1	1	1	1	0	0	1	1	0	0	1	0	0	1	1	1	1	1	1	1	2
Methionyl-tRNA synthetase	arCOG00810	MetG	1	0	1	1	2	1	0	1	1	1	1	3	2	0	1	1	1	1	0	2	2	1	1	2	1	1	2	1	1	1	2	1	1	0	2	2	1	2	2	1	2	2	1	0	2	1	1
Phenylalanyl-tRNA synthetase alpha subunit	arCOG00410	PheS	0	0	1	1	1	1	0	1	1	0	1	1	1	1	2	1	1	1	1	1	1	1	0	0	1	1	1	1	0	1	1	2	2	1	1	1	1	1	1	1	0	1	1	1	1	1	2
Phenylalanyl-tRNA synthetase beta subunit	arCOG00412	PheT	2	3	2	2	2	2	2	2	3	2	2	2	1	0	2	1	1	1	1	1	1	1	0	1	1	1	1	1	0	1	1	1	1	1	1	1	1	1	1	1	1	1	1	1	1	1	1
Prolyl-tRNA synthetase	arCOG00402	ProS	2	2	1	1	1	1	0	1	1	1	1	1	1	0	1	1	3	1	1	1	1	1	1	0	1	1	1	1	0	1	0	1	1	1	1	1	1	1	1	1	1	1	1	1	1	1	2
Seryl-tRNA synthetase	arCOG00403	SerS	0	1	1	1	1	1	1	1	1	1	1	1	1	1	1	1	1	1	1	1	1	1	0	1	1	1	1	1	1	1	1	1	1	1	1	1	1	1	1	1	0	1	1	1	1	1	1
Threonyl-tRNA synthetase	arCOG00401	ThrS	1	4	1	2	1	1	1	2	1	1	0	1	1	0	2	1	2	0	1	1	2	1	1	1	1	1	1	1	0	1	1	1	1	1	1	1	1	1	1	1	1	1	1	1	1	1	1
Tryptophanyl-tRNA synthetase	arCOG01887	TrpS	1	2	1	0	1	1	2	1	2	1	1	1	1	1	1	1	0	1	1	1	1	0	0	0	1	1	1	1	1	1	1	1	1	1	1	1	1	1	2	1	1	1	1	1	0	1	1
Tyrosyl-tRNA synthetase	arCOG01886	TyrS	1	1	1	1	1	1	1	1	1	1	1	1	2	1	1	1	2	0	1	1	1	1	1	1	1	1	1	1	0	1	1	1	1	1	1	1	1	1	1	1	1	1	1	1	1	1	1
Valyl-tRNA synthetase	arCOG00808	ValS	2	2	1	1	1	1	1	1	1	1	1	1	1	1	1	1	1	1	1	1	2	1	1	1	3	1	3	2	2	2	2	0	0	0	0	0	0	0	0	0	0	0	2	0	0	0	0
Ribosomal protein L1	arCOG04289	RplA	2	0	1	1	1	1	1	1	1	1	1	1	1	1	1	1	1	1	0	0	1	1	1	0	1	1	1	1	1	1	1	1	2	1	1	1	1	1	1	1	1	1	1	1	1	1	1
Ribosomal protein L2	arCOG04067	RplB	2	1	1	1	1	1	1	1	1	1	1	1	1	1	1	1	1	1	1	1	1	1	1	1	1	1	1	1	1	1	1	1	1	1	1	1	1	1	1	1	0	1	1	1	1	1	1
Ribosomal protein L3	arCOG04070	RplC	2	1	1	1	1	1	1	1	1	1	2	1	1	1	1	1	1	1	1	1	1	1	1	1	1	2	1	1	1	1	1	1	1	1	1	1	1	1	0	1	0	1	1	1	1	1	1
Ribosomal protein L4	arCOG04071	RplD	2	1	1	1	1	1	2	1	1	1	1	1	1	1	1	1	1	1	1	1	1	1	1	1	1	1	1	1	1	1	1	1	1	1	2	1	1	1	1	1	0	1	2	1	1	1	1
Ribosomal protein L6P	arCOG04090	RplF	1	1	1	1	1	1	1	1	1	1	1	1	0	1	1	1	1	1	1	1	1	1	1	1	1	1	1	1	1	1	1	1	1	1	1	1	1	1	0	1	1	0	1	1	1	1	1
Ribosomal protein L11	arCOG04372	RplK	1	1	1	1	1	1	0	1	1	1	0	1	1	1	1	1	1	1	0	1	1	1	1	0	1	1	1	1	1	1	1	1	1	1	1	1	1	1	1	1	1	1	1	1	0	1	1
Ribosomal protein L13	arCOG04242	RplM	1	1	1	1	1	1	1	1	1	1	1	1	1	0	1	1	1	1	1	1	1	1	1	1	1	1	1	1	1	1	1	1	1	1	1	2	1	1	0	1	1	0	1	1	0	1	1
Ribosomal protein L14	arCOG04095	RplN	0	1	1	1	1	1	1	1	1	1	1	1	1	1	1	1	1	1	1	1	1	1	1	1	1	1	1	1	1	1	1	1	1	1	1	1	1	1	1	1	1	0	1	1	1	1	1
Ribosomal protein L15	arCOG00779	RplO	0	1	1	1	3	1	0	1	1	1	1	1	1	1	1	1	1	1	1	1	0	0	1	1	0	1	1	1	1	1	1	1	1	1	0	1	0	1	1	1	1	1	0	1	1	1	1
Ribosomal protein L18	arCOG04088	RplR	0	1	1	1	1	1	1	1	1	1	1	1	1	1	1	1	1	1	1	1	1	1	1	1	1	1	1	1	1	1	1	1	1	1	1	1	1	1	1	2	0	0	1	1	1	1	1
Ribosomal protein L22	arCOG04098	RplV	1	1	1	1	1	1	0	1	1	1	1	1	1	1	1	1	1	1	1	1	1	0	1	1	1	1	1	1	1	1	1	1	1	1	1	1	1	1	1	1	0	1	1	1	1	1	1
Ribosomal protein L24	arCOG04094	RplX	0	1	1	1	1	1	0	1	0	1	1	1	1	1	1	1	1	1	1	1	1	1	1	1	1	1	1	1	1	1	1	1	1	1	1	1	1	1	1	1	1	0	1	1	1	1	1
Ribosomal protein S2	arCOG04245	RpsB	1	1	1	0	1	1	0	1	1	1	0	1	1	0	1	1	1	1	1	1	1	1	1	1	1	1	1	1	1	1	1	1	1	1	1	1	1	1	1	1	1	1	0	1	1	1	1
Ribosomal protein S3	arCOG04097	RpsC	1	1	1	1	1	1	1	1	1	1	1	1	1	1	1	1	1	1	1	1	1	0	1	1	1	1	1	1	1	1	1	1	1	1	1	1	1	1	1	1	0	1	2	1	1	1	1
Ribosomal protein S4 or related protein	arCOG04239	RpsD	0	1	1	1	1	1	1	1	1	1	2	1	0	1	1	1	1	1	1	1	1	1	1	1	1	1	1	1	1	1	1	1	1	1	1	1	1	1	1	1	0	1	1	1	1	1	1
Ribosomal protein S5	arCOG04087	RpsE	0	1	1	1	1	1	1	1	1	1	0	1	1	1	1	1	1	1	1	1	1	0	1	1	1	1	1	1	1	1	1	1	1	1	1	1	1	1	1	2	0	1	1	1	1	2	1
Ribosomal protein S7	arCOG04254	RpsG	0	1	1	1	1	1	1	1	1	1	1	1	1	1	1	1	1	1	1	1	1	1	1	0	1	1	1	1	1	1	1	1	1	1	1	1	1	1	1	1	0	1	1	1	1	1	0
Ribosomal protein S8	arCOG04091	RpsH	1	1	1	1	1	1	1	1	1	1	1	1	0	1	1	1	1	1	1	1	1	1	1	1	1	1	1	1	1	1	1	1	1	1	1	1	1	1	0	1	1	0	1	1	1	1	1
Ribosomal protein S9	arCOG04243	RpsI	1	0	1	1	1	1	1	1	1	1	1	1	1	0	1	1	1	1	1	1	1	1	1	1	1	1	1	1	1	1	1	1	1	1	1	2	1	1	0	1	1	0	1	1	1	1	1
Ribosomal protein S10	arCOG01758	RpsJ	0	1	1	1	1	1	1	1	1	1	0	1	1	0	1	1	1	1	1	1	1	1	0	0	1	1	1	1	1	1	1	1	1	1	1	1	1	1	1	1	0	1	1	1	1	1	3
Ribosomal protein S11	arCOG04240	RpsK	0	0	1	1	1	0	1	1	1	1	1	1	1	1	1	1	1	1	1	1	1	1	1	1	1	1	1	1	1	1	1	1	1	1	1	1	1	1	1	1	1	0	1	1	1	1	1
Ribosomal protein S12	arCOG04255	RpsL	1	1	1	1	1	0	1	1	1	1	1	1	0	1	1	1	1	1	1	1	1	1	1	0	1	1	1	1	1	1	1	1	1	1	1	1	1	1	2	1	0	1	1	1	2	1	0
Ribosomal protein S13	arCOG01722	RpsM	0	1	1	1	1	1	1	1	1	1	1	1	0	1	1	1	1	1	1	1	1	1	1	1	1	1	1	1	1	1	1	1	1	1	1	1	1	1	1	1	1	1	0	1	1	1	1
Ribosomal protein S17	arCOG04096	RpsQ	0	1	1	1	1	1	1	1	1	1	1	1	1	0	1	1	1	1	1	1	1	1	1	1	1	1	1	1	1	1	1	1	1	1	1	1	1	1	1	1	0	0	1	1	1	1	1
Ribosomal protein S19	arCOG04099	RpsS	1	1	1	1	1	1	0	1	1	1	2	1	1	1	1	1	1	1	1	1	1	0	1	1	1	1	1	1	1	1	1	1	1	1	1	1	1	1	1	1	0	1	1	1	1	1	1
Methionine aminopeptidase	arCOG01001	Map	1	1	1	1	1	1	2	1	0	0	1	1	1	1	0	1	1	1	1	1	1	0	1	2	1	1	0	1	1	1	1	1	1	1	1	1	1	1	1	1	1	1	1	1	1	2	1
Preprotein translocase subunit SecY	arCOG04169	SecY	0	1	1	1	1	1	1	1	2	1	1	1	1	1	1	1	1	1	1	1	1	0	2	2	1	1	1	1	1	1	1	1	1	1	2	1	1	1	1	1	1	1	1	1	1	1	1
Ribonuclease HII	arCOG04121	RnhB	0	1	1	1	2	0	2	1	2	1	0	1	1	1	2	1	1	1	1	1	2	1	1	0	1	1	1	2	0	1	1	1	1	1	1	1	1	1	1	2	1	1	1	1	2	1	1
Transcription antiterminator NusG	arCOG01920	NusG	1	1	1	1	1	1	1	1	1	1	0	1	1	1	1	1	1	1	0	1	1	1	1	0	1	1	1	1	1	1	1	1	1	1	1	1	1	1	1	1	1	1	1	1	1	1	1
Occurance			29	41	47	42	46	41	37	48	45	45	36	47	42	36	45	48	47	44	41	44	44	36	41	33	46	42	46	47	37	47	44	45	47	45	45	46	46	46	41	47	32	38	45	46	44	47	45
Completeness (%)			60.4167	85.4167	97.9167	87.5	95.8333	85.4167	77.0833	100	93.75	93.75	75	97.9167	87.5	75	93.75	100	97.9167	91.6667	85.4167	91.6667	91.6667	75	85.4167	68.75	95.8333	87.5	95.8333	97.9167	77.0833	97.9167	91.6667	93.75	97.9167	93.75	93.75	95.8333	95.8333	95.8333	85.4167	97.9167	66.6667	79.1667	93.75	95.8333	91.6667	97.9167	93.75
[truncated: 407 more columns]

## Sheet: Dataset S4
Dataset S4. Information of all reference genomes used for phylogenomic construction and evolutionary analyses.
Assembly_accession	Genome_name	Organism_name	Taxid	Bioproject	Biosample	GTDB_classification	Superphylum	Phylum	Class	Order	Family	Genus	Species	Marker lineage	ID	Genomes	Markers	Marker sets	0	1	2	3	4	5+	Comp_checkM1	Cont_checkM1	Strain heterogeneity_checkM1	Comp_48SCGs	Completeness	Representative (evol. analyses in Fig. 4)
GCA_003663105.1	Ca.Altiarchaeota.B60_G2	Candidatus Altiarchaeales archaeon isolate B60_G2	2250256	PRJNA362212	SAMN09215060	d__Archaea;p__Altiarchaeota;c__Altiarchaeia;o__;f__;g__;s__	DPANN	p__Altiarchaeota	c__Altiarchaeia	o__	f__	g__	s__	k__Archaea	(UID2)	207	149	107	59	78	12	0	0	0	63.14	6.62	0	60.4167	60.4167	no
GCA_002841105.1	Ca.Altiarchaeota.HGW-Altiarchaeales-1	Candidatus Altiarchaeales archaeon HGW-Altiarchaeales-1	2013673	PRJNA321556	SAMN06767574	d__Archaea;p__Altiarchaeota;c__Altiarchaeia;o__Altiarchaeales;f__Altiarchaeaceae;g__Altiarchaeum;s__Altiarchaeum sp002841105	DPANN	p__Altiarchaeota	c__Altiarchaeia	o__Altiarchaeales	f__Altiarchaeaceae	g__Altiarchaeum	s__Altiarchaeum sp002841105	k__Archaea	(UID2)	207	149	107	30	117	2	0	0	0	77.41	1.87	50	85.4167	85.4167	no
GCA_001873845.1	Ca.Altiarchaeota.CG2_30_32_3053	Candidatus Altiarchaeum sp. CG2_30_32_3053	1803514	PRJNA297582	SAMN04328315	d__Archaea;p__Altiarchaeota;c__Altiarchaeia;o__Altiarchaeales;f__Altiarchaeaceae;g__Altiarchaeum;s__Altiarchaeum hamiconexum	DPANN	p__Altiarchaeota	c__Altiarchaeia	o__Altiarchaeales	f__Altiarchaeaceae	g__Altiarchaeum	s__Altiarchaeum hamiconexum	k__Archaea	(UID2)	207	149	107	6	141	2	0	0	0	95.02	1.87	0	97.9167	97.9167	yes
GCA_002083985.1	Ca.Altiarchaeota.A3	Candidatus Altiarchaeales archaeon A3	1933927	PRJNA340050	SAMN06213951	d__Archaea;p__Altiarchaeota;c__Altiarchaeia;o__Altiarchaeales;f__Altiarchaeaceae;g__Altiarchaeum;s__Altiarchaeum sp002083985	DPANN	p__Altiarchaeota	c__Altiarchaeia	o__Altiarchaeales	f__Altiarchaeaceae	g__Altiarchaeum	s__Altiarchaeum sp002083985	k__Archaea	(UID2)	207	149	107	26	122	1	0	0	0	77.41	0.93	0	87.5	87.5	no
GCA_001742785.1	Ca.Altiarchaeota.IMC4_SM1	Candidatus Altiarchaeales archaeon IMC4	1878999	PRJEB6121	SAMN05386354	d__Archaea;p__Altiarchaeota;c__Altiarchaeia;o__IMC4;f__IMC4;g__IMC4;s__IMC4 sp001742785	DPANN	p__Altiarchaeota	c__Altiarchaeia	o__IMC4	f__IMC4	g__IMC4	s__IMC4 sp001742785	p__Euryarchaeota	(UID4)	45	299	202	53	239	6	1	0	0	79.12	2.81	22.22	95.8333	95.8333	yes
GCA_001723845.1	Ca.Altiarchaeota.WOR_SM1_SCG	Candidatus Altiarchaeales archaeon WOR_SM1_SCG	1849261	PRJNA321288	SAMN04979179	d__Archaea;p__Altiarchaeota;c__Altiarchaeia;o__IMC4;f__WOR-SM1-SCG;g__WOR-SM1-SCG;s__WOR-SM1-SCG sp001723845	DPANN	p__Altiarchaeota	c__Altiarchaeia	o__IMC4	f__WOR-SM1-SCG	g__WOR-SM1-SCG	s__WOR-SM1-SCG sp001723845	k__Archaea	(UID2)	207	149	107	30	115	3	0	1	0	79.06	5.14	22.22	85.4167	85.4167	no
GCA_001723855.1	Ca.Altiarchaeota.WOR_SM1_86-2	Candidatus Altiarchaeales archaeon WOR_SM1_86-2	1849364	PRJNA270657	SAMN04980912	d__Archaea;p__Altiarchaeota;c__Altiarchaeia;o__IMC4;f__MCBC01;g__MCBC01;s__MCBC01 sp001723855	DPANN	p__Altiarchaeota	c__Altiarchaeia	o__IMC4	f__MCBC01	g__MCBC01	s__MCBC01 sp001723855	k__Archaea	(UID2)	207	149	107	32	112	5	0	0	0	76.88	3.12	20	77.0833	77.0833	no
GCA_902384455.1	LFW-28_CABMCB01	uncultured archaeon isolate LFW-28	115547	PRJEB21808	SAMEA4835415	d__Archaea;p__Altiarchaeota;c__Altiarchaeia;o__IMC4;f__SCGC-AAA252-I15;g__CABMCB01;s__CABMCB01 sp902384455	DPANN	p__Altiarchaeota	c__Altiarchaeia	o__IMC4	f__SCGC-AAA252-I15	g__CABMCB01	s__CABMCB01 sp902384455	k__Archaea	(UID2)	207	149	107	10	139	0	0	0	0	92.61	0	0	100	100	yes
GCA_003663045.1	Ca.Altiarchaeota.B80_G16	Candidatus Altiarchaeales archaeon isolate B80_G16	2250256	PRJNA362212	SAMN09214942	d__Archaea;p__Altiarchaeota;c__Altiarchaeia;o__IMC4;f__QMZM01;g__QMZG01;s__QMZG01 sp003663045	DPANN	p__Altiarchaeota	c__Altiarchaeia	o__IMC4	f__QMZM01	g__QMZG01	s__QMZG01 sp003663045	p__Euryarchaeota	(UID4)	45	299	202	44	250	5	0	0	0	80.98	2	0	93.75	93.75	yes
GCA_002254565.1	Ca.Altiarchaeota.ex4484_2	Candidatus Altiarchaeales archaeon ex4484_2	2012506	PRJNA362212	SAMN06647956	d__Archaea;p__Altiarchaeota;c__Altiarchaeia;o__IMC4;f__QMZM01;g__EX4484-2;s__EX4484-2 sp002254565	DPANN	p__Altiarchaeota	c__Altiarchaeia	o__IMC4	f__QMZM01	g__EX4484-2	s__EX4484-2 sp002254565	p__Euryarchaeota	(UID4)	45	299	202	44	250	5	0	0	0	81.8	1.98	0	93.75	93.75	yes
GCA_003663165.1	Ca.Altiarchaeota.B25_G15	Candidatus Altiarchaeales archaeon isolate B25_G15	2250256	PRJNA362212	SAMN09214881	d__Archaea;p__Altiarchaeota;c__Altiarchaeia;o__IMC4;f__QMZM01;g__;s__	DPANN	p__Altiarchaeota	c__Altiarchaeia	o__IMC4	f__QMZM01	g__	s__	p__Euryarchaeota	(UID4)	45	299	202	106	191	2	0	0	0	59.51	0.58	50	75	75	no
GCA_003663125.1	Ca.Altiarchaeota.B36_G9	Candidatus Altiarchaeales archaeon isolate B36_G9	2250256	PRJNA362212	SAMN09215222	d__Archaea;p__Altiarchaeota;c__Altiarchaeia;o__IMC4;f__QMZM01;g__QMZM01;s__QMZM01 sp003663175	DPANN	p__Altiarchaeota	c__Altiarchaeia	o__IMC4	f__QMZM01	g__QMZM01	s__QMZM01 sp003663175	p__Euryarchaeota	(UID4)	45	299	202	42	255	2	0	0	0	83.94	0.99	0	97.9167	97.9167	yes
GCA_003663175.1	Ca.Altiarchaeota.B22_G2	Candidatus Altiarchaeales archaeon isolate B22_G2	2250256	PRJNA362212	SAMN09215058	d__Archaea;p__Altiarchaeota;c__Altiarchaeia;o__IMC4;f__QMZM01;g__QMZM01;s__QMZM01 sp003663175	DPANN	p__Altiarchaeota	c__Altiarchaeia	o__IMC4	f__QMZM01	g__QMZM01	s__QMZM01 sp003663175	p__Euryarchaeota	(UID4)	45	299	202	60	237	2	0	0	0	77.68	0.99	0	87.5	87.5	no
GCA_003663075.1	Ca.Altiarchaeota.B76_G9	Candidatus Altiarchaeales archaeon isolate B76_G9	2250256	PRJNA362212	SAMN09215223	d__Archaea;p__Altiarchaeota;c__Altiarchaeia;o__IMC4;f__QMZM01;g__QMZJ01;s__	DPANN	p__Altiarchaeota	c__Altiarchaeia	o__IMC4	f__QMZM01	g__QMZJ01	s__	p__Euryarchaeota	(UID4)	45	299	202	131	167	1	0	0	0	52.29	0.5	0	75	75	no
GCA_003663115.1	Ca.Altiarchaeota.B52_G2	Candidatus Altiarchaeales archaeon isolate B52_G2	2250256	PRJNA362212	SAMN09215059	d__Archaea;p__Altiarchaeota;c__Altiarchaeia;o__IMC4;f__QMZM01;g__QMZJ01;s__QMZJ01 sp003663115	DPANN	p__Altiarchaeota	c__Altiarchaeia	o__IMC4	f__QMZM01	g__QMZJ01	s__QMZJ01 sp003663115	p__Euryarchaeota	(UID4)	45	299	202	51	242	6	0	0	0	77.42	2.72	16.67	93.75	93.75	yes
GCA_003660975.1	Ca.Micrarchaeota.B47_G15	Candidatus Micrarchaeota archaeon isolate B47_G15	2250274	PRJNA362212	SAMN09214891	d__Archaea;p__B1Sed10-29;c__B1Sed10-29;o__B1Sed10-29;f__B47-G15;g__B47-G15;s__B47-G15 sp003660975	DPANN	p__B1Sed10-29	c__B1Sed10-29	o__B1Sed10-29	f__B47-G15	g__B47-G15	s__B47-G15 sp003660975	k__Archaea	(UID2)	207	149	107	17	132	0	0	0	0	85.05	0	0	100	100	yes
GCA_003558235.1	Ca.Diapherotrites.CSSed10_269	Candidatus Diapherotrites archaeon isolate CSSed10_269	2026736	PRJNA434545	SAMN08574525	d__Archaea;p__B1Sed10-29;c__B1Sed10-29;o__B1Sed10-29;f__B1Sed10-29;g__CSSED10-269;s__CSSED10-269 sp003558235	DPANN	p__B1Sed10-29	c__B1Sed10-29	o__B1Sed10-29	f__B1Sed10-29	g__CSSED10-269	s__CSSED10-269 sp003558235	k__Archaea	(UID2)	207	149	107	20	127	2	0	0	0	81.78	1.4	50	97.9167	97.9167	yes
GCA_003553825.1	Ca.Diapherotrites.T1Sed10_39R1	Candidatus Diapherotrites archaeon isolate T1Sed10_39R1	2026736	PRJNA434545	SAMN08575122	d__Archaea;p__B1Sed10-29;c__B1Sed10-29;o__B1Sed10-29;f__B1Sed10-29;g__B1Sed10-29;s__B1Sed10-29 sp003553825	DPANN	p__B1Sed10-29	c__B1Sed10-29	o__B1Sed10-29	f__B1Sed10-29	g__B1Sed10-29	s__B1Sed10-29 sp003553825	k__Archaea	(UID2)	207	149	107	26	123	0	0	0	0	78.04	0	0	91.6667	91.6667	yes
GCA_003551125.1	Ca.Diapherotrites.B1Sed10_29	Candidatus Diapherotrites archaeon isolate B1Sed10_29	2026736	PRJNA434545	SAMN08575256	d__Archaea;p__B1Sed10-29;c__B1Sed10-29;o__B1Sed10-29;f__B1Sed10-29;g__B1Sed10-29;s__B1Sed10-29 sp003551125	DPANN	p__B1Sed10-29	c__B1Sed10-29	o__B1Sed10-29	f__B1Sed10-29	g__B1Sed10-29	s__B1Sed10-29 sp003551125	k__Archaea	(UID2)	207	149	107	35	113	1	0	0	0	70.09	0.93	0	85.4167	85.4167	no
GCA_003559395.1	Ca.Diapherotrites.CSSed10_239	Candidatus Diapherotrites archaeon isolate CSSed10_239	2026736	PRJNA434545	SAMN08574502	d__Archaea;p__Iainarchaeota;c__Iainarchaeia;o__0-14-0-20-30-16;f__CSSED10-239;g__CSSED10-239;s__CSSED10-239 sp003559395	DPANN	p__Iainarchaeota	c__Iainarchaeia	o__0-14-0-20-30-16	f__CSSED10-239	g__CSSED10-239	s__CSSED10-239 sp003559395	k__Archaea	(UID2)	207	149	107	32	116	1	0	0	0	75.86	0.93	0	91.6667	91.6667	yes
GCA_002779075.1	Ca.Diapherotrites.CG08_land_8_20_14_0_20_30_16	Candidatus Diapherotrites archaeon CG08_land_8_20_14_0_20_30_16	1974403	PRJNA362739	SAMN06659263	d__Archaea;p__Iainarchaeota;c__Iainarchaeia;o__0-14-0-20-30-16;f__0-14-0-20-30-16;g__0-14-0-20-30-16;s__0-14-0-20-30-16 sp002779075	DPANN	p__Iainarchaeota	c__Iainarchaeia	o__0-14-0-20-30-16	f__0-14-0-20-30-16	g__0-14-0-20-30-16	s__0-14-0-20-30-16 sp002779075	k__Archaea	(UID2)	207	149	107	37	111	1	0	0	0	71.57	0.93	0	91.6667	91.6667	yes
GCA_003661685.1	Ca.Diapherotrites.B51_G17	Candidatus Diapherotrites archaeon isolate B51_G17	2026736	PRJNA362212	SAMN09215011	d__Archaea;p__Iainarchaeota;c__Iainarchaeia;o__;f__;g__;s__	DPANN	p__Iainarchaeota	c__Iainarchaeia	o__	f__	g__	s__	k__Archaea	(UID2)	207	149	107	52	96	1	0	0	0	59.74	0.47	100	75	75	no
GCA_002779065.1	Ca.Diapherotrites.CG08_land_8_20_14_0_20_34_12	Candidatus Diapherotrites archaeon CG08_land_8_20_14_0_20_34_12	1974404	PRJNA362739	SAMN06659264	d__Archaea;p__Iainarchaeota;c__Iainarchaeia;o__Iainarchaeales;f__0-14-0-20-34-12;g__0-14-0-20-34-12;s__0-14-0-20-34-12 sp002779065	DPANN	p__Iainarchaeota	c__Iainarchaeia	o__Iainarchaeales	f__0-14-0-20-34-12	g__0-14-0-20-34-12	s__0-14-0-20-34-12 sp002779065	k__Archaea	(UID2)	207	149	107	23	125	1	0	0	0	81	0.93	0	85.4167	85.4167	no
GCA_003661665.1	Ca.Diapherotrites.B9_G13	Candidatus Diapherotrites archaeon isolate B9_G13	2026736	PRJNA362212	SAMN09214847	d__Archaea;p__Iainarchaeota;c__Iainarchaeia;o__Iainarchaeales;f__DTGL01;g__JAFCEU01;s__	DPANN	p__Iainarchaeota	c__Iainarchaeia	o__Iainarchaeales	f__DTGL01	g__JAFCEU01	s__	k__Archaea	(UID2)	207	149	107	50	99	0	0	0	0	62.32	0	0	68.75	68.75	no
GCA_902385225.1	LFW-252_2_CABMEU01	uncultured archaeon isolate LFW-252_2	115547	PRJEB21808	SAMEA4835433	d__Archaea;p__Iainarchaeota;c__Iainarchaeia;o__Iainarchaeales;f__JAAZKV01;g__JAAZKV01;s__JAAZKV01 sp902385225	DPANN	p__Iainarchaeota	c__Iainarchaeia	o__Iainarchaeales	f__JAAZKV01	g__JAAZKV01	s__JAAZKV01 sp902385225	k__Archaea	(UID2)	207	149	107	23	124	2	0	0	0	80.84	1.4	0	95.8333	95.8333	yes
GCA_003556695.1	Ca.Diapherotrites.CSSed10_505	Candidatus Diapherotrites archaeon isolate CSSed10_505	2026736	PRJNA434545	SAMN08574636	d__Archaea;p__Iainarchaeota;c__Iainarchaeia;o__Iainarchaeales;f__JAAZKV01;g__;s__	DPANN	p__Iainarchaeota	c__Iainarchaeia	o__Iainarchaeales	f__JAAZKV01	g__	s__	k__Archaea	(UID2)	207	149	107	57	85	6	1	0	0	61.68	5.61	0	87.5	87.5	no
GCA_002763225.1	Ca.Diapherotrites.CG10_big_fil_rev_8_21_14_0_10_31_34	Candidatus Diapherotrites archaeon CG10_big_fil_rev_8_21_14_0_10_31_34	1974406	PRJNA362739	SAMN06659339	d__Archaea;p__Iainarchaeota;c__Iainarchaeia;o__Iainarchaeales;f__1-14-0-10-31-34;g__1-14-0-10-31-34;s__1-14-0-10-31-34 sp002763225	DPANN	p__Iainarchaeota	c__Iainarchaeia	o__Iainarchaeales	f__1-14-0-10-31-34	g__1-14-0-10-31-34	s__1-14-0-10-31-34 sp002763225	k__Archaea	(UID2)	207	149	107	21	126	2	0	0	0	82.71	1.87	0	95.8333	95.8333	yes
GCA_000830275.1	Diapherotrites.AR10	archaeon GW2011_AR10	1579370	PRJNA268032	SAMN03217306	d__Archaea;p__Iainarchaeota;c__Iainarchaeia;o__Iainarchaeales;f__GW2011-AR10;g__GW2011-AR10;s__GW2011-AR10 sp000830275	DPANN	p__Iainarchaeota	c__Iainarchaeia	o__Iainarchaeales	f__GW2011-AR10	g__GW2011-AR10	s__GW2011-AR10 sp000830275	k__Archaea	(UID2)	207	149	107	13	134	2	0	0	0	90.65	1.87	0	97.9167	97.9167	yes
GCA_002687735.1	Ca.Diapherotrites.ARS1427	Candidatus Diapherotrites archaeon	2026736	PRJNA391943	SAMN07618689	d__Archaea;p__Iainarchaeota;c__Iainarchaeia;o__Iainarchaeales;f__Iainarchaeaceae;g__UBA493;s__UBA493 sp002687735	DPANN	p__Iainarchaeota	c__Iainarchaeia	o__Iainarchaeales	f__Iainarchaeaceae	g__UBA493	s__UBA493 sp002687735	k__Archaea	(UID2)	207	149	107	34	115	0	0	0	0	72.43	0	0	77.0833	77.0833	no
GCA_000402355.1	Ca.Diapherotrites.SCGC.AAA011-E11	Candidatus Iainarchaeum andersonii SCGC AAA011-E11	1104576	PRJNA192465	SAMN02441399	d__Archaea;p__Iainarchaeota;c__Iainarchaeia;o__Iainarchaeales;f__Iainarchaeaceae;g__Iainarchaeum;s__Iainarchaeum andersonii	DPANN	p__Iainarchaeota	c__Iainarchaeia	o__Iainarchaeales	f__Iainarchaeaceae	g__Iainarchaeum	s__Iainarchaeum andersonii	k__Archaea	(UID2)	207	149	107	12	137	0	0	0	0	90.19	0	0	97.9167	97.9167	yes
GCA_002762975.1	Ca.Diapherotrites.CG11_big_fil_rev_8_21_14_0_20_37_9	Candidatus Diapherotrites archaeon CG11_big_fil_rev_8_21_14_0_20_37_9	1974407	PRJNA362739	SAMN06659496	d__Archaea;p__Iainarchaeota;c__Iainarchaeia;o__Iainarchaeales;f__Iainarchaeaceae;g__PCWY01;s__PCWY01 sp002762975	DPANN	p__Iainarchaeota	c__Iainarchaeia	o__Iainarchaeales	f__Iainarchaeaceae	g__PCWY01	s__PCWY01 sp002762975	k__Archaea	(UID2)	207	149	107	17	130	2	0	0	0	85.98	1.4	50	91.6667	91.6667	yes
GCA_015522865.1	GCA_015522865.1_ASM1552286v1_genomic	Candidatus Micrarchaeota archaeon isolate S014_66_esom	2250274	PRJNA546572	SAMN12837220	d__Archaea;p__Micrarchaeota;c__Micrarchaeia;o__Norongarragalinales;f__WALN01;g__WALN01;s__WALN01 sp015522865	DPANN	p__Micrarchaeota	c__Micrarchaeia	o__Norongarragalinales	f__WALN01	g__WALN01	s__WALN01 sp015522865	k__Archaea	(UID2)	207	149	107	49	97	3	0	0	0	69.63	1.87	0	93.75	93.75	yes
GCA_013425325.1	GCA_013425325.1_ASM1342532v1_genomic	Candidatus Micrarchaeota archaeon isolate Sv246	2250274	PRJNA644262	SAMN15472773	d__Archaea;p__Micrarchaeota;c__Micrarchaeia;o__Norongarragalinales;f__UBA8480;g__UBA8480;s__UBA8480 sp013425325	DPANN	p__Micrarchaeota	c__Micrarchaeia	o__Norongarragalinales	f__UBA8480	g__UBA8480	s__UBA8480 sp013425325	k__Archaea	(UID2)	207	149	107	24	123	2	0	0	0	79.44	1.4	0	97.9167	97.9167	yes
GCA_001871495.1	Ca.Micrarchaeota.CG1_02_51_15	Candidatus Micrarchaeota archaeon CG1_02_51_15	1805249	PRJNA297582	SAMN04328221	d__Archaea;p__Micrarchaeota;c__Micrarchaeia;o__Norongarragalinales;f__UBA8480;g__UBA8480;s__UBA8480 sp001871495	DPANN	p__Micrarchaeota	c__Micrarchaeia	o__Norongarragalinales	f__UBA8480	g__UBA8480	s__UBA8480 sp001871495	k__Archaea	(UID2)	207	149	107	25	123	0	1	0	0	79.44	1.87	33.33	93.75	93.75	yes
GCA_902385045.1	LFW-156_1_CABMDW01	uncultured archaeon isolate LFW-156_1	115547	PRJEB21808	SAMEA4835427	d__Archaea;p__Micrarchaeota;c__Micrarchaeia;o__Norongarragalinales;f__CABMDW01;g__CABMDW01;s__CABMDW01 sp902385045	DPANN	p__Micrarchaeota	c__Micrarchaeia	o__Norongarragalinales	f__CABMDW01	g__CABMDW01	s__CABMDW01 sp902385045	k__Archaea	(UID2)	207	149	107	32	107	9	1	0	0	72.9	1.89	0	93.75	93.75	yes
GCA_903851445.1	GCA_903851445.1_freshwater_MAG_---_AlinenSediments_bin-2061_genomic	uncultured Candidatus Micrarchaeota archaeon isolate AlinenSediments_bin-2061	2220064	PRJEB38681	SAMEA6956588	d__Archaea;p__Micrarchaeota;c__Micrarchaeia;o__Norongarragalinales;f__CAINOH01;g__CAINOH01;s__CAINOH01 sp903851445	DPANN	p__Micrarchaeota	c__Micrarchaeia	o__Norongarragalinales	f__CAINOH01	g__CAINOH01	s__CAINOH01 sp903851445	k__Archaea	(UID2)	207	149	107	17	126	6	0	0	0	87.31	1.77	83.33	95.8333	95.8333	yes
GCA_016212475.1	GCA_016212475.1_ASM1621247v1_genomic	Candidatus Micrarchaeota archaeon isolate NC_groundwater_1741_Pr3_B-0.1um_42_19	2250274	PRJNA640378	SAMN15436388	d__Archaea;p__Micrarchaeota;c__Micrarchaeia;o__Norongarragalinales;f__SBBD01;g__JACRGC01;s__JACRGC01 sp016212475	DPANN	p__Micrarchaeota	c__Micrarchaeia	o__Norongarragalinales	f__SBBD01	g__JACRGC01	s__JACRGC01 sp016212475	k__Archaea	(UID2)	207	149	107	15	134	0	0	0	0	88.24	0	0	95.8333	95.8333	yes
GCA_018819225.1	GCA_018819225.1_ASM1881922v1_genomic	Candidatus Micrarchaeota archaeon isolate OS_PC_MetaG.mb.109	2250274	PRJNA627556	SAMN19298400	d__Archaea;p__Micrarchaeota;c__Micrarchaeia;o__Norongarragalinales;f__SBBD01;g__JAHJQN01;s__JAHJQN01 sp018819225	DPANN	p__Micrarchaeota	c__Micrarchaeia	o__Norongarragalinales	f__SBBD01	g__JAHJQN01	s__JAHJQN01 sp018819225	k__Archaea	(UID2)	207	149	107	15	134	0	0	0	0	89.02	0	0	95.8333	95.8333	yes
GCA_005239845.1	GCA_005239845.1_ASM523984v1_genomic	archaeon isolate Bin_28_2_1	1906665	PRJNA414404	SAMN08774415	d__Archaea;p__Micrarchaeota;c__Micrarchaeia;o__Norongarragalinales;f__SBBD01;g__SBBD01;s__SBBD01 sp005239845	DPANN	p__Micrarchaeota	c__Micrarchaeia	o__Norongarragalinales	f__SBBD01	g__SBBD01	s__SBBD01 sp005239845	k__Archaea	(UID2)	207	149	107	38	109	2	0	0	0	75.96	1.87	0	85.4167	85.4167	no
GCA_016212465.1	GCA_016212465.1_ASM1621246v1_genomic	Candidatus Micrarchaeota archaeon isolate NC_groundwater_1743_Pr3_B-0.1um_46_10	2250274	PRJNA640378	SAMN15436390	d__Archaea;p__Micrarchaeota;c__Micrarchaeia;o__Norongarragalinales;f__JACRGE01;g__JACRGE01;s__JACRGE01 sp016212465	DPANN	p__Micrarchaeota	c__Micrarchaeia	o__Norongarragalinales	f__JACRGE01	g__JACRGE01	s__JACRGE01 sp016212465	k__Archaea	(UID2)	207	149	107	17	123	9	0	0	0	85.05	4.21	0	97.9167	97.9167	yes
GCA_016217775.1	GCA_016217775.1_ASM1621777v1_genomic	Candidatus Micrarchaeota archaeon isolate NC_groundwater_1745_Pr3_B-0.1um_50_9	2250274	PRJNA640378	SAMN15436392	d__Archaea;p__Micrarchaeota;c__Micrarchaeia;o__Norongarragalinales;f__UBA97;g__JACRGG01;s__JACRGG01 sp016217775	DPANN	p__Micrarchaeota	c__Micrarchaeia	o__Norongarragalinales	f__UBA97	g__JACRGG01	s__JACRGG01 sp016217775	k__Archaea	(UID2)	207	149	107	30	117	2	0	0	0	77.98	1.25	0	93.75	93.75	yes
GCA_016194335.1	GCA_016194335.1_ASM1619433v1_genomic	Candidatus Micrarchaeota archaeon isolate NC_groundwater_947_Pr1_S-0.2um_57_30	2250274	PRJNA640378	SAMN15435586	d__Archaea;p__Micrarchaeota;c__Micrarchaeia;o__Norongarragalinales;f__UBA97;g__JACQBR01;s__JACQBR01 sp016194335	DPANN	p__Micrarchaeota	c__Micrarchaeia	o__Norongarragalinales	f__UBA97	g__JACQBR01	s__JACQBR01 sp016194335	k__Archaea	(UID2)	207	149	107	16	133	0	0	0	0	86.92	0	0	95.8333	95.8333	yes
GCA_001871595.1	Ca.Micrarchaeota.CG1_02_55_22	Candidatus Micrarchaeota archaeon CG1_02_55_22	1805250	PRJNA297582	SAMN04328170	d__Archaea;p__Micrarchaeota;c__Micrarchaeia;o__Norongarragalinales;f__UBA97;g__UBA97;s__UBA97 sp001871595	DPANN	p__Micrarchaeota	c__Micrarchaeia	o__Norongarragalinales	f__UBA97	g__UBA97	s__UBA97 sp001871595	k__Archaea	(UID2)	207	149	107	21	127	1	0	0	0	83.8	0.93	100	91.6667	91.6667	yes
GCA_013360305.1	GCA_013360305.1_ASM1336030v1_genomic	Candidatus Micrarchaeota archaeon isolate MAG_54	2250274	PRJNA601861	SAMN14239063	d__Archaea;p__Micrarchaeota;c__Micrarchaeia;o__Norongarragalinales;f__UBA10210;g__JABWCK01;s__JABWCK01 sp013360305	DPANN	p__Micrarchaeota	c__Micrarchaeia	o__Norongarragalinales	f__UBA10210	g__JABWCK01	s__JABWCK01 sp013360305	k__Archaea	(UID2)	207	149	107	28	120	1	0	0	0	76.64	0.07	0	97.9167	97.9167	yes
GCA_013331595.1	GCA_013331595.1_ASM1333159v1_genomic	Candidatus Micrarchaeota archaeon isolate UBA10210	2250274	PRJNA593905	SAMN13192954	d__Archaea;p__Micrarchaeota;c__Micrarchaeia;o__Norongarragalinales;f__UBA10210;g__UBA10210;s__UBA10210 sp10210u	DPANN	p__Micrarchaeota	c__Micrarchaeia	o__Norongarragalinales	f__UBA10210	g__UBA10210	s__UBA10210 sp10210u	k__Archaea	(UID2)	207	149	107	23	124	1	1	0	0	82.09	2.8	0	93.75	93.75	yes
GCA_018304285.1	GCA_018304285.1_ASM1830428v1_genomic	Candidatus Micrarchaeota archaeon isolate RIFCSPHIGHO2_12_FULL_52_14	2250274	PRJNA288027	SAMN18341280	d__Archaea;p__Micrarchaeota;c__Micrarchaeia;o__Norongarragalinales;f__UBA10210;g__UBA10210;s__UBA10210 sp018304285	DPANN	p__Micrarchaeota	c__Micrarchaeia	o__Norongarragalinales	f__UBA10210	g__UBA10210	s__UBA10210 sp018304285	k__Archaea	(UID2)	207	149	107	39	110	0	0	0	0	66.74	0	0	85.4167	85.4167	no
GCA_016214445.1	GCA_016214445.1_ASM1621444v1_genomic	Candidatus Micrarchaeota archaeon isolate NC_groundwater_1961_Pr3_S-0.2um_52_3	2250274	PRJNA640378	SAMN15436761	d__Archaea;p__Micrarchaeota;c__Micrarchaeia;o__Norongarragalinales;f__JACPGT01;g__JACROM01;s__JACROM01 sp016214445	DPANN	p__Micrarchaeota	c__Micrarchaeia	o__Norongarragalinales	f__JACPGT01	g__JACROM01	s__JACROM01 sp016214445	k__Archaea	(UID2)	207	149	107	40	103	6	0	0	0	71.18	0.43	16.67	75	75	no
GCA_016207165.1	GCA_016207165.1_ASM1620716v1_genomic	Candidatus Micrarchaeota archaeon isolate NC_groundwater_1324_Ag_S-0.2um_56_85	2250274	PRJNA640378	SAMN15435965	d__Archaea;p__Micrarchaeota;c__Micrarchaeia;o__Norongarragalinales;f__JACPGT01;g__JACPGT01;s__JACPGT01 sp016207165	DPANN	p__Micrarchaeota	c__Micrarchaeia	o__Norongarragalinales	f__JACPGT01	g__JACPGT01	s__JACPGT01 sp016207165	k__Archaea	(UID2)	207	149	107	15	133	1	0	0	0	88.79	0.93	100	95.8333	95.8333	yes
GCA_016212375.1	GCA_016212375.1_ASM1621237v1_genomic	Candidatus Micrarchaeota archaeon isolate NC_groundwater_1746_Pr3_B-0.1um_53_26	2250274	PRJNA640378	SAMN15436393	d__Archaea;p__Micrarchaeota;c__Micrarchaeia;o__Norongarragalinales;f__JACPGT01;g__JACPGT01;s__JACPGT01 sp016212375	DPANN	p__Micrarchaeota	c__Micrarchaeia	o__Norongarragalinales	f__JACPGT01	g__JACPGT01	s__JACPGT01 sp016212375	k__Archaea	(UID2)	207	149	107	24	125	0	0	0	0	80.37	0	0	95.8333	95.8333	yes
GCA_016188965.1	GCA_016188965.1_ASM1618896v1_genomic	Candidatus Micrarchaeota archaeon isolate NC_groundwater_395_Ag_B-0.1um_58_13	2250274	PRJNA640378	SAMN15434891	d__Archaea;p__Micrarchaeota;c__Micrarchaeia;o__Norongarragalinales;f__JACPGT01;g__JACPGT01;s__JACPGT01 sp016188965	DPANN	p__Micrarchaeota	c__Micrarchaeia	o__Norongarragalinales	f__JACPGT01	g__JACPGT01	s__JACPGT01 sp016188965	k__Archaea	(UID2)	207	149	107	13	136	0	0	0	0	89.25	0	0	97.9167	97.9167	yes
GCA_903893865.1	GCA_903893865.1_freshwater_MAG_---_AlinenSediments_bin-0467_genomic	uncultured Candidatus Micrarchaeota archaeon isolate AlinenSediments_bin-0467	2220064	PRJEB38681	SAMEA6956557	d__Archaea;p__Micrarchaeota;c__Micrarchaeia;o__Norongarragalinales;f__CAITNU01;g__CAITNU01;s__CAITNU01 sp903893865	DPANN	p__Micrarchaeota	c__Micrarchaeia	o__Norongarragalinales	f__CAITNU01	g__CAITNU01	s__CAITNU01 sp903893865	k__Archaea	(UID2)	207	149	107	37	110	2	0	0	0	78.17	1.87	100	89.5833	89.5833	no
GCA_902384935.1	LFW-144_1_CABMDO01	uncultured archaeon isolate LFW-144_1	2885747	PRJEB21808	SAMEA4835423	d__Archaea;p__Micrarchaeota;c__Micrarchaeia;o__Norongarragalinales;f__Norongarragalinaceae;g__Norongarragalina;s__Norongarragalina meridionalis	DPANN	p__Micrarchaeota	c__Micrarchaeia	o__Norongarragalinales	f__Norongarragalinaceae	g__Norongarragalina	s__Norongarragalina meridionalis	k__Archaea	(UID2)	207	149	107	13	135	1	0	0	0	88.79	0.07	0	97.9167	97.9167	yes
GCA_002763345.1	Ca.Micrarchaeota.CG08_land_8_20_14_0_20_59_11	Candidatus Micrarchaeota archaeon CG08_land_8_20_14_0_20_59_11	1974414	PRJNA362739	SAMN06659278	d__Archaea;p__Micrarchaeota;c__Micrarchaeia;o__Norongarragalinales;f__Norongarragalinaceae;g__Norongarragalina;s__Norongarragalina sp002763345	DPANN	p__Micrarchaeota	c__Micrarchaeia	o__Norongarragalinales	f__Norongarragalinaceae	g__Norongarragalina	s__Norongarragalina sp002763345	k__Archaea	(UID2)	207	149	107	40	109	0	0	0	0	75.92	0	0	83.3333	83.3333	no
GCA_002499405.1	Ca.Micrarchaeota.UBA95	Candidatus Micrarchaeota archaeon UBA95	1916002	PRJNA348753	SAMN06027323	d__Archaea;p__Micrarchaeota;c__Micrarchaeia;o__Norongarragalinales;f__Norongarragalinaceae;g__UBA95;s__UBA95 sp002499405	DPANN	p__Micrarchaeota	c__Micrarchaeia	o__Norongarragalinales	f__Norongarragalinaceae	g__UBA95	s__UBA95 sp002499405	k__Archaea	(UID2)	207	149	107	19	129	1	0	0	0	84.11	0.93	0	93.75	93.75	yes
GCA_001871605.1	Ca.Micrarchaeota.CG1_02_55_41	Candidatus Micrarchaeota archaeon CG1_02_55_41	1805251	PRJNA297582	SAMN04328171	d__Archaea;p__Micrarchaeota;c__Micrarchaeia;o__Norongarragalinales;f__Norongarragalinaceae;g__UBA95;s__UBA95 sp002499405	DPANN	p__Micrarchaeota	c__Micrarchaeia	o__Norongarragalinales	f__Norongarragalinaceae	g__UBA95	s__UBA95 sp002499405	k__Archaea	(UID2)	207	149	107	23	123	3	0	0	0	82.71	1.87	0	91.6667	91.6667	yes
GCA_002505035.1	Ca.Micrarchaeota.UBA93	Candidatus Micrarchaeota archaeon UBA93	1916001	PRJNA348753	SAMN06027606	d__Archaea;p__Micrarchaeota;c__Micrarchaeia;o__Norongarragalinales;f__Norongarragalinaceae;g__UBA93;s__UBA93 sp002792915	DPANN	p__Micrarchaeota	c__Micrarchaeia	o__Norongarragalinales	f__Norongarragalinaceae	g__UBA93	s__UBA93 sp002792915	k__Archaea	(UID2)	207	149	107	23	125	1	0	0	0	82.1	0.93	0	91.6667	91.6667	yes
GCA_001871655.1	Ca.Micrarchaeota.CG1_02_60_51	Candidatus Micrarchaeota archaeon CG1_02_60_51	1805252	PRJNA297582	SAMN04328172	d__Archaea;p__Micrarchaeota;c__Micrarchaeia;o__Norongarragalinales;f__Norongarragalinaceae;g__UBA93;s__UBA93 sp002792915	DPANN	p__Micrarchaeota	c__Micrarchaeia	o__Norongarragalinales	f__Norongarragalinaceae	g__UBA93	s__UBA93 sp002792915	k__Archaea	(UID2)	207	149	107	20	126	3	0	0	0	83.64	2.1	33.33	95.8333	95.8333	yes
GCA_903832205.1	GCA_903832205.1_freshwater_MAG_---_AlinenSediments_bin-3077_genomic	uncultured Candidatus Micrarchaeota archaeon isolate AlinenSediments_bin-3077	2220064	PRJEB38681	SAMEA6956604	d__Archaea;p__Micrarchaeota;c__Micrarchaeia;o__CAILAH01;f__CAILAH01;g__CAILAH01;s__CAILAH01 sp903832205	DPANN	p__Micrarchaeota	c__Micrarchaeia	o__CAILAH01	f__CAILAH01	g__CAILAH01	s__CAILAH01 sp903832205	k__Archaea	(UID2)	207	149	107	27	120	2	0	0	0	78.83	1.87	0	95.8333	95.8333	yes
GCA_902385155.1	LFW-242_1_CABMEP01	uncultured archaeon isolate LFW-242_1	115547	PRJEB21808	SAMEA4835431	d__Archaea;p__Micrarchaeota;c__Micrarchaeia;o__CABMEP01;f__CABMEP01;g__CABMEP01;s__CABMEP01 sp902385155	DPANN	p__Micrarchaeota	c__Micrarchaeia	o__CABMEP01	f__CABMEP01	g__CABMEP01	s__CABMEP01 sp902385155	k__Archaea	(UID2)	207	149	107	22	117	10	0	0	0	80.84	0.72	0	100	100	yes
GCA_902386535.1	LFW-281_7_CABMJK01	uncultured archaeon isolate LFW-281_7	2885751	PRJEB21808	SAMEA4835448	d__Archaea;p__Micrarchaeota;c__Micrarchaeia;o__Burarchaeales;f__Burarchaeaceae;g__Burarchaeum;s__Burarchaeum australiense	DPANN	p__Micrarchaeota	c__Micrarchaeia	o__Burarchaeales	f__Burarchaeaceae	g__Burarchaeum	s__Burarchaeum australiense	k__Archaea	(UID2)	207	149	107	11	135	3	0	0	0	91.28	2.34	0	100	100	yes
GCA_003660965.1	Ca.Micrarchaeota.B9_G16	Candidatus Micrarchaeota archaeon isolate B9_G16	2250274	PRJNA362212	SAMN09214957	d__Archaea;p__Micrarchaeota;c__Micrarchaeia;o__Burarchaeales;f__Burarchaeaceae;g__B9-G16;s__B9-G16 sp003660965	DPANN	p__Micrarchaeota	c__Micrarchaeia	o__Burarchaeales	f__Burarchaeaceae	g__B9-G16	s__B9-G16 sp003660965	k__Archaea	(UID2)	207	149	107	34	115	0	0	0	0	75.4	0	0	89.5833	89.5833	no
GCA_016212395.1	GCA_016212395.1_ASM1621239v1_genomic	Candidatus Micrarchaeota archaeon isolate NC_groundwater_1744_Pr3_B-0.1um_47_56	2250274	PRJNA640378	SAMN15436391	d__Archaea;p__Micrarchaeota;c__Micrarchaeia;o__JACRGF01;f__JACRGF01;g__JACRGF01;s__JACRGF01 sp016212395	DPANN	p__Micrarchaeota	c__Micrarchaeia	o__JACRGF01	f__JACRGF01	g__JACRGF01	s__JACRGF01 sp016212395	k__Archaea	(UID2)	207	149	107	13	134	2	0	0	0	90.58	1.87	0	100	100	yes
GCA_016207225.1	GCA_016207225.1_ASM1620722v1_genomic	Candidatus Micrarchaeota archaeon isolate NC_groundwater_1322_Ag_S-0.2um_40_33	2250274	PRJNA640378	SAMN15435963	d__Archaea;p__Micrarchaeota;c__Micrarchaeia;o__JACQQB01;f__JACQQB01;g__JACQQB01;s__JACQQB01 sp016207225	DPANN	p__Micrarchaeota	c__Micrarchaeia	o__JACQQB01	f__JACQQB01	g__JACQQB01	s__JACQQB01 sp016207225	p__Euryarchaeota	(UID4)	45	299	202	105	191	3	0	0	0	55.95	0.83	0	75	75	no
GCA_903921825.1	GCA_903921825.1_freshwater_MAG_---_AlinenSediments_bin-2344_genomic	uncultured Candidatus Micrarchaeota archaeon isolate AlinenSediments_bin-2344	2220064	PRJEB38681	SAMEA6956591	d__Archaea;p__Micrarchaeota;c__Micrarchaeia;o__DTNL01;f__DTNL01;g__CAIXRF01;s__CAIXRF01 sp903921825	DPANN	p__Micrarchaeota	c__Micrarchaeia	o__DTNL01	f__DTNL01	g__CAIXRF01	s__CAIXRF01 sp903921825	k__Archaea	(UID2)	207	149	107	7	140	2	0	0	0	94.86	1.87	0	97.9167	97.9167	yes
GCA_903884505.1	GCA_903884505.1_freshwater_MAG_---_AlinenSediments_bin-3476_genomic	uncultured Candidatus Micrarchaeota archaeon isolate AlinenSediments_bin-3476	2220064	PRJEB38681	SAMEA6956612	d__Archaea;p__Micrarchaeota;c__Micrarchaeia;o__DTNL01;f__DTNL01;g__CAISET01;s__CAISET01 sp903884505	DPANN	p__Micrarchaeota	c__Micrarchaeia	o__DTNL01	f__DTNL01	g__CAISET01	s__CAISET01 sp903884505	k__Archaea	(UID2)	207	149	107	4	142	3	0	0	0	96.73	0.61	100	100	100	yes
GCA_013426015.1	GCA_013426015.1_ASM1342601v1_genomic	Candidatus Fermentimicrarchaeum limneticum isolate Sv326	2795018	PRJNA644262	SAMN15455890	d__Archaea;p__Micrarchaeota;c__Micrarchaeia;o__DTNL01;f__DTGH01;g__Fermentimicrarchaeum;s__Fermentimicrarchaeum limneticum	DPANN	p__Micrarchaeota	c__Micrarchaeia	o__DTNL01	f__DTGH01	g__Fermentimicrarchaeum	s__Fermentimicrarchaeum limneticum	k__Archaea	(UID2)	207	149	107	5	142	2	0	0	0	95.33	1.87	0	97.9167	97.9167	yes
GCA_013425405.1	GCA_013425405.1_ASM1342540v1_genomic	Candidatus Micrarchaeota archaeon isolate Sv368	2250274	PRJNA644262	SAMN15472767	d__Archaea;p__Micrarchaeota;c__Micrarchaeia;o__DTNL01;f__DTGH01;g__Fermentimicrarchaeum;s__Fermentimicrarchaeum sp013425405	DPANN	p__Micrarchaeota	c__Micrarchaeia	o__DTNL01	f__DTGH01	g__Fermentimicrarchaeum	s__Fermentimicrarchaeum sp013425405	k__Archaea	(UID2)	207	149	107	12	116	21	0	0	0	89.72	7.48	71.43	95.8333	95.8333	no
GCA_013425335.1	GCA_013425335.1_ASM1342533v1_genomic	Candidatus Micrarchaeota archaeon isolate Sv174	2250274	PRJNA644262	SAMN15472768	d__Archaea;p__Micrarchaeota;c__Micrarchaeia;o__DTNL01;f__DTGH01;g__Fermentimicrarchaeum;s__Fermentimicrarchaeum sp013425335	DPANN	p__Micrarchaeota	c__Micrarchaeia	o__DTNL01	f__DTGH01	g__Fermentimicrarchaeum	s__Fermentimicrarchaeum sp013425335	k__Archaea	(UID2)	207	149	107	26	120	3	0	0	0	87.85	2.8	66.67	91.6667	91.6667	yes
GCA_902384795.1	LFW-121_3_CABMDC01	uncultured archaeon isolate LFW-121_3	2885741	PRJEB21808	SAMEA4835421	d__Archaea;p__Micrarchaeota;c__Micrarchaeia;o__Gugararchaeales;f__Gugararchaeaceae;g__Gugararchaeum;s__Gugararchaeum adminiculabundum	DPANN	p__Micrarchaeota	c__Micrarchaeia	o__Gugararchaeales	f__Gugararchaeaceae	g__Gugararchaeum	s__Gugararchaeum adminiculabundum	k__Archaea	(UID2)	207	149	107	8	141	0	0	0	0	92.99	0	0	97.9167	97.9167	yes
GCA_001871475.1	Ca.Micrarchaeota.CG1_02_47_40	Candidatus Micrarchaeota archaeon CG1_02_47_40	1805247	PRJNA297582	SAMN04328173	d__Archaea;p__Micrarchaeota;c__Micrarchaeia;o__Anstonellales;f__CG1-02-47-40;g__CG1-02-47-40;s__CG1-02-47-40 sp001871475	DPANN	p__Micrarchaeota	c__Micrarchaeia	o__Anstonellales	f__CG1-02-47-40	g__CG1-02-47-40	s__CG1-02-47-40 sp001871475	k__Archaea	(UID2)	207	149	107	10	139	0	0	0	0	92.21	0	0	100	100	yes
GCA_016866895.1	GCA_016866895.1_JGI_2017-08-21_genomic	Candidatus Parvarchaeota archaeon isolate M_DeepCast_65m_mx_140	2077140	PRJNA523022	SAMN10966540	d__Archaea;p__Micrarchaeota;c__Micrarchaeia;o__Anstonellales;f__VGKX01;g__VGKX01;s__VGKX01 sp016866895	DPANN	p__Micrarchaeota	c__Micrarchaeia	o__Anstonellales	f__VGKX01	g__VGKX01	s__VGKX01 sp016866895	k__Archaea	(UID2)	207	149	107	12	132	5	0	0	0	91.28	3.81	0	95.8333	95.8333	yes
GCA_902384585.1	LFW-35_CABMCJ01	uncultured archaeon isolate LFW-35	2885744	PRJEB21808	SAMEA4835417	d__Archaea;p__Micrarchaeota;c__Micrarchaeia;o__Anstonellales;f__Anstonellaceae;g__Anstonella;s__Anstonella stagnisolia	DPANN	p__Micrarchaeota	c__Micrarchaeia	o__Anstonellales	f__Anstonellaceae	g__Anstonella	s__Anstonella stagnisolia	k__Archaea	(UID2)	207	149	107	7	142	0	0	0	0	94.08	0	0	100	100	yes
GCA_018304295.1	GCA_018304295.1_ASM1830429v1_genomic	Candidatus Micrarchaeota archaeon isolate RIFCSPHIGHO2_02_FULL_50_12	2250274	PRJNA288027	SAMN18341279	d__Archaea;p__Micrarchaeota;c__Micrarchaeia;o__Anstonellales;f__Anstonellaceae;g__Anstonella;s__Anstonella sp018304295	DPANN	p__Micrarchaeota	c__Micrarchaeia	o__Anstonellales	f__Anstonellaceae	g__Anstonella	s__Anstonella sp018304295	k__Archaea	(UID2)	207	149	107	12	137	0	0	0	0	88.79	0	0	97.9167	97.9167	yes
GCA_902384555.1	LFW-29_CABMCD01	uncultured archaeon isolate LFW-29	115547	PRJEB21808	SAMEA4835416	d__Archaea;p__Micrarchaeota;c__Micrarchaeia;o__Anstonellales;f__Anstonellaceae;g__CAIXYX01;s__CAIXYX01 sp902384555	DPANN	p__Micrarchaeota	c__Micrarchaeia	o__Anstonellales	f__Anstonellaceae	g__CAIXYX01	s__CAIXYX01 sp902384555	k__Archaea	(UID2)	207	149	107	7	142	0	0	0	0	94.08	0	0	100	100	yes
GCA_903923795.1	GCA_903923795.1_freshwater_MAG_---_A14_bin-2075_genomic	uncultured Candidatus Micrarchaeota archaeon isolate A14_bin-2075	2220064	PRJEB38681	SAMEA6954225	d__Archaea;p__Micrarchaeota;c__Micrarchaeia;o__Anstonellales;f__Anstonellaceae;g__CAIXYX01;s__CAIXYX01 sp903923795	DPANN	p__Micrarchaeota	c__Micrarchaeia	o__Anstonellales	f__Anstonellaceae	g__CAIXYX01	s__CAIXYX01 sp903923795	k__Archaea	(UID2)	207	149	107	11	133	5	0	0	0	92.13	3.74	40	95.8333	95.8333	yes
GCA_002778455.1	Ca.Micrarchaeota.CG10_big_fil_rev_8_21_14_0_10_45_29	Candidatus Micrarchaeota archaeon CG10_big_fil_rev_8_21_14_0_10_45_29	1974417	PRJNA362739	SAMN06659386	d__Archaea;p__Micrarchaeota;c__Micrarchaeia;o__Anstonellales;f__Anstonellaceae;g__1-14-0-10-45-29;s__1-14-0-10-45-29 sp002778455	DPANN	p__Micrarchaeota	c__Micrarchaeia	o__Anstonellales	f__Anstonellaceae	g__1-14-0-10-45-29	s__1-14-0-10-45-29 sp002778455	k__Archaea	(UID2)	207	149	107	11	138	0	0	0	0	91.04	0	0	95.8333	95.8333	yes
GCA_902386345.1	LFW-281_3_2_CABMIT01	uncultured archaeon isolate LFW-281_3_2	115547	PRJEB21808	SAMEA4835444	d__Archaea;p__Micrarchaeota;c__Micrarchaeia;o__Anstonellales;f__Anstonellaceae;g__UBA10161;s__	DPANN	p__Micrarchaeota	c__Micrarchaeia	o__Anstonellales	f__Anstonellaceae	g__UBA10161	s__	k__Archaea	(UID2)	207	149	107	30	107	12	0	0	0	76.79	9.35	0	89.5833	89.5833	no
GCA_903892905.1	GCA_903892905.1_freshwater_MAG_---_AM-lipid-02-D9_bin-1051_genomic	uncultured Candidatus Micrarchaeota archaeon isolate AM-lipid-02-D9_bin-1051	2220064	PRJEB38681	SAMEA6945313	d__Archaea;p__Micrarchaeota;c__Micrarchaeia;o__Anstonellales;f__Anstonellaceae;g__UBA10161;s__UBA10161 sp903892905	DPANN	p__Micrarchaeota	c__Micrarchaeia	o__Anstonellales	f__Anstonellaceae	g__UBA10161	s__UBA10161 sp903892905	k__Archaea	(UID2)	207	149	107	16	131	2	0	0	0	87.23	1.01	100	95.8333	95.8333	yes
GCA_013331805.1	GCA_013331805.1_ASM1333180v1_genomic	Candidatus Micrarchaeota archaeon isolate UBA10161	2250274	PRJNA593905	SAMN13192942	d__Archaea;p__Micrarchaeota;c__Micrarchaeia;o__Anstonellales;f__Anstonellaceae;g__UBA10161;s__UBA10161 sp10161u	DPANN	p__Micrarchaeota	c__Micrarchaeia	o__Anstonellales	f__Anstonellaceae	g__UBA10161	s__UBA10161 sp10161u	k__Archaea	(UID2)	207	149	107	13	136	0	0	0	0	90.11	0	0	100	100	yes
GCA_002778915.1	Ca.Micrarchaeota.CG08_land_8_20_14_0_20_49_17	Candidatus Micrarchaeota archaeon CG08_land_8_20_14_0_20_49_17	1974413	PRJNA362739	SAMN06659279	d__Archaea;p__Micrarchaeota;c__Micrarchaeia;o__Anstonellales;f__UBA8471;g__UBA8471;s__UBA8471 sp001871535	DPANN	p__Micrarchaeota	c__Micrarchaeia	o__Anstonellales	f__UBA8471	g__UBA8471	s__UBA8471 sp001871535	k__Archaea	(UID2)	207	149	107	35	112	2	0	0	0	73.99	1.4	0	89.5833	89.5833	no
GCA_001871535.1	Ca.Micrarchaeota.CG1_02_49_24	Candidatus Micrarchaeota archaeon CG1_02_49_24	1805248	PRJNA297582	SAMN04328169	d__Archaea;p__Micrarchaeota;c__Micrarchaeia;o__Anstonellales;f__UBA8471;g__UBA8471;s__UBA8471 sp001871535	DPANN	p__Micrarchaeota	c__Micrarchaeia	o__Anstonellales	f__UBA8471	g__UBA8471	s__UBA8471 sp001871535	k__Archaea	(UID2)	207	149	107	27	122	0	0	0	0	81	0	0	85.4167	85.4167	no
GCA_002792955.1	Ca.Micrarchaeota.CG_4_10_14_0_2_um_filter_49_7	Candidatus Micrarchaeota archaeon CG_4_10_14_0_2_um_filter_49_7	1974408	PRJNA362739	SAMN06659734	d__Archaea;p__Micrarchaeota;c__Micrarchaeia;o__Anstonellales;f__UBA8471;g__UBA8471;s__UBA8471 sp001871535	DPANN	p__Micrarchaeota	c__Micrarchaeia	o__Anstonellales	f__UBA8471	g__UBA8471	s__UBA8471 sp001871535	k__Archaea	(UID2)	207	149	107	23	125	1	0	0	0	82.17	0.07	0	93.75	93.75	yes
GCA_002779685.1	Ca.Micrarchaeota.CG06_land_8_20_14_3_00_50_6	Candidatus Micrarchaeota archaeon CG06_land_8_20_14_3_00_50_6	1974412	PRJNA362739	SAMN06659219	d__Archaea;p__Micrarchaeota;c__Micrarchaeia;o__Anstonellales;f__UBA8471;g__UBA8471;s__UBA8471 sp001871535	DPANN	p__Micrarchaeota	c__Micrarchaeia	o__Anstonellales	f__UBA8471	g__UBA8471	s__UBA8471 sp001871535	p__Euryarchaeota	(UID4)	45	299	202	125	169	5	0	0	0	56.3	1.53	20	89.5833	89.5833	no
GCA_015523325.1	GCA_015523325.1_ASM1552332v1_genomic	Candidatus Micrarchaeota archaeon isolate S012_111_esom	2250274	PRJNA546572	SAMN12837195	d__Archaea;p__Micrarchaeota;c__Micrarchaeia;o__Anstonellales;f__J096;g__WAKO01;s__WAKO01 sp015523325	DPANN	p__Micrarchaeota	c__Micrarchaeia	o__Anstonellales	f__J096	g__WAKO01	s__WAKO01 sp015523325	k__Archaea	(UID2)	207	149	107	21	128	0	0	0	0	82.71	0	0	97.9167	97.9167	yes
GCA_015522475.1	GCA_015522475.1_ASM1552247v1_genomic	Candidatus Micrarchaeota archaeon isolate S016_84_esom	2250274	PRJNA546572	SAMN12837238	d__Archaea;p__Micrarchaeota;c__Micrarchaeia;o__Anstonellales;f__J096;g__J096;s__J096 sp015522475	DPANN	p__Micrarchaeota	c__Micrarchaeia	o__Anstonellales	f__J096	g__J096	s__J096 sp015522475	k__Archaea	(UID2)	207	149	107	24	119	6	0	0	0	81.93	4.67	50	95.8333	95.8333	yes
GCA_003694965.1	GCA_003694965.1_ASM369496v1_genomic	Euryarchaeota archaeon isolate J096	2026739	PRJNA392119	SAMN10119996	d__Archaea;p__Micrarchaeota;c__Micrarchaeia;o__Anstonellales;f__J096;g__J096;s__J096 sp003694965	DPANN	p__Micrarchaeota	c__Micrarchaeia	o__Anstonellales	f__J096	g__J096	s__J096 sp003694965	k__Archaea	(UID2)	207	149	107	25	122	1	1	0	0	79.91	2.8	25	91.6667	91.6667	yes
GCA_015520875.1	GCA_015520875.1_ASM1552087v1_genomic	Candidatus Micrarchaeota archaeon isolate S143_144_esom	2250274	PRJNA546572	SAMN12837314	d__Archaea;p__Micrarchaeota;c__Micrarchaeia;o__Anstonellales;f__J096;g__JAADEL01;s__JAADEL01 sp015520875	DPANN	p__Micrarchaeota	c__Micrarchaeia	o__Anstonellales	f__J096	g__JAADEL01	s__JAADEL01 sp015520875	k__Archaea	(UID2)	207	149	107	42	105	2	0	0	0	66.2	1.4	0	95.8333	95.8333	yes
GCA_013153395.1	GCA_013153395.1_ASM1315339v1_genomic	Candidatus Micrarchaeota archaeon isolate L_MetaBat.210	2250274	PRJNA557557	SAMN12405647	d__Archaea;p__Micrarchaeota;c__Micrarchaeia;o__Anstonellales;f__J096;g__JAADEL01;s__JAADEL01 sp013153395	DPANN	p__Micrarchaeota	c__Micrarchaeia	o__Anstonellales	f__J096	g__JAADEL01	s__JAADEL01 sp013153395	k__Archaea	(UID2)	207	149	107	37	111	1	0	0	0	73.15	0.93	0	100	100	yes
GCA_013425455.1	GCA_013425455.1_ASM1342545v1_genomic	Candidatus Micrarchaeota archaeon isolate Sv319	2250274	PRJNA644262	SAMN15472770	d__Archaea;p__Micrarchaeota;c__Micrarchaeia;o__Anstonellales;f__Bilamarchaeaceae;g__CAIXOA01;s__CAIXOA01 sp013425455	DPANN	p__Micrarchaeota	c__Micrarchaeia	o__Anstonellales	f__Bilamarchaeaceae	g__CAIXOA01	s__CAIXOA01 sp013425455	k__Archaea	(UID2)	207	149	107	30	116	3	0	0	0	76.87	2.18	100	91.6667	91.6667	yes
GCA_903920925.1	GCA_903920925.1_freshwater_MAG_---_AlinenSediments_bin-2471_genomic	uncultured Candidatus Micrarchaeota archaeon isolate AlinenSediments_bin-2471	2220064	PRJEB38681	SAMEA6956594	d__Archaea;p__Micrarchaeota;c__Micrarchaeia;o__Anstonellales;f__Bilamarchaeaceae;g__CAIXOA01;s__CAIXOA01 sp903920925	DPANN	p__Micrarchaeota	c__Micrarchaeia	o__Anstonellales	f__Bilamarchaeaceae	g__CAIXOA01	s__CAIXOA01 sp903920925	k__Archaea	(UID2)	207	149	107	19	124	6	0	0	0	85.28	4.28	83.33	97.9167	97.9167	yes
GCA_903828955.1	GCA_903828955.1_freshwater_MAG_---_AlinenSediments_bin-4478_genomic	uncultured Candidatus Micrarchaeota archaeon isolate AlinenSediments_bin-4478	2220064	PRJEB38681	SAMEA6956633	d__Archaea;p__Micrarchaeota;c__Micrarchaeia;o__Anstonellales;f__Bilamarchaeaceae;g__CAIKOA01;s__CAIKOA01 sp903828955	DPANN	p__Micrarchaeota	c__Micrarchaeia	o__Anstonellales	f__Bilamarchaeaceae	g__CAIKOA01	s__CAIKOA01 sp903828955	k__Archaea	(UID2)	207	149	107	8	140	1	0	0	0	92.99	0.93	100	95.8333	95.8333	yes
GCA_016932815.1	GCA_016932815.1_ASM1693281v1_genomic	Candidatus Micrarchaeota archaeon isolate Zod_Metabat.1079	2250274	PRJNA690107	SAMN17241796	d__Archaea;p__Micrarchaeota;c__Micrarchaeia;o__Anstonellales;f__Bilamarchaeaceae;g__CAIKOA01;s__CAIKOA01 sp016932815	DPANN	p__Micrarchaeota	c__Micrarchaeia	o__Anstonellales	f__Bilamarchaeaceae	g__CAIKOA01	s__CAIKOA01 sp016932815	k__Archaea	(UID2)	207	149	107	8	141	0	0	0	0	93.15	0	0	97.9167	97.9167	yes
GCA_014727975.1	GCA_014727975.1_ASM1472797v1_genomic	Candidatus Micrarchaeota archaeon isolate Bin_386	2250274	PRJNA561032	SAMN13151281	d__Archaea;p__Micrarchaeota;c__Micrarchaeia;o__Anstonellales;f__Bilamarchaeaceae;g__CAIKOA01;s__CAIKOA01 sp014727975	DPANN	p__Micrarchaeota	c__Micrarchaeia	o__Anstonellales	f__Bilamarchaeaceae	g__CAIKOA01	s__CAIKOA01 sp014727975	k__Archaea	(UID2)	207	149	107	8	141	0	0	0	0	93.46	0	0	95.8333	95.8333	yes
GCA_014727925.1	GCA_014727925.1_ASM1472792v1_genomic	Candidatus Micrarchaeota archaeon isolate Bin_349	2250274	PRJNA561032	SAMN13151284	d__Archaea;p__Micrarchaeota;c__Micrarchaeia;o__Anstonellales;f__Bilamarchaeaceae;g__CAIKOA01;s__CAIKOA01 sp014727925	DPANN	p__Micrarchaeota	c__Micrarchaeia	o__Anstonellales	f__Bilamarchaeaceae	g__CAIKOA01	s__CAIKOA01 sp014727925	k__Archaea	(UID2)	207	149	107	10	139	0	0	0	0	91.59	0	0	97.9167	97.9167	yes
GCA_018813445.1	GCA_018813445.1_ASM1881344v1_genomic	Candidatus Micrarchaeota archaeon isolate Modern_marine.mb.268	2250274	PRJNA627556	SAMN19298014	d__Archaea;p__Micrarchaeota;c__Micrarchaeia;o__Anstonellales;f__Bilamarchaeaceae;g__JAHJBR01;s__JAHJBR01 sp018813445	DPANN	p__Micrarchaeota	c__Micrarchaeia	o__Anstonellales	f__Bilamarchaeaceae	g__JAHJBR01	s__JAHJBR01 sp018813445	k__Archaea	(UID2)	207	149	107	28	119	2	0	0	0	78.58	1.25	50	93.75	93.75	yes
GCA_016935455.1	GCA_016935455.1_ASM1693545v1_genomic	Candidatus Micrarchaeota archaeon isolate Zod_Metabat.797	2250274	PRJNA690107	SAMN17243339	d__Archaea;p__Micrarchaeota;c__Micrarchaeia;o__Anstonellales;f__Bilamarchaeaceae;g__JAFGQX01;s__JAFGQX01 sp016935455	DPANN	p__Micrarchaeota	c__Micrarchaeia	o__Anstonellales	f__Bilamarchaeaceae	g__JAFGQX01	s__JAFGQX01 sp016935455	k__Archaea	(UID2)	207	149	107	14	135	0	0	0	0	89.49	0	0	95.8333	95.8333	yes
GCA_013331535.1	GCA_013331535.1_ASM1333153v1_genomic	Candidatus Micrarchaeota archaeon isolate UBA10214	2250274	PRJNA593905	SAMN13192955	d__Archaea;p__Micrarchaeota;c__Micrarchaeia;o__Anstonellales;f__Bilamarchaeaceae;g__UBA10214;s__UBA10214 sp10214u	DPANN	p__Micrarchaeota	c__Micrarchaeia	o__Anstonellales	f__Bilamarchaeaceae	g__UBA10214	s__UBA10214 sp10214u	k__Archaea	(UID2)	207	149	107	36	113	0	0	0	0	77.29	0	0	91.6667	91.6667	yes
GCA_018304385.1	GCA_018304385.1_ASM1830438v1_genomic	Candidatus Micrarchaeota archaeon isolate RIFCSPLOWO2_12_FULL_37_11	2250274	PRJNA288027	SAMN18341278	d__Archaea;p__Micrarchaeota;c__Micrarchaeia;o__Anstonellales;f__Bilamarchaeaceae;g__JAGVWJ01;s__JAGVWJ01 sp018304385	DPANN	p__Micrarchaeota	c__Micrarchaeia	o__Anstonellales	f__Bilamarchaeaceae	g__JAGVWJ01	s__JAGVWJ01 sp018304385	k__Archaea	(UID2)	207	149	107	17	131	1	0	0	0	86.68	0.93	100	97.9167	97.9167	yes
GCA_016180665.1	GCA_016180665.1_ASM1618066v1_genomic	Candidatus Micrarchaeota archaeon isolate NC_groundwater_237_Ag_S-0.2um_36_6	2250274	PRJNA640378	SAMN15434556	d__Archaea;p__Micrarchaeota;c__Micrarchaeia;o__Anstonellales;f__Bilamarchaeaceae;g__JACPAS01;s__JACPAS01 sp016180665	DPANN	p__Micrarchaeota	c__Micrarchaeia	o__Anstonellales	f__Bilamarchaeaceae	g__JACPAS01	s__JACPAS01 sp016180665	k__Archaea	(UID2)	207	149	107	52	97	0	0	0	0	65.07	0	0	75	75	no
GCA_013425425.1	GCA_013425425.1_ASM1342542v1_genomic	Candidatus Micrarchaeota archaeon isolate Sv217	2250274	PRJNA644262	SAMN15472771	d__Archaea;p__Micrarchaeota;c__Micrarchaeia;o__Anstonellales;f__Bilamarchaeaceae;g__JACCLJ01;s__JACCLJ01 sp013425425	DPANN	p__Micrarchaeota	c__Micrarchaeia	o__Anstonellales	f__Bilamarchaeaceae	g__JACCLJ01	s__JACCLJ01 sp013425425	k__Archaea	(UID2)	207	149	107	14	129	6	0	0	0	88.55	5.14	0	95.8333	95.8333	no
GCA_903835385.1	GCA_903835385.1_freshwater_MAG_---_AlinenSediments_bin-0946_genomic	uncultured Candidatus Micrarchaeota archaeon isolate AlinenSediments_bin-0946	2220064	PRJEB38681	SAMEA6956566	d__Archaea;p__Micrarchaeota;c__Micrarchaeia;o__Anstonellales;f__Bilamarchaeaceae;g__CAILMQ01;s__CAILMQ01 sp903835385	DPANN	p__Micrarchaeota	c__Micrarchaeia	o__Anstonellales	f__Bilamarchaeaceae	g__CAILMQ01	s__CAILMQ01 sp903835385	k__Archaea	(UID2)	207	149	107	9	135	5	0	0	0	92.76	3.74	40	100	100	yes
GCA_903835325.1	GCA_903835325.1_freshwater_MAG_---_AlinenSediments_bin-0775_genomic	uncultured Candidatus Micrarchaeota archaeon isolate AlinenSediments_bin-0775	2220064	PRJEB38681	SAMEA6956561	d__Archaea;p__Micrarchaeota;c__Micrarchaeia;o__Anstonellales;f__Bilamarchaeaceae;g__Bilamarchaeum;s__Bilamarchaeum sp903835325	DPANN	p__Micrarchaeota	c__Micrarchaeia	o__Anstonellales	f__Bilamarchaeaceae	g__Bilamarchaeum	s__Bilamarchaeum sp903835325	k__Archaea	(UID2)	207	149	107	19	120	10	0	0	0	85.83	2.44	10	91.6667	91.6667	yes
GCA_016212525.1	GCA_016212525.1_ASM1621252v1_genomic	Candidatus Micrarchaeota archaeon isolate NC_groundwater_1742_Pr3_B-0.1um_42_76	2250274	PRJNA640378	SAMN15436389	d__Archaea;p__Micrarchaeota;c__Micrarchaeia;o__Anstonellales;f__Bilamarchaeaceae;g__Bilamarchaeum;s__Bilamarchaeum sp016212525	DPANN	p__Micrarchaeota	c__Micrarchaeia	o__Anstonellales	f__Bilamarchaeaceae	g__Bilamarchaeum	s__Bilamarchaeum sp016212525	k__Archaea	(UID2)	207	149	107	12	137	0	0	0	0	91.36	0	0	97.9167	97.9167	yes
GCA_016212505.1	GCA_016212505.1_ASM1621250v1_genomic	Candidatus Micrarchaeota archaeon isolate NC_groundwater_1740_Pr3_B-0.1um_41_29	2250274	PRJNA640378	SAMN15436387	d__Archaea;p__Micrarchaeota;c__Micrarchaeia;o__Anstonellales;f__Bilamarchaeaceae;g__Bilamarchaeum;s__Bilamarchaeum sp016212505	DPANN	p__Micrarchaeota	c__Micrarchaeia	o__Anstonellales	f__Bilamarchaeaceae	g__Bilamarchaeum	s__Bilamarchaeum sp016212505	k__Archaea	(UID2)	207	149	107	11	138	0	0	0	0	90.65	0	0	93.75	93.75	yes
GCA_902386555.1	LFW-283_2_CABMJJ01	uncultured archaeon isolate LFW-283_2	2885759	PRJEB21808	SAMEA4835449	d__Archaea;p__Micrarchaeota;c__Micrarchaeia;o__Anstonellales;f__Bilamarchaeaceae;g__Bilamarchaeum;s__Bilamarchaeum dharawalense	DPANN	p__Micrarchaeota	c__Micrarchaeia	o__Anstonellales	f__Bilamarchaeaceae	g__Bilamarchaeum	s__Bilamarchaeum dharawalense	k__Archaea	(UID2)	207	149	107	9	140	0	0	0	0	92.76	0	0	97.9167	97.9167	yes
GCA_013425375.1	GCA_013425375.1_ASM1342537v1_genomic	Candidatus Micrarchaeota archaeon isolate Sv348	2250274	PRJNA644262	SAMN15472769	d__Archaea;p__Micrarchaeota;c__Micrarchaeia;o__Anstonellales;f__Bilamarchaeaceae;g__Bilamarchaeum;s__Bilamarchaeum sp013425375	DPANN	p__Micrarchaeota	c__Micrarchaeia	o__Anstonellales	f__Bilamarchaeaceae	g__Bilamarchaeum	s__Bilamarchaeum sp013425375	k__Archaea	(UID2)	207	149	107	20	129	0	0	0	0	84.35	0	0	87.5	87.5	no
GCA_018813505.1	GCA_018813505.1_ASM1881350v1_genomic	Candidatus Micrarchaeota archaeon isolate Modern_marine.mb.254	2250274	PRJNA627556	SAMN19298009	d__Archaea;p__Micrarchaeota;c__Micrarchaeia;o__Anstonellales;f__Bilamarchaeaceae;g__Bilamarchaeum;s__Bilamarchaeum sp018813505	DPANN	p__Micrarchaeota	c__Micrarchaeia	o__Anstonellales	f__Bilamarchaeaceae	g__Bilamarchaeum	s__Bilamarchaeum sp018813505	k__Archaea	(UID2)	207	149	107	8	141	0	0	0	0	93.69	0	0	97.9167	97.9167	yes
GCA_018812715.1	GCA_018812715.1_ASM1881271v1_genomic	Candidatus Micrarchaeota archaeon isolate Modern_marine.mb.318	2250274	PRJNA627556	SAMN19298042	d__Archaea;p__Micrarchaeota;c__Micrarchaeia;o__Anstonellales;f__Bilamarchaeaceae;g__Bilamarchaeum;s__Bilamarchaeum sp018812715	DPANN	p__Micrarchaeota	c__Micrarchaeia	o__Anstonellales	f__Bilamarchaeaceae	g__Bilamarchaeum	s__Bilamarchaeum sp018812715	k__Archaea	(UID2)	207	149	107	9	135	5	0	0	0	93.22	4.05	0	97.9167	97.9167	yes
GCA_014730115.1	GCA_014730115.1_ASM1473011v1_genomic	Candidatus Micrarchaeota archaeon isolate Bin_091	2250274	PRJNA561032	SAMN13151187	d__Archaea;p__Micrarchaeota;c__Micrarchaeia;o__Anstonellales;f__Bilamarchaeaceae;g__Bilamarchaeum;s__Bilamarchaeum sp014730115	DPANN	p__Micrarchaeota	c__Micrarchaeia	o__Anstonellales	f__Bilamarchaeaceae	g__Bilamarchaeum	s__Bilamarchaeum sp014730115	k__Archaea	(UID2)	207	149	107	11	137	1	0	0	0	91.36	0.93	0	93.75	93.75	yes
GCA_018812625.1	GCA_018812625.1_ASM1881262v1_genomic	Candidatus Micrarchaeota archaeon isolate Modern_marine.mb.41	2250274	PRJNA627556	SAMN19298056	d__Archaea;p__Micrarchaeota;c__Micrarchaeia;o__Anstonellales;f__Bilamarchaeaceae;g__Bilamarchaeum;s__Bilamarchaeum sp018812625	DPANN	p__Micrarchaeota	c__Micrarchaeia	o__Anstonellales	f__Bilamarchaeaceae	g__Bilamarchaeum	s__Bilamarchaeum sp018812625	k__Archaea	(UID2)	207	149	107	12	137	0	0	0	0	89.95	0	0	97.9167	97.9167	yes
GCA_016926175.1	GCA_016926175.1_ASM1692617v1_genomic	Candidatus Micrarchaeota archaeon isolate Zod_Metabat.667	2250274	PRJNA690107	SAMN17242132	d__Archaea;p__Micrarchaeota;c__Micrarchaeia;o__Anstonellales;f__Bilamarchaeaceae;g__Bilamarchaeum;s__Bilamarchaeum sp016926175	DPANN	p__Micrarchaeota	c__Micrarchaeia	o__Anstonellales	f__Bilamarchaeaceae	g__Bilamarchaeum	s__Bilamarchaeum sp016926175	k__Archaea	(UID2)	207	149	107	18	131	0	0	0	0	85.75	0	0	95.8333	95.8333	yes
2698536776	Ca.Micrarchaeota.YNP.OP.bin.241	Ca.Micrarchaeota.YNP.OP.bin.241				d__Archaea;p__Micrarchaeota;c__Micrarchaeia;o__Micrarchaeales;f__Micrarchaeaceae;g__;s__	DPANN	p__Micrarchaeota	c__Micrarchaeia	o__Micrarchaeales	f__Micrarchaeaceae	g__	s__	k__Archaea	(UID2)	207	149	107	19	130	0	0	0	0	84.11	0	0	97.9167	97.9167	yes
GCA_902385515.1	LFW-125_1_CABMGC01	uncultured archaeon isolate LFW-125_1	115547	PRJEB21808	SAMEA4835422	d__Archaea;p__Micrarchaeota;c__Micrarchaeia;o__Micrarchaeales;f__Micrarchaeaceae;g__CABMGC01;s__CABMGC01 sp902385515	DPANN	p__Micrarchaeota	c__Micrarchaeia	o__Micrarchaeales	f__Micrarchaeaceae	g__CABMGC01	s__CABMGC01 sp902385515	k__Archaea	(UID2)	207	149	107	44	105	0	0	0	0	74.51	0	0	87.5	87.5	no
2698536755	Ca.Micrarchaeota.FK.AMD.2010.bin.24	Ca.Micrarchaeota.FK.AMD.2010.bin.24				d__Archaea;p__Micrarchaeota;c__Micrarchaeia;o__Micrarchaeales;f__Micrarchaeaceae;g__;s__	DPANN	p__Micrarchaeota	c__Micrarchaeia	o__Micrarchaeales	f__Micrarchaeaceae	g__	s__	k__Archaea	(UID2)	207	149	107	20	128	1	0	0	0	83.8	0.93	0	95.8333	95.8333	yes
2698536766	Ca.Micrarchaeota.FK.AMD.2014.bin.90	Ca.Micrarchaeota.FK.AMD.2014.bin.90				d__Archaea;p__Micrarchaeota;c__Micrarchaeia;o__Micrarchaeales;f__Micrarchaeaceae;g__;s__	DPANN	p__Micrarchaeota	c__Micrarchaeia	o__Micrarchaeales	f__Micrarchaeaceae	g__	s__	k__Archaea	(UID2)	207	149	107	17	130	2	0	0	0	86.6	1.87	0	97.9167	97.9167	yes
2698536756	Ca.Micrarchaeota.FK.AMD.2014.bin.113	Ca.Micrarchaeota.FK.AMD.2014.bin.113				d__Archaea;p__Micrarchaeota;c__Micrarchaeia;o__Micrarchaeales;f__Micrarchaeaceae;g__;s__	DPANN	p__Micrarchaeota	c__Micrarchaeia	o__Micrarchaeales	f__Micrarchaeaceae	g__	s__	k__Archaea	(UID2)	207	149	107	19	129	1	0	0	0	85.05	0.93	0	97.9167	97.9167	yes
2698536757	Ca.Micrarchaeota.FK.AMD.2014.bin.115	Ca.Micrarchaeota.FK.AMD.2014.bin.115				d__Archaea;p__Micrarchaeota;c__Micrarchaeia;o__Micrarchaeales;f__Micrarchaeaceae;g__;s__	DPANN	p__Micrarchaeota	c__Micrarchaeia	o__Micrarchaeales	f__Micrarchaeaceae	g__	s__	k__Archaea	(UID2)	207	149	107	40	108	1	0	0	0	67.52	0.93	0	83.3333	83.3333	no
2698536762	Ca.Micrarchaeota.FK.AMD.2014.bin.52	Ca.Micrarchaeota.FK.AMD.2014.bin.52				d__Archaea;p__Micrarchaeota;c__Micrarchaeia;o__Micrarchaeales;f__Micrarchaeaceae;g__;s__	DPANN	p__Micrarchaeota	c__Micrarchaeia	o__Micrarchaeales	f__Micrarchaeaceae	g__	s__	k__Archaea	(UID2)	207	149	107	44	105	0	0	0	0	73.68	0	0	93.75	93.75	yes
2698536772	Ca.Micrarchaeota.TC.Endo.bin.11	Ca.Micrarchaeota.TC.Endo.bin.11				d__Archaea;p__Micrarchaeota;c__Micrarchaeia;o__Micrarchaeales;f__Micrarchaeaceae;g__;s__	DPANN	p__Micrarchaeota	c__Micrarchaeia	o__Micrarchaeales	f__Micrarchaeaceae	g__	s__	k__Archaea	(UID2)	207	149	107	23	126	0	0	0	0	81.31	0	0	95.8333	95.8333	yes
GCA_014874295.1	GCA_014874295.1_ASM1487429v1_genomic	Candidatus Micrarchaeota archaeon isolate A_MIC_10	2250274	PRJNA646106	SAMN15829005	d__Archaea;p__Micrarchaeota;c__Micrarchaeia;o__Micrarchaeales;f__Micrarchaeaceae;g__A-MIC-10;s__A-MIC-10 sp014874295	DPANN	p__Micrarchaeota	c__Micrarchaeia	o__Micrarchaeales	f__Micrarchaeaceae	g__A-MIC-10	s__A-MIC-10 sp014874295	k__Archaea	(UID2)	207	149	107	29	120	0	0	0	0	76.79	0	0	95.8333	95.8333	yes
2698536770	Ca.Micrarchaeota.FK.Sedi.bin.12.4	Ca.Micrarchaeota.FK.Sedi.bin.12.4				d__Archaea;p__Micrarchaeota;c__Micrarchaeia;o__Micrarchaeales;f__Micrarchaeaceae;g__;s__	DPANN	p__Micrarchaeota	c__Micrarchaeia	o__Micrarchaeales	f__Micrarchaeaceae	g__	s__	k__Archaea	(UID2)	207	149	107	22	126	1	0	0	0	81.93	0.93	0	97.9167	97.9167	yes
2698536767	Ca.Micrarchaeota.FK.AMD.2014.bin.97	Ca.Micrarchaeota.FK.AMD.2014.bin.97				d__Archaea;p__Micrarchaeota;c__Micrarchaeia;o__Micrarchaeales;f__Micrarchaeaceae;g__;s__	DPANN	p__Micrarchaeota	c__Micrarchaeia	o__Micrarchaeales	f__Micrarchaeaceae	g__	s__	k__Archaea	(UID2)	207	149	107	30	119	0	0	0	0	75.39	0	0	97.9167	97.9167	yes
2698536773	Ca.Micrarchaeota.LR.AMD.A.bin.1	Ca.Micrarchaeota.LR.AMD.A.bin.1				d__Archaea;p__Micrarchaeota;c__Micrarchaeia;o__Micrarchaeales;f__Micrarchaeaceae;g__;s__	DPANN	p__Micrarchaeota	c__Micrarchaeia	o__Micrarchaeales	f__Micrarchaeaceae	g__	s__	k__Archaea	(UID2)	207	149	107	19	128	2	0	0	0	84.58	1.87	0	97.9167	97.9167	yes
2698536759	Ca.Micrarchaeota.FK.AMD.2014.bin.20	Ca.Micrarchaeota.FK.AMD.2014.bin.20				d__Archaea;p__Micrarchaeota;c__Micrarchaeia;o__Micrarchaeales;f__Micrarchaeaceae;g__;s__	DPANN	p__Micrarchaeota	c__Micrarchaeia	o__Micrarchaeales	f__Micrarchaeaceae	g__	s__	k__Archaea	(UID2)	207	149	107	29	120	0	0	0	0	78.04	0	0	89.5833	89.5833	no
2698536753	Ca.Micrarchaeota.FK.AMD.2010.bin.7	Ca.Micrarchaeota.FK.AMD.2010.bin.7				d__Archaea;p__Micrarchaeota;c__Micrarchaeia;o__Micrarchaeales;f__Micrarchaeaceae;g__;s__	DPANN	p__Micrarchaeota	c__Micrarchaeia	o__Micrarchaeales	f__Micrarchaeaceae	g__	s__	k__Archaea	(UID2)	207	149	107	37	112	0	0	0	0	71.73	0	0	77.0833	77.0833	no
2698536768	Ca.Micrarchaeota.FK.Sedi.bin.28	Ca.Micrarchaeota.FK.Sedi.bin.28				d__Archaea;p__Micrarchaeota;c__Micrarchaeia;o__Micrarchaeales;f__Micrarchaeaceae;g__;s__	DPANN	p__Micrarchaeota	c__Micrarchaeia	o__Micrarchaeales	f__Micrarchaeaceae	g__	s__	k__Archaea	(UID2)	207	149	107	32	115	2	0	0	0	77.8	1.87	0	83.3333	83.3333	no
2698536769	Ca.Micrarchaeota.FK.Sedi.bin.35	Ca.Micrarchaeota.FK.Sedi.bin.35				d__Archaea;p__Micrarchaeota;c__Micrarchaeia;o__Micrarchaeales;f__Micrarchaeaceae;g__;s__	DPANN	p__Micrarchaeota	c__Micrarchaeia	o__Micrarchaeales	f__Micrarchaeaceae	g__	s__	k__Archaea	(UID2)	207	149	107	29	119	1	0	0	0	78.04	0.93	0	91.6667	91.6667	yes
GCA_903884115.1	GCA_903884115.1_freshwater_MAG_---_A14_bin-2569_genomic	uncultured Candidatus Micrarchaeota archaeon isolate A14_bin-2569	2220064	PRJEB38681	SAMEA6954238	d__Archaea;p__Micrarchaeota;c__Micrarchaeia;o__Micrarchaeales;f__Micrarchaeaceae;g__CAISDH01;s__CAISDH01 sp903884115	DPANN	p__Micrarchaeota	c__Micrarchaeia	o__Micrarchaeales	f__Micrarchaeaceae	g__CAISDH01	s__CAISDH01 sp903884115	k__Archaea	(UID2)	207	149	107	19	129	1	0	0	0	83.64	0.93	0	91.6667	91.6667	yes
GCA_903858385.1	GCA_903858385.1_freshwater_MAG_---_C24_bin-1049_genomic	uncultured Candidatus Micrarchaeota archaeon isolate C24_bin-1049	2220064	PRJEB38681	SAMEA6954735	d__Archaea;p__Micrarchaeota;c__Micrarchaeia;o__Micrarchaeales;f__Micrarchaeaceae;g__CAIOIN01;s__CAIOIN01 sp903858385	DPANN	p__Micrarchaeota	c__Micrarchaeia	o__Micrarchaeales	f__Micrarchaeaceae	g__CAIOIN01	s__CAIOIN01 sp903858385	k__Archaea	(UID2)	207	149	107	31	116	2	0	0	0	76.48	1.4	0	91.6667	91.6667	yes
GCA_013330215.1	GCA_013330215.1_ASM1333021v1_genomic	Candidatus Micrarchaeota archaeon isolate UBA8261	2250274	PRJNA593905	SAMN13193020	d__Archaea;p__Micrarchaeota;c__Micrarchaeia;o__Micrarchaeales;f__Micrarchaeaceae;g__UBA12276;s__UBA12276 sp8261u	DPANN	p__Micrarchaeota	c__Micrarchaeia	o__Micrarchaeales	f__Micrarchaeaceae	g__UBA12276	s__UBA12276 sp8261u	k__Archaea	(UID2)	207	149	107	45	102	2	0	0	0	70.92	1.87	0	85.4167	85.4167	no
2698536765	Ca.Micrarchaeota.FK.AMD.2014.bin.88	Ca.Micrarchaeota.FK.AMD.2014.bin.88				d__Archaea;p__Micrarchaeota;c__Micrarchaeia;o__Micrarchaeales;f__Micrarchaeaceae;g__;s__	DPANN	p__Micrarchaeota	c__Micrarchaeia	o__Micrarchaeales	f__Micrarchaeaceae	g__	s__	k__Archaea	(UID2)	207	149	107	23	125	1	0	0	0	81.78	0.93	0	95.8333	95.8333	yes
GCA_009387755.1	Ca.Micrarchaeota.ARMAN2	Candidatus Micrarchaeum acidiphilum ARMAN-2	425595	PRJNA38565	SAMN13091869	d__Archaea;p__Micrarchaeota;c__Micrarchaeia;o__Micrarchaeales;f__Micrarchaeaceae;g__Micrarchaeum;s__Micrarchaeum acidiphilum	DPANN	p__Micrarchaeota	c__Micrarchaeia	o__Micrarchaeales	f__Micrarchaeaceae	g__Micrarchaeum	s__Micrarchaeum acidiphilum	k__Archaea	(UID2)	207	149	107	19	129	1	0	0	0	84.11	0.93	0	97.9167	97.9167	yes
2698536754	Ca.Micrarchaeota.FK.AMD.2010.bin.22	Ca.Micrarchaeota.FK.AMD.2010.bin.22				d__Archaea;p__Micrarchaeota;c__Micrarchaeia;o__Micrarchaeales;f__Micrarchaeaceae;g__Mancarchaeum;s__	DPANN	p__Micrarchaeota	c__Micrarchaeia	o__Micrarchaeales	f__Micrarchaeaceae	g__Mancarchaeum	s__	k__Archaea	(UID2)	207	149	107	28	119	1	1	0	0	78.12	2.8	0	97.9167	97.9167	yes
2698536774	Ca.Micrarchaeota.TC.Endo.bin.32	Ca.Micrarchaeota.TC.Endo.bin.32				d__Archaea;p__Micrarchaeota;c__Micrarchaeia;o__Micrarchaeales;f__Micrarchaeaceae;g__Mancarchaeum;s__	DPANN	p__Micrarchaeota	c__Micrarchaeia	o__Micrarchaeales	f__Micrarchaeaceae	g__Mancarchaeum	s__	k__Archaea	(UID2)	207	149	107	24	125	0	0	0	0	80.06	0	0	97.9167	97.9167	yes
GCA_002214165.1	Ca.Micrarchaeota.Mia14	Candidatus Mancarchaeum acidiphilum Mia14	1920749	PRJNA353339	SAMN06014021	d__Archaea;p__Micrarchaeota;c__Micrarchaeia;o__Micrarchaeales;f__Micrarchaeaceae;g__Mancarchaeum;s__Mancarchaeum acidiphilum	DPANN	p__Micrarchaeota	c__Micrarchaeia	o__Micrarchaeales	f__Micrarchaeaceae	g__Mancarchaeum	s__Mancarchaeum acidiphilum	k__Archaea	(UID2)	207	149	107	21	128	0	0	0	0	82.4	0	0	97.9167	97.9167	yes
2698536764	Ca.Micrarchaeota.FK.AMD.2014.bin.73	Ca.Micrarchaeota.FK.AMD.2014.bin.73				d__Archaea;p__Micrarchaeota;c__Micrarchaeia;o__Micrarchaeales;f__Micrarchaeaceae;g__Micrarchaeum_A;s__	DPANN	p__Micrarchaeota	c__Micrarchaeia	o__Micrarchaeales	f__Micrarchaeaceae	g__Micrarchaeum_A	s__	k__Archaea	(UID2)	207	149	107	21	127	1	0	0	0	83.18	0.93	0	95.8333	95.8333	yes
2698536758	Ca.Micrarchaeota.FK.AMD.2014.bin.121	Ca.Micrarchaeota.FK.AMD.2014.bin.121				d__Archaea;p__Micrarchaeota;c__Micrarchaeia;o__Micrarchaeales;f__Micrarchaeaceae;g__Micrarchaeum_A;s__	DPANN	p__Micrarchaeota	c__Micrarchaeia	o__Micrarchaeales	f__Micrarchaeaceae	g__Micrarchaeum_A	s__	k__Archaea	(UID2)	207	149	107	24	125	0	0	0	0	79.91	0	0	95.8333	95.8333	yes
2698536763	Ca.Micrarchaeota.FK.AMD.2014.bin.50	Ca.Micrarchaeota.FK.AMD.2014.bin.50				d__Archaea;p__Micrarchaeota;c__Micrarchaeia;o__Micrarchaeales;f__Micrarchaeaceae;g__Micrarchaeum_A;s__	DPANN	p__Micrarchaeota	c__Micrarchaeia	o__Micrarchaeales	f__Micrarchaeaceae	g__Micrarchaeum_A	s__	k__Archaea	(UID2)	207	149	107	26	123	0	0	0	0	77.73	0	0	91.6667	91.6667	yes
2698536771	Ca.Micrarchaeota.TC.Endo.bin.6	Ca.Micrarchaeota.TC.Endo.bin.6				d__Archaea;p__Micrarchaeota;c__Micrarchaeia;o__Micrarchaeales;f__Micrarchaeaceae;g__Micrarchaeum_A;s__	DPANN	p__Micrarchaeota	c__Micrarchaeia	o__Micrarchaeales	f__Micrarchaeaceae	g__Micrarchaeum_A	s__	k__Archaea	(UID2)	207	149	107	23	126	0	0	0	0	80.84	0	0	95.8333	95.8333	yes
2698536760	Ca.Micrarchaeota.FK.AMD.2014.bin.36	Ca.Micrarchaeota.FK.AMD.2014.bin.36				d__Archaea;p__Micrarchaeota;c__Micrarchaeia;o__Micrarchaeales;f__Micrarchaeaceae;g__Micrarchaeum_A;s__	DPANN	p__Micrarchaeota	c__Micrarchaeia	o__Micrarchaeales	f__Micrarchaeaceae	g__Micrarchaeum_A	s__	k__Archaea	(UID2)	207	149	107	31	118	0	0	0	0	74.77	0	0	89.5833	89.5833	no
GCA_001889985.1	Ca.Micrarchaeota.ARMAN-1	Candidatus Micrarchaeum sp. ARMAN-1	1912863	PRJNA349044	SAMN05937499	d__Archaea;p__Micrarchaeota;c__Micrarchaeia;o__Micrarchaeales;f__Micrarchaeaceae;g__Micrarchaeum_A;s__Micrarchaeum_A acidiphilum_A	DPANN	p__Micrarchaeota	c__Micrarchaeia	o__Micrarchaeales	f__Micrarchaeaceae	g__Micrarchaeum_A	s__Micrarchaeum_A acidiphilum_A	k__Archaea	(UID2)	207	149	107	25	119	5	0	0	0	78.97	4.67	60	93.75	93.75	yes
GCA_002204695.1	Ca.Micrarchaeota.ARMAN_isolate_A_DKE	Thermoplasmatales archaeon ARMAN	1961137	PRJNA358824	SAMN06329909	d__Archaea;p__Micrarchaeota;c__Micrarchaeia;o__Micrarchaeales;f__Micrarchaeaceae;g__Micrarchaeum_A;s__Micrarchaeum_A acidiphilum_A	DPANN	p__Micrarchaeota	c__Micrarchaeia	o__Micrarchaeales	f__Micrarchaeaceae	g__Micrarchaeum_A	s__Micrarchaeum_A acidiphilum_A	k__Archaea	(UID2)	207	149	107	22	126	1	0	0	0	81.78	0.93	0	97.9167	97.9167	yes
GCA_001896515.1	Ca.Micrarchaeum.sp..AZ1	Candidatus Micrarchaeum sp. AZ1	1531428	PRJNA257436	SAMN02951672	d__Archaea;p__Micrarchaeota;c__Micrarchaeia;o__Micrarchaeales;f__Micrarchaeaceae;g__Micrarchaeum_A;s__Micrarchaeum_A acidiphilum_A	DPANN	p__Micrarchaeota	c__Micrarchaeia	o__Micrarchaeales	f__Micrarchaeaceae	g__Micrarchaeum_A	s__Micrarchaeum_A acidiphilum_A	k__Archaea	(UID2)	207	149	107	22	126	1	0	0	0	81.78	0.93	0	97.9167	97.9167	yes
2698536775	Ca.Micrarchaeota.Me.Endo.bin.1	Ca.Micrarchaeota.Me.Endo.bin.1				d__Archaea;p__Micrarchaeota;c__Micrarchaeia;o__Micrarchaeales;f__Micrarchaeaceae;g__Micrarchaeum_A;s__Micrarchaeum_A acidiphilum_A	DPANN	p__Micrarchaeota	c__Micrarchaeia	o__Micrarchaeales	f__Micrarchaeaceae	g__Micrarchaeum_A	s__Micrarchaeum_A acidiphilum_A	k__Archaea	(UID2)	207	149	107	22	126	1	0	0	0	81.78	0.93	0	97.9167	97.9167	yes
GCA_014189725.1	GCA_014189725.1_ASM1418972v1_genomic	Candidatus Naiadarchaeales archaeon SRR2090159.bin1288 isolate MAG_bin1288	2756140	PRJNA609027	SAMN14218522	d__Archaea;p__Undinarchaeota;c__Undinarchaeia;o__Undinarchaeales;f__Naiadarchaeaceae;g__;s__	DPANN	p__Undinarchaeota	c__Undinarchaeia	o__Undinarchaeales	f__Naiadarchaeaceae	g__	s__	k__Archaea	(UID2)	207	149	107	63	82	4	0	0	0	65.1	3.74	75	72.9167	72.9167	no
GCA_014189685.1	GCA_014189685.1_ASM1418968v1_genomic	Candidatus Naiadarchaeum limnaeum isolate MAG_bin1129	2756139	PRJNA609027	SAMN14218521	d__Archaea;p__Undinarchaeota;c__Undinarchaeia;o__Undinarchaeales;f__Naiadarchaeaceae;g__Naiadarchaeum;s__Naiadarchaeum limnaeum	DPANN	p__Undinarchaeota	c__Undinarchaeia	o__Undinarchaeales	f__Naiadarchaeaceae	g__Naiadarchaeum	s__Naiadarchaeum limnaeum	k__Archaea	(UID2)	207	149	107	11	135	3	0	0	0	90.65	2.8	0	100	100	yes
GCA_002502135.1	DAPM01.1	archaeon UBA543 isolate UBA543	1917432	PRJNA348753	SAMN06027474	d__Archaea;p__Undinarchaeota;c__Undinarchaeia;o__Undinarchaeales;f__UBA543;g__UBA543;s__UBA543 sp002502135	DPANN	p__Undinarchaeota	c__Undinarchaeia	o__Undinarchaeales	f__UBA543	g__UBA543	s__UBA543 sp002502135	k__Archaea	(UID2)	207	149	107	23	126	0	0	0	0	79.91	0	0	97.9167	97.9167	yes
GCA_002495465.1	DAFN01.1	archaeon UBA55 isolate UBA55	1917433	PRJNA348753	SAMN06027196	d__Archaea;p__Undinarchaeota;c__Undinarchaeia;o__Undinarchaeales;f__Undinarchaeaceae;g__Undinarchaeum;s__Undinarchaeum marinum	DPANN	p__Undinarchaeota	c__Undinarchaeia	o__Undinarchaeales	f__Undinarchaeaceae	g__Undinarchaeum	s__Undinarchaeum marinum	k__Archaea	(UID2)	207	149	107	21	128	0	0	0	0	82.55	0	0	93.75	93.75	yes
GCA_014189715.1	GCA_014189715.1_ASM1418971v1_genomic	Candidatus Undinarchaeum marinum isolate MAG_bin17	2756141	PRJNA609027	SAMN14218523	d__Archaea;p__Undinarchaeota;c__Undinarchaeia;o__Undinarchaeales;f__Undinarchaeaceae;g__Undinarchaeum;s__Undinarchaeum marinum	DPANN	p__Undinarchaeota	c__Undinarchaeia	o__Undinarchaeales	f__Undinarchaeaceae	g__Undinarchaeum	s__Undinarchaeum marinum	k__Archaea	(UID2)	207	149	107	12	137	0	0	0	0	89.72	0	0	97.9167	97.9167	yes
GCA_014189675.1	GCA_014189675.1_ASM1418967v1_genomic	Candidatus Undinarchaeales archaeon SRR5007147.bin71 isolate MAG_bin71	2756142	PRJNA609027	SAMN14218524	d__Archaea;p__Undinarchaeota;c__Undinarchaeia;o__Undinarchaeales;f__Undinarchaeaceae;g__Undinarchaeum;s__Undinarchaeum sp014189675	DPANN	p__Undinarchaeota	c__Undinarchaeia	o__Undinarchaeales	f__Undinarchaeaceae	g__Undinarchaeum	s__Undinarchaeum sp014189675	k__Archaea	(UID2)	207	149	107	17	132	0	0	0	0	87.23	0	0	97.9167	97.9167	yes
GCA_002501985.1	DAPB01.1	archaeon UBA140 isolate UBA140	1917430	PRJNA348753	SAMN06027031	d__Archaea;p__Undinarchaeota;c__Undinarchaeia;o__Undinarchaeales;f__Undinarchaeaceae;g__Undinarchaeum;s__Undinarchaeum sp002687935	DPANN	p__Undinarchaeota	c__Undinarchaeia	o__Undinarchaeales	f__Undinarchaeaceae	g__Undinarchaeum	s__Undinarchaeum sp002687935	k__Archaea	(UID2)	207	149	107	14	135	0	0	0	0	87.85	0	0	93.75	93.75	yes
GCA_002494525.1	DACC01.1	archaeon UBA490 isolate UBA490	1917431	PRJNA348753	SAMN06027431	d__Archaea;p__Undinarchaeota;c__Undinarchaeia;o__Undinarchaeales;f__Undinarchaeaceae;g__Undinarchaeum;s__Undinarchaeum sp002687935	DPANN	p__Undinarchaeota	c__Undinarchaeia	o__Undinarchaeales	f__Undinarchaeaceae	g__Undinarchaeum	s__Undinarchaeum sp002687935	k__Archaea	(UID2)	207	149	107	12	137	0	0	0	0	89.72	0	0	100	100	yes
GCA_003663345.1	Ca.Aenigmarchaeota.B50_G15	Candidatus Aenigmarchaeota archaeon isolate B50_G15	2093792	PRJNA362212	SAMN09214857	d__Archaea;p__Aenigmatarchaeota;c__Aenigmatarchaeia;o__PWEA01;f__B50-G16;g__B50-G16;s__B50-G16 sp003663345	DPANN	p__Aenigmatarchaeota	c__Aenigmatarchaeia	o__PWEA01	f__B50-G16	g__B50-G16	s__B50-G16 sp003663345	k__Archaea	(UID2)	207	149	107	39	110	0	0	0	0	64.95	0	0	91.6667	91.6667	yes
GCA_003555465.1	Ca.Aenigmarchaeota.T1Sed10_105	Candidatus Aenigmarchaeota archaeon isolate T1Sed10_105	2093792	PRJNA434545	SAMN08575054	d__Archaea;p__Aenigmatarchaeota;c__Aenigmatarchaeia;o__PWEA01;f__PWEA01;g__PWEA01;s__PWEA01 sp003555465	DPANN	p__Aenigmatarchaeota	c__Aenigmatarchaeia	o__PWEA01	f__PWEA01	g__PWEA01	s__PWEA01 sp003555465	k__Archaea	(UID2)	207	149	107	24	121	4	0	0	0	79.44	3.27	75	95.8333	95.8333	yes
GCA_003553905.1	Ca.Aenigmarchaeota.T1Sed10_94	Candidatus Aenigmarchaeota archaeon isolate T1Sed10_94	2093792	PRJNA434545	SAMN08575159	d__Archaea;p__Aenigmatarchaeota;c__Aenigmatarchaeia;o__PWEA01;f__PWEA01;g__PWEA01;s__PWEA01 sp003553905	DPANN	p__Aenigmatarchaeota	c__Aenigmatarchaeia	o__PWEA01	f__PWEA01	g__PWEA01	s__PWEA01 sp003553905	k__Archaea	(UID2)	207	149	107	18	131	0	0	0	0	83.64	0	0	93.75	93.75	yes
GCA_003554845.1	Ca.Aenigmarchaeota.T1Sed10_130	Candidatus Aenigmarchaeota archaeon isolate T1Sed10_130	2093792	PRJNA434545	SAMN08575071	d__Archaea;p__Aenigmatarchaeota;c__Aenigmatarchaeia;o__PWEA01;f__PWEA01;g__PWEA01;s__PWEA01 sp003554845	DPANN	p__Aenigmatarchaeota	c__Aenigmatarchaeia	o__PWEA01	f__PWEA01	g__PWEA01	s__PWEA01 sp003554845	k__Archaea	(UID2)	207	149	107	13	136	0	0	0	0	87.85	0	0	100	100	yes
GCA_003553585.1	Ca.Aenigmarchaeota.T1Sed10_75	Candidatus Aenigmarchaeota archaeon isolate T1Sed10_75	2093792	PRJNA434545	SAMN08575143	d__Archaea;p__Aenigmatarchaeota;c__Aenigmatarchaeia;o__PWEA01;f__PWEA01;g__;s__	DPANN	p__Aenigmatarchaeota	c__Aenigmatarchaeia	o__PWEA01	f__PWEA01	g__	s__	k__Archaea	(UID2)	207	149	107	20	125	0	4	0	0	82.71	7.48	0	95.8333	95.8333	no
GCA_003554235.1	Ca.Aenigmarchaeota.T1Sed10_213	Candidatus Aenigmarchaeota archaeon isolate T1Sed10_213	2093792	PRJNA434545	SAMN08575109	d__Archaea;p__Aenigmatarchaeota;c__Aenigmatarchaeia;o__PWEA01;f__PWEA01;g__PWEA01;s__PWEA01 sp003554235	DPANN	p__Aenigmatarchaeota	c__Aenigmatarchaeia	o__PWEA01	f__PWEA01	g__PWEA01	s__PWEA01 sp003554235	k__Archaea	(UID2)	207	149	107	30	116	3	0	0	0	76.25	1.87	0	83.3333	83.3333	no
GCA_003554045.1	Ca.Aenigmarchaeota.T1Sed10_66	Candidatus Aenigmarchaeota archaeon isolate T1Sed10_66	2093792	PRJNA434545	SAMN08575135	d__Archaea;p__Aenigmatarchaeota;c__Aenigmatarchaeia;o__PWEA01;f__PWEA01;g__PWEA01;s__PWEA01 sp003550625	DPANN	p__Aenigmatarchaeota	c__Aenigmatarchaeia	o__PWEA01	f__PWEA01	g__PWEA01	s__PWEA01 sp003550625	k__Archaea	(UID2)	207	149	107	20	122	7	0	0	0	81.93	6.54	0	97.9167	97.9167	no
GCA_003550625.1	Ca.Aenigmarchaeota.B1Sed10_69	Candidatus Aenigmarchaeota archaeon isolate B1Sed10_69	2093792	PRJNA434545	SAMN08575286	d__Archaea;p__Aenigmatarchaeota;c__Aenigmatarchaeia;o__PWEA01;f__PWEA01;g__PWEA01;s__PWEA01 sp003550625	DPANN	p__Aenigmatarchaeota	c__Aenigmatarchaeia	o__PWEA01	f__PWEA01	g__PWEA01	s__PWEA01 sp003550625	k__Archaea	(UID2)	207	149	107	35	114	0	0	0	0	72.43	0	0	100	100	yes
GCA_001563915.1	Nanohaloarchaea.B1-Br10_U2g21	Nanohaloarchaea archaeon B1-Br10_U2g21	1729455	PRJNA286221	SAMN04124421	d__Archaea;p__Nanohaloarchaeota;c__Nanosalinia;o__Nanosalinales;f__Nanosalinaceae;g__B1-Br10-U2g21;s__B1-Br10-U2g21 sp001563915	DPANN	p__Nanohaloarchaeota	c__Nanosalinia	o__Nanosalinales	f__Nanosalinaceae	g__B1-Br10-U2g21	s__B1-Br10-U2g21 sp001563915	k__Archaea	(UID2)	207	149	107	31	114	4	0	0	0	77.73	2.8	50	81.25	81.25	no
GCA_001564035.1	GCA_001564035.1_ASM156403v1_genomic	Nanohaloarchaea archaeon PL-Br10_U2g27	1727666	PRJNA286221	SAMN04124454	d__Archaea;p__Nanohaloarchaeota;c__Nanosalinia;o__Nanosalinales;f__Nanosalinaceae;g__B1-Br10-U2g21;s__B1-Br10-U2g21 sp001564035	DPANN	p__Nanohaloarchaeota	c__Nanosalinia	o__Nanosalinales	f__Nanosalinaceae	g__B1-Br10-U2g21	s__B1-Br10-U2g21 sp001564035	k__Archaea	(UID2)	207	149	107	41	107	1	0	0	0	70.25	0.93	0	77.0833	77.0833	no
GCA_000220375.1	Nanosalina.sp..J07AB43	Candidatus Nanosalina sp. J07AB43	889948	PRJNA52647	SAMN01940911	d__Archaea;p__Nanohaloarchaeota;c__Nanosalinia;o__Nanosalinales;f__Nanosalinaceae;g__Nanosalina;s__Nanosalina sp000220375	DPANN	p__Nanohaloarchaeota	c__Nanosalinia	o__Nanosalinales	f__Nanosalinaceae	g__Nanosalina	s__Nanosalina sp000220375	k__Archaea	(UID2)	207	149	107	35	109	4	1	0	0	75.39	3.74	42.86	81.25	81.25	no
GCA_001761425.1	Nanohaloarchaea.SG9	Nanohaloarchaea archaeon SG9	1737403	PRJNA296403	SAMN04191486	d__Archaea;p__Nanohaloarchaeota;c__Nanosalinia;o__Nanosalinales;f__Nanosalinaceae;g__Nanohalobium;s__Nanohalobium sp001761425	DPANN	p__Nanohaloarchaeota	c__Nanosalinia	o__Nanosalinales	f__Nanosalinaceae	g__Nanohalobium	s__Nanohalobium sp001761425	k__Archaea	(UID2)	207	149	107	15	134	0	0	0	0	87.77	0	0	97.9167	97.9167	yes
2502422327	Nanosalinarum.sp..J07AB56	Nanosalinarum.sp..J07AB56				d__Archaea;p__Nanohaloarchaeota;c__Nanosalinia;o__Nanosalinales;f__Nanosalinaceae;g__Nanosalinarum;s__Nanosalinarum sp000220355	DPANN	p__Nanohaloarchaeota	c__Nanosalinia	o__Nanosalinales	f__Nanosalinaceae	g__Nanosalinarum	s__Nanosalinarum sp000220355	k__Archaea	(UID2)	207	149	107	27	113	9	0	0	0	78.58	7.48	66.67	95.8333	95.8333	no
GCA_003009795.1	GCA_003009795.1_ASM300979v1_genomic	Nanohaloarchaea archaeon SW_7_43_1	1919221	PRJNA351262	SAMN06020717	d__Archaea;p__Nanohaloarchaeota;c__Nanosalinia;o__Nanosalinales;f__Nanosalinaceae;g__SW-4-43-9;s__SW-4-43-9 sp003009795	DPANN	p__Nanohaloarchaeota	c__Nanosalinia	o__Nanosalinales	f__Nanosalinaceae	g__SW-4-43-9	s__SW-4-43-9 sp003009795	k__Archaea	(UID2)	207	149	107	18	129	1	1	0	0	84.97	2.8	0	100	100	yes
GCA_001563905.1	Nanohaloarchaea.B1-Br10_U2g19	Nanohaloarchaea archaeon B1-Br10_U2g19	1729454	PRJNA286221	SAMN04124418	d__Archaea;p__Nanohaloarchaeota;c__Nanosalinia;o__Nanosalinales;f__Nanosalinaceae;g__B1-Br10-U2g19;s__B1-Br10-U2g19 sp001563905	DPANN	p__Nanohaloarchaeota	c__Nanosalinia	o__Nanosalinales	f__Nanosalinaceae	g__B1-Br10-U2g19	s__B1-Br10-U2g19 sp001563905	k__Archaea	(UID2)	207	149	107	41	108	0	0	0	0	68.61	0	0	87.5	87.5	no
GCA_001563875.1	Nanohaloarchaea.B1-Br10_U2g1	Nanohaloarchaea archaeon B1-Br10_U2g1	1729453	PRJNA286221	SAMN04124417	d__Archaea;p__Nanohaloarchaeota;c__Nanosalinia;o__Nanosalinales;f__Nanosalinaceae;g__B1-Br10-U2g19;s__B1-Br10-U2g19 sp001563875	DPANN	p__Nanohaloarchaeota	c__Nanosalinia	o__Nanosalinales	f__Nanosalinaceae	g__B1-Br10-U2g19	s__B1-Br10-U2g19 sp001563875	k__Archaea	(UID2)	207	149	107	21	128	0	0	0	0	82.17	0	0	95.8333	95.8333	yes
GCA_002254685.1	Ca.Aenigmarchaeota.ex4484_56	Candidatus Aenigmarchaeota archaeon ex4484_56	2012505	PRJNA362212	SAMN06647972	d__Archaea;p__Aenigmatarchaeota;c__Aenigmatarchaeia;o__QMZS01;f__QMZS01;g__;s__	DPANN	p__Aenigmatarchaeota	c__Aenigmatarchaeia	o__QMZS01	f__QMZS01	g__	s__	k__Archaea	(UID2)	207	149	107	33	104	12	0	0	0	74.62	8.72	0	77.0833	77.0833	no
GCA_003663295.1	Ca.Aenigmarchaeota.B56_G9	Candidatus Aenigmarchaeota archaeon isolate B56_G9	2093792	PRJNA362212	SAMN09215180	d__Archaea;p__Aenigmatarchaeota;c__Aenigmatarchaeia;o__QMZS01;f__QMZS01;g__QMZS01;s__QMZS01 sp003663295	DPANN	p__Aenigmatarchaeota	c__Aenigmatarchaeia	o__QMZS01	f__QMZS01	g__QMZS01	s__QMZS01 sp003663295	k__Archaea	(UID2)	207	149	107	45	101	3	0	0	0	72.97	2.8	0	93.75	93.75	yes
GCA_003663355.1	Ca.Aenigmarchaeota.B34_G15	Candidatus Aenigmarchaeota archaeon isolate B34_G15	2093792	PRJNA362212	SAMN09214856	d__Archaea;p__Aenigmatarchaeota;c__Aenigmatarchaeia;o__QMZS01;f__QMZS01;g__QMZS01;s__QMZS01 sp003663355	DPANN	p__Aenigmatarchaeota	c__Aenigmatarchaeia	o__QMZS01	f__QMZS01	g__QMZS01	s__QMZS01 sp003663355	k__Archaea	(UID2)	207	149	107	22	125	2	0	0	0	80.37	1.87	0	95.8333	95.8333	yes
GCA_003663285.1	Ca.Aenigmarchaeota.B62_G1	Candidatus Aenigmarchaeota archaeon isolate B62_G1	2093792	PRJNA362212	SAMN09214765	d__Archaea;p__Aenigmatarchaeota;c__Aenigmatarchaeia;o__GW2011-AR5;f__;g__;s__	DPANN	p__Aenigmatarchaeota	c__Aenigmatarchaeia	o__GW2011-AR5	f__	g__	s__	k__Archaea	(UID2)	207	149	107	58	74	17	0	0	0	60.89	9.42	0	89.5833	89.5833	no
GCA_002688965.1	GCA_002688965.1_ASM268896v1_genomic	archaeon	1906665	PRJNA391943	SAMN07618359	d__Archaea;p__Aenigmatarchaeota;c__Aenigmatarchaeia;o__GW2011-AR5;f__GCA-2688965;g__GCA-2688965;s__GCA-2688965 sp002688965	DPANN	p__Aenigmatarchaeota	c__Aenigmatarchaeia	o__GW2011-AR5	f__GCA-2688965	g__GCA-2688965	s__GCA-2688965 sp002688965	k__Archaea	(UID2)	207	149	107	28	117	4	0	0	0	76.79	3.27	0	95.8333	95.8333	yes
GCA_000806115.1	GCA_000806115.1_ASM80611v1_genomic	Candidatus Aenigmarchaeota archaeon GW2011_AR5	1579367	PRJNA268032	SAMN03217303	d__Archaea;p__Aenigmatarchaeota;c__Aenigmatarchaeia;o__GW2011-AR5;f__GW2011-AR5;g__GW2011-AR5;s__GW2011-AR5 sp000806115	DPANN	p__Aenigmatarchaeota	c__Aenigmatarchaeia	o__GW2011-AR5	f__GW2011-AR5	g__GW2011-AR5	s__GW2011-AR5 sp000806115	k__Archaea	(UID2)	207	149	107	38	110	1	0	0	0	76.64	0.93	0	93.75	93.75	yes
GCA_003663325.1	Ca.Aenigmarchaeota.B55_G9	Candidatus Aenigmarchaeota archaeon isolate B55_G9	2093792	PRJNA362212	SAMN09215179	d__Archaea;p__Aenigmatarchaeota;c__Aenigmatarchaeia;o__QMZP01;f__QMZT01;g__QMZT01;s__QMZT01 sp003663325	DPANN	p__Aenigmatarchaeota	c__Aenigmatarchaeia	o__QMZP01	f__QMZT01	g__QMZT01	s__QMZT01 sp003663325	k__Archaea	(UID2)	207	149	107	39	109	1	0	0	0	68.54	0.93	0	89.5833	89.5833	no
GCA_003663445.1	Ca.Aenigmarchaeota.B14_G16	Candidatus Aenigmarchaeota archaeon isolate B14_G16	2093792	PRJNA362212	SAMN09214908	d__Archaea;p__Aenigmatarchaeota;c__Aenigmatarchaeia;o__QMZP01;f__QMZP01;g__QMZZ01;s__QMZZ01 sp003663445	DPANN	p__Aenigmatarchaeota	c__Aenigmatarchaeia	o__QMZP01	f__QMZP01	g__QMZZ01	s__QMZZ01 sp003663445	k__Archaea	(UID2)	207	149	107	28	120	1	0	0	0	76.95	0.47	0	93.75	93.75	yes
GCA_003663475.1	Ca.Aenigmarchaeota.B13_G16	Candidatus Aenigmarchaeota archaeon isolate B13_G16	2093792	PRJNA362212	SAMN09214907	d__Archaea;p__Aenigmatarchaeota;c__Aenigmatarchaeia;o__QMZP01;f__QMZP01;g__QMZY01;s__QMZY01 sp003663415	DPANN	p__Aenigmatarchaeota	c__Aenigmatarchaeia	o__QMZP01	f__QMZP01	g__QMZY01	s__QMZY01 sp003663415	k__Archaea	(UID2)	207	149	107	23	124	2	0	0	0	81.46	1.01	50	95.8333	95.8333	yes
GCA_003663225.1	Ca.Aenigmarchaeota.B8_G16	Candidatus Aenigmarchaeota archaeon isolate B8_G16	2093792	PRJNA362212	SAMN09214909	d__Archaea;p__Aenigmatarchaeota;c__Aenigmatarchaeia;o__QMZP01;f__QMZP01;g__QMZP01;s__QMZP01 sp003663225	DPANN	p__Aenigmatarchaeota	c__Aenigmatarchaeia	o__QMZP01	f__QMZP01	g__QMZP01	s__QMZP01 sp003663225	k__Archaea	(UID2)	207	149	107	43	101	5	0	0	0	66.82	0.36	0	91.6667	91.6667	yes
GCA_003663465.1	Ca.Aenigmarchaeota.B110_G9	Candidatus Aenigmarchaeota archaeon isolate B110_G9	2093792	PRJNA362212	SAMN09215177	d__Archaea;p__Aenigmatarchaeota;c__Aenigmatarchaeia;o__QMZP01;f__QMZP01;g__;s__	DPANN	p__Aenigmatarchaeota	c__Aenigmatarchaeia	o__QMZP01	f__QMZP01	g__	s__	k__Archaea	(UID2)	207	149	107	55	84	10	0	0	0	58.02	4.35	0	66.6667	66.6667	no
GCA_003663235.1	Ca.Aenigmarchaeota.B84_G16	Candidatus Aenigmarchaeota archaeon isolate B84_G16	2093792	PRJNA362212	SAMN09214910	d__Archaea;p__Aenigmatarchaeota;c__Aenigmatarchaeia;o__CG10238-14;f__SCSR01;g__;s__	DPANN	p__Aenigmatarchaeota	c__Aenigmatarchaeia	o__CG10238-14	f__SCSR01	g__	s__	k__Archaea	(UID2)	207	149	107	50	95	4	0	0	0	59.74	2.8	0	79.1667	79.1667	no
Ga0181639	GMQshang.bins.18-1	Aenigmarchaeota GMQ bin_18-1	743724	2721755895 (IMG)	na	d__Archaea;p__Aenigmatarchaeota;c__Aenigmatarchaeia;o__CG10238-14;f__EX4484-224;g__JAHLMO01;s__JAHLMO01 sp018920305	DPANN	p__Aenigmatarchaeota	c__Aenigmatarchaeia	o__CG10238-14	f__EX4484-224	g__JAHLMO01	s__JAHLMO01 sp018920305	k__Archaea	(UID2)	207	149	107	27	122	0	0	0	0	76.95	0	0	93.75	93.75	yes
GCA_002254545.1	Ca.Aenigmarchaeota.ex4484_224	Candidatus Aenigmarchaeota archaeon ex4484_224	2012503	PRJNA362212	SAMN06647962	d__Archaea;p__Aenigmatarchaeota;c__Aenigmatarchaeia;o__CG10238-14;f__EX4484-224;g__EX4484-224;s__EX4484-224 sp002254545	DPANN	p__Aenigmatarchaeota	c__Aenigmatarchaeia	o__CG10238-14	f__EX4484-224	g__EX4484-224	s__EX4484-224 sp002254545	k__Archaea	(UID2)	207	149	107	35	113	1	0	0	0	68.22	0.47	100	93.75	93.75	yes
Ga0181641	DRTY7.bins.34	Aenigmarchaeota DRTY7 bin_34	743724	2721755893	na	d__Archaea;p__Aenigmatarchaeota;c__Aenigmatarchaeia;o__CG10238-14;f__CG10238-14;g__JAHLMN01;s__JAHLMN01 sp018920345	DPANN	p__Aenigmatarchaeota	c__Aenigmatarchaeia	o__CG10238-14	f__CG10238-14	g__JAHLMN01	s__JAHLMN01 sp018920345	k__Archaea	(UID2)	207	149	107	21	128	0	0	0	0	81.78	0	0	97.9167	97.9167	yes
GCA_002789635.1	Ca.Aenigmarchaeota.CG_4_9_14_3_um_filter_37_18	Candidatus Aenigmarchaeota archaeon CG_4_9_14_3_um_filter_37_18	1974381	PRJNA362739	SAMN06660041	d__Archaea;p__Aenigmatarchaeota;c__Aenigmatarchaeia;o__CG10238-14;f__CG10238-14;g__CG10238-14;s__CG10238-14 sp002789635	DPANN	p__Aenigmatarchaeota	c__Aenigmatarchaeia	o__CG10238-14	f__CG10238-14	g__CG10238-14	s__CG10238-14 sp002789635	k__Archaea	(UID2)	207	149	107	24	125	0	0	0	0	79.44	0	0	100	100	yes
GCA_001873985.1	Ca.Aenigmarchaeota.CG1_02_38_14	Candidatus Aenigmarchaeota archaeon CG1_02_38_14	1803500	PRJNA297582	SAMN04328206	d__Archaea;p__Aenigmatarchaeota;c__Aenigmatarchaeia;o__CG10238-14;f__CG10238-14;g__CG10238-14;s__CG10238-14 sp002789635	DPANN	p__Aenigmatarchaeota	c__Aenigmatarchaeia	o__CG10238-14	f__CG10238-14	g__CG10238-14	s__CG10238-14 sp002789635	k__Archaea	(UID2)	207	149	107	25	124	0	0	0	0	77.57	0	0	97.9167	97.9167	yes
GCA_002785105.1	Ca.Huberarchaea.CG_4_10_14_0_8_um_filter_31_133	archaeon (Candidatus Huberarchaea) CG_4_10_14_0_8_um_filter_31_133	2014252	PRJNA362739	SAMN06659813	d__Archaea;p__Huberarchaeota;c__Huberarchaeia;o__Huberarchaeales;f__Huberarchaeaceae;g__Huberarchaeum;s__Huberarchaeum crystalense	DPANN	p__Huberarchaeota	c__Huberarchaeia	o__Huberarchaeales	f__Huberarchaeaceae	g__Huberarchaeum	s__Huberarchaeum crystalense	k__Archaea	(UID2)	207	149	107	36	113	0	0	0	0	71.12	0	0	93.75	93.75	yes
GCA_002780965.1	Ca.Huberarchaea.CG02_land_8_20_14_3_00_31_209	Candidatus Huberarchaeum crystalense isolate CG02_land_8_20_14_3_00_31_209	2014257	PRJNA362739	SAMN06659171	d__Archaea;p__Huberarchaeota;c__Huberarchaeia;o__Huberarchaeales;f__Huberarchaeaceae;g__Huberarchaeum;s__Huberarchaeum crystalense	DPANN	p__Huberarchaeota	c__Huberarchaeia	o__Huberarchaeales	f__Huberarchaeaceae	g__Huberarchaeum	s__Huberarchaeum crystalense	k__Archaea	(UID2)	207	149	107	37	112	0	0	0	0	70.35	0	0	93.75	93.75	yes
GCA_002789275.1	Ca.Huberarchaea.CG_4_9_14_0_8_um_filter_31_21	Candidatus Huberarchaeum crystalense isolate CG_4_9_14_0_8_um_filter_31_21	2014257	PRJNA362739	SAMN06660022	d__Archaea;p__Huberarchaeota;c__Huberarchaeia;o__Huberarchaeales;f__Huberarchaeaceae;g__Huberarchaeum;s__Huberarchaeum crystalense	DPANN	p__Huberarchaeota	c__Huberarchaeia	o__Huberarchaeales	f__Huberarchaeaceae	g__Huberarchaeum	s__Huberarchaeum crystalense	k__Archaea	(UID2)	207	149	107	36	113	0	0	0	0	70.42	0	0	93.75	93.75	yes
GCA_002762665.1	Ca.Huberarchaea.CG18_big_fil_WC_8_21_14_2_50_31_19	Candidatus Huberarchaeum crystalense isolate CG18_big_fil_WC_8_21_14_2_50_31_19	2014257	PRJNA362739	SAMN06659618	d__Archaea;p__Huberarchaeota;c__Huberarchaeia;o__Huberarchaeales;f__Huberarchaeaceae;g__Huberarchaeum;s__Huberarchaeum crystalense	DPANN	p__Huberarchaeota	c__Huberarchaeia	o__Huberarchaeales	f__Huberarchaeaceae	g__Huberarchaeum	s__Huberarchaeum crystalense	k__Archaea	(UID2)	207	149	107	36	113	0	0	0	0	70.42	0	0	93.75	93.75	yes
GCA_000008085.1	Nanoarchaeum.equitans.Kin4-M	Nanoarchaeum equitans Kin4-M	228908	PRJNA9599	SAMN02603208	d__Archaea;p__Nanoarchaeota;c__Nanoarchaeia;o__Nanoarchaeales;f__Nanoarchaeaceae;g__Nanoarchaeum;s__Nanoarchaeum equitans	DPANN	p__Nanoarchaeota	c__Nanoarchaeia	o__Nanoarchaeales	f__Nanoarchaeaceae	g__Nanoarchaeum	s__Nanoarchaeum equitans	k__Archaea	(UID2)	207	149	107	31	118	0	0	0	0	73.13	0	0	100	100	yes
GCA_004285905.1	Nanoarchaeota.Gua-46	Nanoarchaeota archaeon Gua-46	2478562	PRJNA469236	SAMN10218192	d__Archaea;p__Nanoarchaeota;c__Nanoarchaeia;o__Nanoarchaeales;f__;g__;s__	DPANN	p__Nanoarchaeota	c__Nanoarchaeia	o__Nanoarchaeales	f__	g__	s__	k__Archaea	(UID2)	207	149	107	64	83	2	0	0	0	48.92	0.78	50	79.1667	79.1667	no
GCA_004285895.1	Nanoarchaeota.M10-121	Nanoarchaeota archaeon M10-121	2478561	PRJNA495050	SAMN10218191	d__Archaea;p__Nanoarchaeota;c__Nanoarchaeia;o__Nanoarchaeales;f__Nanopusillaceae;g__Nanoclepta;s__	DPANN	p__Nanoarchaeota	c__Nanoarchaeia	o__Nanoarchaeales	f__Nanopusillaceae	g__Nanoclepta	s__	k__Archaea	(UID2)	207	149	107	84	63	2	0	0	0	37.8	1.4	0	72.9167	72.9167	no
GCA_003344645.1	Nanoarchaeota.NZ13-N	Nanoarchaeota archaeon NZ13-N	1852704	PRJNA322661	SAMN05172240	d__Archaea;p__Nanoarchaeota;c__Nanoarchaeia;o__Nanoarchaeales;f__Nanopusillaceae;g__Nanoclepta;s__Nanoclepta minutus	DPANN	p__Nanoarchaeota	c__Nanoarchaeia	o__Nanoarchaeales	f__Nanopusillaceae	g__Nanoclepta	s__Nanoclepta minutus	k__Archaea	(UID2)	207	149	107	29	120	0	0	0	0	75	0	0	100	100	yes
GCA_003568775.1	Ca.Nanoclepta.minutus.Ncl-1	Candidatus Nanoclepta minutus isolate Ncl-1	1940235	PRJNA363059	SAMN06250747	d__Archaea;p__Nanoarchaeota;c__Nanoarchaeia;o__Nanoarchaeales;f__Nanopusillaceae;g__Nanoclepta;s__Nanoclepta minutus	DPANN	p__Nanoarchaeota	c__Nanoarchaeia	o__Nanoarchaeales	f__Nanopusillaceae	g__Nanoclepta	s__Nanoclepta minutus	k__Archaea	(UID2)	207	149	107	29	120	0	0	0	0	75.62	0	0	97.9167	97.9167	yes
GCA_001552015.1	Ca.Nanopusillus.acidilobi.7A	Candidatus Nanopusillus acidilobi	1577684	PRJNA266727	SAMN03173949	d__Archaea;p__Nanoarchaeota;c__Nanoarchaeia;o__Nanoarchaeales;f__Nanopusillaceae;g__Nanopusillus;s__Nanopusillus acidilobi	DPANN	p__Nanoarchaeota	c__Nanoarchaeia	o__Nanoarchaeales	f__Nanopusillaceae	g__Nanopusillus	s__Nanopusillus acidilobi	k__Archaea	(UID2)	207	149	107	30	119	0	0	0	0	74.07	0	0	97.9167	97.9167	yes
GCA_000387965.1	Ca.Nanobsidianus.stetteri	Candidatus Nanobsidianus stetteri	1294122	PRJNA189432	SAMN02470757	d__Archaea;p__Nanoarchaeota;c__Nanoarchaeia;o__Nanoarchaeales;f__Nanopusillaceae;g__Nanopusillus;s__Nanopusillus stetteri	DPANN	p__Nanoarchaeota	c__Nanoarchaeia	o__Nanoarchaeales	f__Nanopusillaceae	g__Nanopusillus	s__Nanopusillus stetteri	k__Archaea	(UID2)	207	149	107	37	110	2	0	0	0	67.52	0.93	100	95.8333	95.8333	yes
GCA_003086475.1	Nanoarchaeota.SCGC.AB-777_O03	Candidatus Nanobsidianus stetteri isolate SCGC AB-777_O03	1294122	PRJNA386514	SAMN06968111	d__Archaea;p__Nanoarchaeota;c__Nanoarchaeia;o__Nanoarchaeales;f__Nanopusillaceae;g__Nanopusillus;s__Nanopusillus stetteri_A	DPANN	p__Nanoarchaeota	c__Nanoarchaeia	o__Nanoarchaeales	f__Nanopusillaceae	g__Nanopusillus	s__Nanopusillus stetteri_A	k__Archaea	(UID2)	207	149	107	56	85	8	0	0	0	65.03	6.54	100	81.25	81.25	no
GCA_003086415.1	Nanoarchaeota.SCGC.AB-777_F03	Candidatus Nanobsidianus stetteri isolate SCGC AB-777_F03	1294122	PRJNA386514	SAMN06968103	d__Archaea;p__Nanoarchaeota;c__Nanoarchaeia;o__Nanoarchaeales;f__Nanopusillaceae;g__Nanopusillus;s__Nanopusillus stetteri_A	DPANN	p__Nanoarchaeota	c__Nanoarchaeia	o__Nanoarchaeales	f__Nanopusillaceae	g__Nanopusillus	s__Nanopusillus stetteri_A	k__Archaea	(UID2)	207	149	107	58	90	1	0	0	0	54.67	0.93	0	77.0833	77.0833	no
GCA_003563585.1	Ca.Parvarchaeota.CSSed11_243R1	Candidatus Parvarchaeota archaeon isolate CSSed11_243R1	2077140	PRJNA434545	SAMN08574742	d__Archaea;p__Nanoarchaeota;c__Nanoarchaeia;o__CSSed11-243R1;f__CSSed11-243R1;g__CSSed11-243R1;s__CSSed11-243R1 sp003563585	DPANN	p__Nanoarchaeota	c__Nanoarchaeia	o__CSSed11-243R1	f__CSSed11-243R1	g__CSSed11-243R1	s__CSSed11-243R1 sp003563585	k__Archaea	(UID2)	207	149	107	47	99	3	0	0	0	63.34	2.18	0	89.5833	89.5833	no
GCA_003557155.1	Ca.Parvarchaeota.CSSed10_416R3	Candidatus Parvarchaeota archaeon isolate CSSed10_416R3	2077140	PRJNA434545	SAMN08574607	d__Archaea;p__Nanoarchaeota;c__Nanoarchaeia;o__CSSed11-243R1;f__CSSed11-243R1;g__CSSed11-243R1;s__	DPANN	p__Nanoarchaeota	c__Nanoarchaeia	o__CSSed11-243R1	f__CSSed11-243R1	g__CSSed11-243R1	s__	k__Archaea	(UID2)	207	149	107	63	84	2	0	0	0	54.7	1.87	0	68.75	68.75	no
2698536786	Ca.Parvarchaeota.TC.Endo.bin.24	Ca.Parvarchaeota.TC.Endo.bin.24				d__Archaea;p__Nanoarchaeota;c__Nanoarchaeia;o__Parvarchaeales;f__Parvarchaeaceae;g__;s__	DPANN	p__Nanoarchaeota	c__Nanoarchaeia	o__Parvarchaeales	f__Parvarchaeaceae	g__	s__	k__Archaea	(UID2)	207	145	103	24	119	2	0	0	0	79.46	1.46	50	93.75	93.75	yes
2698536783	Ca.Parvarchaeota.FK.AMD.2014.bin.57	Ca.Parvarchaeota.FK.AMD.2014.bin.57				d__Archaea;p__Nanoarchaeota;c__Nanoarchaeia;o__Parvarchaeales;f__Parvarchaeaceae;g__Parvarchaeum;s__	DPANN	p__Nanoarchaeota	c__Nanoarchaeia	o__Parvarchaeales	f__Parvarchaeaceae	g__Parvarchaeum	s__	k__Archaea	(UID2)	207	149	107	29	118	2	0	0	0	77.58	1.87	50	95.8333	95.8333	yes
2698536782	Ca.Parvarchaeota.FK.AMD.2014.bin.27	Ca.Parvarchaeota.FK.AMD.2014.bin.27				d__Archaea;p__Nanoarchaeota;c__Nanoarchaeia;o__Parvarchaeales;f__Parvarchaeaceae;g__;s__	DPANN	p__Nanoarchaeota	c__Nanoarchaeia	o__Parvarchaeales	f__Parvarchaeaceae	g__	s__	k__Archaea	(UID2)	207	149	107	29	119	1	0	0	0	77.42	0.93	0	95.8333	95.8333	yes
2698536788	Ca.Parvarchaeota.LR.AMD.B.bin.3	Ca.Parvarchaeota.LR.AMD.B.bin.3				d__Archaea;p__Nanoarchaeota;c__Nanoarchaeia;o__Parvarchaeales;f__Parvarchaeaceae;g__Parvarchaeum;s__	DPANN	p__Nanoarchaeota	c__Nanoarchaeia	o__Parvarchaeales	f__Parvarchaeaceae	g__Parvarchaeum	s__	k__Archaea	(UID2)	207	145	103	23	121	1	0	0	0	80.5	0.97	0	91.6667	91.6667	yes
2698536785	Ca.Parvarchaeota.TC.Endo.bin.23	Ca.Parvarchaeota.TC.Endo.bin.23				d__Archaea;p__Nanoarchaeota;c__Nanoarchaeia;o__Parvarchaeales;f__Parvarchaeaceae;g__Parvarchaeum;s__	DPANN	p__Nanoarchaeota	c__Nanoarchaeia	o__Parvarchaeales	f__Parvarchaeaceae	g__Parvarchaeum	s__	k__Archaea	(UID2)	207	145	103	20	124	1	0	0	0	82.44	0.97	0	95.8333	95.8333	yes
GCA_002503915.1	Ca.Parvarchaeota.UBA264	Candidatus Parvarchaeota archaeon UBA264	1916008	PRJNA348753	SAMN06027337	d__Archaea;p__Nanoarchaeota;c__Nanoarchaeia;o__Parvarchaeales;f__Parvarchaeaceae;g__Parvarchaeum;s__Parvarchaeum acidophilus	DPANN	p__Nanoarchaeota	c__Nanoarchaeia	o__Parvarchaeales	f__Parvarchaeaceae	g__Parvarchaeum	s__Parvarchaeum acidophilus	k__Archaea	(UID2)	207	145	103	19	124	2	0	0	0	83.25	1.94	0	95.8333	95.8333	yes
GCA_002498685.1	Ca.Parvarchaeota.UBA515	Candidatus Parvarchaeota archaeon UBA515	1916013	PRJNA348753	SAMN06027352	d__Archaea;p__Nanoarchaeota;c__Nanoarchaeia;o__Parvarchaeales;f__Parvarchaeaceae;g__Parvarchaeum;s__Parvarchaeum acidophilus	DPANN	p__Nanoarchaeota	c__Nanoarchaeia	o__Parvarchaeales	f__Parvarchaeaceae	g__Parvarchaeum	s__Parvarchaeum acidophilus	k__Archaea	(UID2)	207	145	103	19	124	2	0	0	0	83.25	1.94	0	95.8333	95.8333	yes
GCA_002499655.1	Ca.Parvarchaeota.UBA506	Candidatus Parvarchaeota archaeon UBA506	1916012	PRJNA348753	SAMN06027546	d__Archaea;p__Nanoarchaeota;c__Nanoarchaeia;o__Parvarchaeales;f__Parvarchaeaceae;g__Parvarchaeum;s__Parvarchaeum acidophilus	DPANN	p__Nanoarchaeota	c__Nanoarchaeia	o__Parvarchaeales	f__Parvarchaeaceae	g__Parvarchaeum	s__Parvarchaeum acidophilus	k__Archaea	(UID2)	207	145	103	28	116	1	0	0	0	75	0.97	0	87.5	87.5	no
GCA_002412065.1	Ca.Parvarchaeum.acidiphilum	Candidatus Parvarchaeum acidiphilum ARMAN-4	662760	PRJNA38567	SAMN02954272	d__Archaea;p__Nanoarchaeota;c__Nanoarchaeia;o__Parvarchaeales;f__Parvarchaeaceae;g__Parvarchaeum;s__Parvarchaeum acidiphilum	DPANN	p__Nanoarchaeota	c__Nanoarchaeia	o__Parvarchaeales	f__Parvarchaeaceae	g__Parvarchaeum	s__Parvarchaeum acidiphilum	k__Archaea	(UID2)	207	149	107	43	101	5	0	0	0	68	3.27	60	83.3333	83.3333	no
GCA_002502045.1	Ca.Parvarchaeota.UBA573	Candidatus Parvarchaeota archaeon UBA573	1916016	PRJNA348753	SAMN06027612	d__Archaea;p__Nanoarchaeota;c__Nanoarchaeia;o__Parvarchaeales;f__Parvarchaeaceae;g__Parvarchaeum;s__Parvarchaeum acidiphilum	DPANN	p__Nanoarchaeota	c__Nanoarchaeia	o__Parvarchaeales	f__Parvarchaeaceae	g__Parvarchaeum	s__Parvarchaeum acidiphilum	k__Archaea	(UID2)	207	145	103	20	124	1	0	0	0	81.8	0.97	0	95.8333	95.8333	yes
GCA_002503995.1	Ca.Parvarchaeota.UBA265	Candidatus Parvarchaeota archaeon UBA265	1916009	PRJNA348753	SAMN06027338	d__Archaea;p__Nanoarchaeota;c__Nanoarchaeia;o__Parvarchaeales;f__Parvarchaeaceae;g__Parvarchaeum;s__Parvarchaeum acidiphilum	DPANN	p__Nanoarchaeota	c__Nanoarchaeia	o__Parvarchaeales	f__Parvarchaeaceae	g__Parvarchaeum	s__Parvarchaeum acidiphilum	k__Archaea	(UID2)	207	145	103	19	125	1	0	0	0	82.77	0.97	0	95.8333	95.8333	yes
2698536787	Ca.Parvarchaeota.TC.Endo.bin.47	Ca.Parvarchaeota.TC.Endo.bin.47				d__Archaea;p__Nanoarchaeota;c__Nanoarchaeia;o__Parvarchaeales;f__Parvarchaeaceae;g__Parvarchaeum;s__	DPANN	p__Nanoarchaeota	c__Nanoarchaeia	o__Parvarchaeales	f__Parvarchaeaceae	g__Parvarchaeum	s__	k__Archaea	(UID2)	207	145	103	24	119	2	0	0	0	78.56	1.94	0	91.6667	91.6667	yes
2698536781	Ca.Parvarchaeota.FK.AMD.2014.bin.17	Ca.Parvarchaeota.FK.AMD.2014.bin.17				d__Archaea;p__Nanoarchaeota;c__Nanoarchaeia;o__Parvarchaeales;f__Parvarchaeaceae;g__Parvarchaeum;s__	DPANN	p__Nanoarchaeota	c__Nanoarchaeia	o__Parvarchaeales	f__Parvarchaeaceae	g__Parvarchaeum	s__	k__Archaea	(UID2)	207	145	103	17	127	1	0	0	0	84.71	0.97	0	95.8333	95.8333	yes
2698536784	Ca.Parvarchaeota.FK.Sedi.bin.55.70	Ca.Parvarchaeota.FK.Sedi.bin.55.70				d__Archaea;p__Nanoarchaeota;c__Nanoarchaeia;o__Parvarchaeales;f__Parvarchaeaceae;g__Parvarchaeum;s__	DPANN	p__Nanoarchaeota	c__Nanoarchaeia	o__Parvarchaeales	f__Parvarchaeaceae	g__Parvarchaeum	s__	k__Archaea	(UID2)	207	145	103	43	101	1	0	0	0	69.99	0.97	0	79.1667	79.1667	no
2698536780	Ca.Parvarchaeota.FK.AMD.2014.bin.2	Ca.Parvarchaeota.FK.AMD.2014.bin.2				d__Archaea;p__Nanoarchaeota;c__Nanoarchaeia;o__Parvarchaeales;f__Parvarchaeaceae;g__Parvarchaeum;s__	DPANN	p__Nanoarchaeota	c__Nanoarchaeia	o__Parvarchaeales	f__Parvarchaeaceae	g__Parvarchaeum	s__	k__Archaea	(UID2)	207	145	103	24	121	0	0	0	0	79.85	0	0	93.75	93.75	yes
GCA_002254495.1	Ca.Pacearchaeota.ex4484_26	Candidatus Pacearchaeota archaeon ex4484_26	2012514	PRJNA362212	SAMN06647964	d__Archaea;p__Nanoarchaeota;c__Nanoarchaeia;o__Pacearchaeales;f__UBA12030;g__JAHJTU01;s__	DPANN	p__Nanoarchaeota	c__Nanoarchaeia	o__Pacearchaeales	f__UBA12030	g__JAHJTU01	s__	k__Archaea	(UID2)	207	149	107	65	83	1	0	0	0	51.76	0.93	0	85.4167	85.4167	no
GCA_000805915.1	Ca.Pacearchaeota.AR6	Candidatus Pacearchaeota archaeon GW2011_AR6	1579368	PRJNA268032	SAMN03217304	d__Archaea;p__Nanoarchaeota;c__Nanoarchaeia;o__Pacearchaeales;f__UBA12030;g__UBA12030;s__UBA12030 sp10106u	DPANN	p__Nanoarchaeota	c__Nanoarchaeia	o__Pacearchaeales	f__UBA12030	g__UBA12030	s__UBA12030 sp10106u	k__Archaea	(UID2)	207	149	107	64	85	0	0	0	0	45.79	0	0	72.9167	72.9167	no
GCA_002499185.1	Ca.Pacearchaeota.UBA284	Candidatus Pacearchaeota archaeon UBA284	1916005	PRJNA348753	SAMN06027065	d__Archaea;p__Nanoarchaeota;c__Nanoarchaeia;o__Pacearchaeales;f__UBA284;g__UBA284;s__UBA284 sp002499185	DPANN	p__Nanoarchaeota	c__Nanoarchaeia	o__Pacearchaeales	f__UBA284	g__UBA284	s__UBA284 sp002499185	k__Archaea	(UID2)	207	149	107	34	111	4	0	0	0	71.26	3.74	0	91.6667	91.6667	yes
GCA_001872145.1	Ca.Pacearchaeota.CG1_02_31_27	Candidatus Pacearchaeota archaeon CG1_02_31_27	1805294	PRJNA297582	SAMN04328166	d__Archaea;p__Nanoarchaeota;c__Nanoarchaeia;o__Pacearchaeales;f__CG1-02-31-27;g__CG1-02-31-27;s__CG1-02-31-27 sp002763115	DPANN	p__Nanoarchaeota	c__Nanoarchaeia	o__Pacearchaeales	f__CG1-02-31-27	g__CG1-02-31-27	s__CG1-02-31-27 sp002763115	k__Archaea	(UID2)	207	149	107	39	110	0	0	0	0	66.36	0	0	95.8333	95.8333	yes
GCA_003554465.1	Ca.Pacearchaeota.T1Sed10_179m	Candidatus Pacearchaeota archaeon isolate T1Sed10_179m	2026773	PRJNA434545	SAMN08575096	d__Archaea;p__Nanoarchaeota;c__Nanoarchaeia;o__Pacearchaeales;f__GW2011-AR1;g__PWGL01;s__PWGL01 sp003554465	DPANN	p__Nanoarchaeota	c__Nanoarchaeia	o__Pacearchaeales	f__GW2011-AR1	g__PWGL01	s__PWGL01 sp003554465	k__Archaea	(UID2)	207	149	107	58	89	2	0	0	0	53.43	0.54	0	77.0833	77.0833	no
GCA_002763035.1	Ca.Pacearchaeota.CG10_big_fil_rev_8_21_14_0_10_35_13	Candidatus Pacearchaeota archaeon CG10_big_fil_rev_8_21_14_0_10_35_13	1974445	PRJNA362739	SAMN06659410	d__Archaea;p__Nanoarchaeota;c__Nanoarchaeia;o__Pacearchaeales;f__GW2011-AR1;g__PFDC01;s__PFDC01 sp002763035	DPANN	p__Nanoarchaeota	c__Nanoarchaeia	o__Pacearchaeales	f__GW2011-AR1	g__PFDC01	s__PFDC01 sp002763035	k__Archaea	(UID2)	207	149	107	45	104	0	0	0	0	63.01	0	0	91.6667	91.6667	yes
GCA_002688415.1	Ca.Pacearchaeota.ARS1160	Candidatus Pacearchaeota archaeon ARS1160	2026773	PRJNA391943	SAMN07619585	d__Archaea;p__Nanoarchaeota;c__Nanoarchaeia;o__Pacearchaeales;f__GW2011-AR1;g__JAGVXH01;s__JAGVXH01 sp002688415	DPANN	p__Nanoarchaeota	c__Nanoarchaeia	o__Pacearchaeales	f__GW2011-AR1	g__JAGVXH01	s__JAGVXH01 sp002688415	k__Archaea	(UID2)	207	149	107	41	107	1	0	0	0	69.24	0.93	0	93.75	93.75	yes
GCA_002690445.1	Ca.Pacearchaeota.ARS10	Candidatus Pacearchaeota archaeon isolate ARS10	2026773	PRJNA391943	SAMN07619581	d__Archaea;p__Nanoarchaeota;c__Nanoarchaeia;o__Pacearchaeales;f__GW2011-AR1;g__ARS10;s__ARS10 sp002690445	DPANN	p__Nanoarchaeota	c__Nanoarchaeia	o__Pacearchaeales	f__GW2011-AR1	g__ARS10	s__ARS10 sp002690445	k__Archaea	(UID2)	207	149	107	58	91	0	0	0	0	52.96	0	0	89.5833	89.5833	no
GCA_002688165.1	Ca.Pacearchaeota.ARS1285	Candidatus Pacearchaeota archaeon isolate ARS1285	2026773	PRJNA391943	SAMN07619587	d__Archaea;p__Nanoarchaeota;c__Nanoarchaeia;o__Pacearchaeales;f__GW2011-AR1;g__ARS1285;s__ARS1285 sp002688165	DPANN	p__Nanoarchaeota	c__Nanoarchaeia	o__Pacearchaeales	f__GW2011-AR1	g__ARS1285	s__ARS1285 sp002688165	k__Archaea	(UID2)	207	149	107	44	96	9	0	0	0	65.97	0.65	100	83.3333	83.3333	no
GCA_002688335.1	Ca.Pacearchaeota.ARS1180	Candidatus Pacearchaeota archaeon ARS1180	2026773	PRJNA391943	SAMN07619586	d__Archaea;p__Nanoarchaeota;c__Nanoarchaeia;o__Pacearchaeales;f__GW2011-AR1;g__ARS1285;s__ARS1285 sp002688335	DPANN	p__Nanoarchaeota	c__Nanoarchaeia	o__Pacearchaeales	f__GW2011-AR1	g__ARS1285	s__ARS1285 sp002688335	k__Archaea	(UID2)	207	149	107	58	89	2	0	0	0	65.81	1.87	0	85.4167	85.4167	no
GCA_002688875.1	Ca.Pacearchaeota.ARS103	Candidatus Pacearchaeota archaeon ARS103	2026773	PRJNA391943	SAMN07619582	d__Archaea;p__Nanoarchaeota;c__Nanoarchaeia;o__Pacearchaeales;f__GW2011-AR1;g__ARS1285;s__ARS1285 sp002688875	DPANN	p__Nanoarchaeota	c__Nanoarchaeia	o__Pacearchaeales	f__GW2011-AR1	g__ARS1285	s__ARS1285 sp002688875	k__Archaea	(UID2)	207	149	107	52	95	2	0	0	0	60.98	0.93	0	79.1667	79.1667	no
GCA_002763085.1	Ca.Pacearchaeota.CG10_big_fil_rev_8_21_14_0_10_32_14	Candidatus Pacearchaeota archaeon CG10_big_fil_rev_8_21_14_0_10_32_14	1974441	PRJNA362739	SAMN06659406	d__Archaea;p__Nanoarchaeota;c__Nanoarchaeia;o__Pacearchaeales;f__GW2011-AR1;g__PFCY01;s__PFCY01 sp002763085	DPANN	p__Nanoarchaeota	c__Nanoarchaeia	o__Pacearchaeales	f__GW2011-AR1	g__PFCY01	s__PFCY01 sp002763085	k__Archaea	(UID2)	207	149	107	45	104	0	0	0	0	64.41	0	0	95.8333	95.8333	yes
GCA_002794175.1	Ca.Pacearchaeota.CG10_big_fil_rev_8_21_14_0_10_34_12	Candidatus Pacearchaeota archaeon CG10_big_fil_rev_8_21_14_0_10_34_12	1974443	PRJNA362739	SAMN06659408	d__Archaea;p__Nanoarchaeota;c__Nanoarchaeia;o__Pacearchaeales;f__GW2011-AR1;g__;s__	DPANN	p__Nanoarchaeota	c__Nanoarchaeia	o__Pacearchaeales	f__GW2011-AR1	g__	s__	k__Archaea	(UID2)	207	149	107	53	91	5	0	0	0	66.12	4.21	0	93.75	93.75	yes
GCA_001786425.1	Ca.Pacearchaeota.RBG_16_35_8	Candidatus Pacearchaeota archaeon RBG_16_35_8	1801882	PRJNA288027	SAMN04316251	d__Archaea;p__Nanoarchaeota;c__Nanoarchaeia;o__Pacearchaeales;f__GW2011-AR1;g__;s__	DPANN	p__Nanoarchaeota	c__Nanoarchaeia	o__Pacearchaeales	f__GW2011-AR1	g__	s__	k__Archaea	(UID2)	207	149	107	49	99	1	0	0	0	61.14	0.93	0	91.6667	91.6667	yes
GCA_001787285.1	Ca.Pacearchaeota.RBG_13_33_26	Candidatus Pacearchaeota archaeon RBG_13_33_26	1801880	PRJNA288027	SAMN04316263	d__Archaea;p__Nanoarchaeota;c__Nanoarchaeia;o__Pacearchaeales;f__GW2011-AR1;g__RBG-13-33-26;s__RBG-13-33-26 sp001786415	DPANN	p__Nanoarchaeota	c__Nanoarchaeia	o__Pacearchaeales	f__GW2011-AR1	g__RBG-13-33-26	s__RBG-13-33-26 sp001786415	k__Archaea	(UID2)	207	149	107	41	108	0	0	0	0	67.52	0	0	95.8333	95.8333	yes
GCA_002688755.1	Ca.Pacearchaeota.ARS109	Candidatus Pacearchaeota archaeon isolate ARS109	2026773	PRJNA391943	SAMN07619583	d__Archaea;p__Nanoarchaeota;c__Nanoarchaeia;o__Pacearchaeales;f__GW2011-AR1;g__NP1466;s__	DPANN	p__Nanoarchaeota	c__Nanoarchaeia	o__Pacearchaeales	f__GW2011-AR1	g__NP1466	s__	k__Archaea	(UID2)	207	149	107	49	93	7	0	0	0	63.82	4.21	42.86	91.6667	91.6667	yes
GCA_000805965.1	Ca.Pacearchaeota.AR13	Candidatus Pacearchaeota archaeon GW2011_AR13	1579372	PRJNA268032	SAMN03217308	d__Archaea;p__Nanoarchaeota;c__Nanoarchaeia;o__Pacearchaeales;f__GW2011-AR1;g__GW2011-AR13;s__GW2011-AR13 sp9966u	DPANN	p__Nanoarchaeota	c__Nanoarchaeia	o__Pacearchaeales	f__GW2011-AR1	g__GW2011-AR13	s__GW2011-AR13 sp9966u	k__Archaea	(UID2)	207	149	107	59	90	0	0	0	0	56	0	0	83.3333	83.3333	no
GCA_003660825.1	Ca.Pacearchaeota.B60_G9	Candidatus Pacearchaeota archaeon isolate B60_G9	2026773	PRJNA362212	SAMN09215263	d__Archaea;p__Nanoarchaeota;c__Nanoarchaeia;o__Pacearchaeales;f__GW2011-AR1;g__WJLC01;s__	DPANN	p__Nanoarchaeota	c__Nanoarchaeia	o__Pacearchaeales	f__GW2011-AR1	g__WJLC01	s__	k__Archaea	(UID2)	207	149	107	50	89	10	0	0	0	69.78	7.48	0	91.6667	91.6667	no
GCA_000806015.1	Ca.Pacearchaeota.AR19	Candidatus Pacearchaeota archaeon GW2011_AR19	1579377	PRJNA268032	SAMN03217313	d__Archaea;p__Nanoarchaeota;c__Nanoarchaeia;o__Pacearchaeales;f__GW2011-AR1;g__JWKY01;s__JWKY01 sp000806015	DPANN	p__Nanoarchaeota	c__Nanoarchaeia	o__Pacearchaeales	f__GW2011-AR1	g__JWKY01	s__JWKY01 sp000806015	k__Archaea	(UID2)	207	149	107	52	97	0	0	0	0	57.01	0	0	87.5	87.5	no
GCA_002794195.1	Ca.Pacearchaeota.CG10_big_fil_rev_8_21_14_0_10_32_42	Candidatus Pacearchaeota archaeon CG10_big_fil_rev_8_21_14_0_10_32_42	1974442	PRJNA362739	SAMN06659407	d__Archaea;p__Nanoarchaeota;c__Nanoarchaeia;o__Pacearchaeales;f__GW2011-AR1;g__GW2011-AR1;s__	DPANN	p__Nanoarchaeota	c__Nanoarchaeia	o__Pacearchaeales	f__GW2011-AR1	g__GW2011-AR1	s__	k__Archaea	(UID2)	207	149	107	35	91	23	0	0	0	70.79	13.32	0	95.8333	95.8333	no
GCA_002763285.1	Ca.Pacearchaeota.CG09_land_8_20_14_0_10_30_9	Candidatus Pacearchaeota archaeon CG09_land_8_20_14_0_10_30_9	1974436	PRJNA362739	SAMN06659309	d__Archaea;p__Nanoarchaeota;c__Nanoarchaeia;o__Pacearchaeales;f__GW2011-AR1;g__GW2011-AR1;s__GW2011-AR1 sp002762735	DPANN	p__Nanoarchaeota	c__Nanoarchaeia	o__Pacearchaeales	f__GW2011-AR1	g__GW2011-AR1	s__GW2011-AR1 sp002762735	k__Archaea	(UID2)	207	149	107	48	101	0	0	0	0	66.09	0	0	91.6667	91.6667	yes
GCA_000806055.1	Ca.Pacearchaeota.AR1	Candidatus Pacearchaeota archaeon GW2011_AR1	1579364	PRJNA268032	SAMN03217300	d__Archaea;p__Nanoarchaeota;c__Nanoarchaeia;o__Pacearchaeales;f__GW2011-AR1;g__GW2011-AR1;s__GW2011-AR1 sp002762735	DPANN	p__Nanoarchaeota	c__Nanoarchaeia	o__Pacearchaeales	f__GW2011-AR1	g__GW2011-AR1	s__GW2011-AR1 sp002762735	k__Archaea	(UID2)	207	149	107	42	107	0	0	0	0	66.59	0	0	91.6667	91.6667	yes
GCA_002687975.1	Ca.Pacearchaeota.ARS1318	Candidatus Pacearchaeota archaeon isolate ARS1318	2026773	PRJNA391943	SAMN07619590	d__Archaea;p__Nanoarchaeota;c__Nanoarchaeia;o__Pacearchaeales;f__GW2011-AR1;g__JAFCDB01;s__	DPANN	p__Nanoarchaeota	c__Nanoarchaeia	o__Pacearchaeales	f__GW2011-AR1	g__JAFCDB01	s__	k__Archaea	(UID2)	207	149	107	69	77	3	0	0	0	53.66	2.8	0	81.25	81.25	no
GCA_001872185.1	Ca.Pacearchaeota.CG1_02_32_21	Candidatus Pacearchaeota archaeon CG1_02_32_21	1805296	PRJNA297582	SAMN04328218	d__Archaea;p__Nanoarchaeota;c__Nanoarchaeia;o__Pacearchaeales;f__GW2011-AR1;g__MNVX01;s__MNVX01 sp001872185	DPANN	p__Nanoarchaeota	c__Nanoarchaeia	o__Pacearchaeales	f__GW2011-AR1	g__MNVX01	s__MNVX01 sp001872185	k__Archaea	(UID2)	207	149	107	43	104	2	0	0	0	64.8	1.87	0	91.6667	91.6667	yes
GCA_002763155.1	Ca.Pacearchaeota.CG10_big_fil_rev_8_21_14_0_10_30_48	Candidatus Pacearchaeota archaeon CG10_big_fil_rev_8_21_14_0_10_30_48	1974437	PRJNA362739	SAMN06659402	d__Archaea;p__Nanoarchaeota;c__Nanoarchaeia;o__Pacearchaeales;f__GW2011-AR1;g__PFCU01;s__PFCU01 sp002763155	DPANN	p__Nanoarchaeota	c__Nanoarchaeia	o__Pacearchaeales	f__GW2011-AR1	g__PFCU01	s__PFCU01 sp002763155	k__Archaea	(UID2)	207	149	107	49	100	0	0	0	0	60.9	0	0	93.75	93.75	yes
GCA_002763075.1	Ca.Pacearchaeota.CG10_big_fil_rev_8_21_14_0_10_34_76	Candidatus Pacearchaeota archaeon CG10_big_fil_rev_8_21_14_0_10_34_76	1974444	PRJNA362739	SAMN06659409	d__Archaea;p__Nanoarchaeota;c__Nanoarchaeia;o__Pacearchaeales;f__GW2011-AR1;g__1-14-0-10-34-76;s__1-14-0-10-34-76 sp002763075	DPANN	p__Nanoarchaeota	c__Nanoarchaeia	o__Pacearchaeales	f__GW2011-AR1	g__1-14-0-10-34-76	s__1-14-0-10-34-76 sp002763075	k__Archaea	(UID2)	207	149	107	44	105	0	0	0	0	65.11	0	0	97.9167	97.9167	yes
GCA_001872325.1	Ca.Pacearchaeota.CG1_02_35_32	Candidatus Pacearchaeota archaeon CG1_02_35_32	1805297	PRJNA297582	SAMN04328219	d__Archaea;p__Nanoarchaeota;c__Nanoarchaeia;o__Pacearchaeales;f__GW2011-AR1;g__CG1-02-35-32;s__CG1-02-35-32 sp002792635	DPANN	p__Nanoarchaeota	c__Nanoarchaeia	o__Pacearchaeales	f__GW2011-AR1	g__CG1-02-35-32	s__CG1-02-35-32 sp002792635	k__Archaea	(UID2)	207	149	107	42	107	0	0	0	0	66.04	0	0	93.75	93.75	yes
GCA_002497285.1	Ca.Pacearchaeota.UBA92	Candidatus Pacearchaeota archaeon UBA92	1916007	PRJNA348753	SAMN06027603	d__Archaea;p__Nanoarchaeota;c__Nanoarchaeia;o__Pacearchaeales;f__GW2011-AR1;g__UBA92;s__UBA92 sp002497285	DPANN	p__Nanoarchaeota	c__Nanoarchaeia	o__Pacearchaeales	f__GW2011-AR1	g__UBA92	s__UBA92 sp002497285	k__Archaea	(UID2)	207	149	107	43	106	0	0	0	0	65.58	0	0	95.8333	95.8333	yes
GCA_001872315.1	Ca.Pacearchaeota.CG1_02_39_14	Candidatus Pacearchaeota archaeon CG1_02_39_14	1805298	PRJNA297582	SAMN04328220	d__Archaea;p__Nanoarchaeota;c__Nanoarchaeia;o__Pacearchaeales;f__GW2011-AR1;g__CG1-02-39-14;s__CG1-02-39-14 sp001872315	DPANN	p__Nanoarchaeota	c__Nanoarchaeia	o__Pacearchaeales	f__GW2011-AR1	g__CG1-02-39-14	s__CG1-02-39-14 sp001872315	k__Archaea	(UID2)	207	149	107	39	110	0	0	0	0	68.38	0	0	95.8333	95.8333	yes
GCA_002763165.1	Ca.Pacearchaeota.CG10_big_fil_rev_8_21_14_0_10_31_24	Candidatus Pacearchaeota archaeon CG10_big_fil_rev_8_21_14_0_10_31_24	1974438	PRJNA362739	SAMN06659403	d__Archaea;p__Nanoarchaeota;c__Nanoarchaeia;o__Pacearchaeales;f__GW2011-AR1;g__JAGVXD01;s__	DPANN	p__Nanoarchaeota	c__Nanoarchaeia	o__Pacearchaeales	f__GW2011-AR1	g__JAGVXD01	s__	k__Archaea	(UID2)	207	149	107	47	98	4	0	0	0	62.31	3.27	0	87.5	87.5	no
GCA_003694055.1	Ca.Pacearchaeota.J144	Candidatus Pacearchaeota archaeon isolate J144	2026773	PRJNA392119	SAMN10120044	d__Archaea;p__Nanoarchaeota;c__Nanoarchaeia;o__Pacearchaeales;f__GW2011-AR1;g__J144;s__J144 sp003694055	DPANN	p__Nanoarchaeota	c__Nanoarchaeia	o__Pacearchaeales	f__GW2011-AR1	g__J144	s__J144 sp003694055	k__Archaea	(UID2)	207	149	107	46	100	3	0	0	0	62.77	2.34	0	91.6667	91.6667	yes
GCA_002496015.1	Ca.Pacearchaeota.UBA73	Candidatus Pacearchaeota archaeon UBA73	1916006	PRJNA348753	SAMN06027460	d__Archaea;p__Nanoarchaeota;c__Nanoarchaeia;o__Pacearchaeales;f__GW2011-AR1;g__UBA73;s__UBA73 sp002496015	DPANN	p__Nanoarchaeota	c__Nanoarchaeia	o__Pacearchaeales	f__GW2011-AR1	g__UBA73	s__UBA73 sp002496015	k__Archaea	(UID2)	207	149	107	51	97	1	0	0	0	59.5	0.47	0	91.6667	91.6667	yes
GCA_002686195.1	Ca.Pacearchaeota.ARS23	Candidatus Pacearchaeota archaeon isolate ARS23	2026773	PRJNA391943	SAMN07619591	d__Archaea;p__Nanoarchaeota;c__Nanoarchaeia;o__Pacearchaeales;f__GW2011-AR1;g__ARS23;s__ARS23 sp002686195	DPANN	p__Nanoarchaeota	c__Nanoarchaeia	o__Pacearchaeales	f__GW2011-AR1	g__ARS23	s__ARS23 sp002686195	k__Archaea	(UID2)	207	149	107	54	95	0	0	0	0	57.32	0	0	91.6667	91.6667	yes
GCA_002688015.1	Ca.Pacearchaeota.ARS1309	Candidatus Pacearchaeota archaeon ARS1309	2026773	PRJNA391943	SAMN07619589	d__Archaea;p__Nanoarchaeota;c__Nanoarchaeia;o__Pacearchaeales;f__GW2011-AR1;g__ARS1309;s__ARS1309 sp002688015	DPANN	p__Nanoarchaeota	c__Nanoarchaeia	o__Pacearchaeales	f__GW2011-AR1	g__ARS1309	s__ARS1309 sp002688015	k__Archaea	(UID2)	207	149	107	52	93	4	0	0	0	59.5	2.8	100	91.6667	91.6667	yes
GCA_002505585.1	Ca.Woesearchaeota.UBA489	Candidatus Woesearchaeota archaeon UBA489	1916024	PRJNA348753	SAMN06027223	d__Archaea;p__Nanoarchaeota;c__Nanoarchaeia;o__SCGC-AAA011-G17;f__UBA489;g__UBA489;s__UBA489 sp002505585	DPANN	p__Nanoarchaeota	c__Nanoarchaeia	o__SCGC-AAA011-G17	f__UBA489	g__UBA489	s__UBA489 sp002505585	k__Archaea	(UID2)	207	149	107	23	126	0	0	0	0	79.44	0	0	97.9167	97.9167	yes
GCA_003694495.1	Ca.Woesearchaeota.J104	Candidatus Woesearchaeota archaeon isolate J104	2026803	PRJNA392119	SAMN10120004	d__Archaea;p__Nanoarchaeota;c__Nanoarchaeia;o__SCGC-AAA011-G17;f__GW2011-AR17;g__J104;s__J104 sp003694495	DPANN	p__Nanoarchaeota	c__Nanoarchaeia	o__SCGC-AAA011-G17	f__GW2011-AR17	g__J104	s__J104 sp003694495	k__Archaea	(UID2)	207	149	107	25	123	1	0	0	0	78.04	0.93	0	91.6667	91.6667	yes
GCA_000830315.1	Ca.Woesearchaeota.AR20	Candidatus Woesearchaeota archaeon GW2011_AR20	1579378	PRJNA268032	SAMN03217314	d__Archaea;p__Nanoarchaeota;c__Nanoarchaeia;o__SCGC-AAA011-G17;f__GW2011-AR20;g__GW2011-AR20;s__GW2011-AR20 sp000830315	DPANN	p__Nanoarchaeota	c__Nanoarchaeia	o__SCGC-AAA011-G17	f__GW2011-AR20	g__GW2011-AR20	s__GW2011-AR20 sp000830315	k__Archaea	(UID2)	207	149	107	29	120	0	0	0	0	75.47	0	0	95.8333	95.8333	yes
GCA_002687825.1	Nanoarchaeota.ARS1403	Nanoarchaeota archaeon ARS1403	2026764	PRJNA391943	SAMN07619508	d__Archaea;p__Nanoarchaeota;c__Nanoarchaeia;o__SCGC-AAA011-G17;f__ARS1403;g__ARS1403;s__ARS1403 sp002687825	DPANN	p__Nanoarchaeota	c__Nanoarchaeia	o__SCGC-AAA011-G17	f__ARS1403	g__ARS1403	s__ARS1403 sp002687825	k__Archaea	(UID2)	207	149	107	40	109	0	0	0	0	65.42	0	0	87.5	87.5	no
GCA_002688095.1	Nanoarchaeota.ARS1286	Nanoarchaeota archaeon ARS1286	2026764	PRJNA391943	SAMN07619507	d__Archaea;p__Nanoarchaeota;c__Nanoarchaeia;o__SCGC-AAA011-G17;f__GCA-2688095;g__GCA-2688095;s__GCA-2688095 sp002688095	DPANN	p__Nanoarchaeota	c__Nanoarchaeia	o__SCGC-AAA011-G17	f__GCA-2688095	g__GCA-2688095	s__GCA-2688095 sp002688095	k__Archaea	(UID2)	207	149	107	49	100	0	0	0	0	67.76	0	0	89.5833	89.5833	no
GCA_000380905.1	Nanoarchaeota.SCGC.AAA011-L22	Nanoarchaeota archaeon SCGC AAA011-L22	1046946	PRJNA192360	SAMN02440424	d__Archaea;p__Nanoarchaeota;c__Nanoarchaeia;o__SCGC-AAA011-G17;f__SCGC-AAA011-G17;g__SCGC-AAA011-G17;s__SCGC-AAA011-G17 sp000402515	DPANN	p__Nanoarchaeota	c__Nanoarchaeia	o__SCGC-AAA011-G17	f__SCGC-AAA011-G17	g__SCGC-AAA011-G17	s__SCGC-AAA011-G17 sp000402515	k__Archaea	(UID2)	207	149	107	30	115	4	0	0	0	73.83	3.74	100	95.8333	95.8333	yes
GCA_000402515.1	Nanoarchaeota.SCGC.AAA011-G17	Nanoarchaeota archaeon SCGC AAA011-G17	1104577	PRJNA192509	SAMN02440388	d__Archaea;p__Nanoarchaeota;c__Nanoarchaeia;o__SCGC-AAA011-G17;f__SCGC-AAA011-G17;g__SCGC-AAA011-G17;s__SCGC-AAA011-G17 sp000402515	DPANN	p__Nanoarchaeota	c__Nanoarchaeia	o__SCGC-AAA011-G17	f__SCGC-AAA011-G17	g__SCGC-AAA011-G17	s__SCGC-AAA011-G17 sp000402515	k__Archaea	(UID2)	207	149	107	40	109	0	0	0	0	73.11	0	0	95.8333	95.8333	yes
GCA_003650575.1	Ca.Woesearchaeota.B66_G1	Candidatus Woesearchaeota archaeon isolate B66_G1	2026803	PRJNA362212	SAMN09214825	d__Archaea;p__Nanoarchaeota;c__Nanoarchaeia;o__Woesearchaeales;f__B54-G15;g__B54-G15;s__	DPANN	p__Nanoarchaeota	c__Nanoarchaeia	o__Woesearchaeales	f__B54-G15	g__B54-G15	s__	k__Archaea	(UID2)	207	149	107	44	96	9	0	0	0	64.02	4.67	22.22	77.0833	77.0833	no
GCA_003648985.1	Ca.Woesearchaeota.B54_G15	Candidatus Woesearchaeota archaeon isolate B54_G15	2026803	PRJNA362212	SAMN09214904	d__Archaea;p__Nanoarchaeota;c__Nanoarchaeia;o__Woesearchaeales;f__B54-G15;g__B54-G15;s__B54-G15 sp003648985	DPANN	p__Nanoarchaeota	c__Nanoarchaeia	o__Woesearchaeales	f__B54-G15	g__B54-G15	s__B54-G15 sp003648985	k__Archaea	(UID2)	207	149	107	39	102	8	0	0	0	67.76	3.27	12.5	85.4167	85.4167	no
GCA_002779235.1	Ca.Woesearchaeota.CG07_land_8_20_14_0_80_44_23	Candidatus Woesearchaeota archaeon CG07_land_8_20_14_0_80_44_23	1974453	PRJNA362739	SAMN06659256	d__Archaea;p__Nanoarchaeota;c__Nanoarchaeia;o__Woesearchaeales;f__0-14-0-80-44-23;g__0-14-0-80-44-23;s__0-14-0-80-44-23 sp002779235	DPANN	p__Nanoarchaeota	c__Nanoarchaeia	o__Woesearchaeales	f__0-14-0-80-44-23	g__0-14-0-80-44-23	s__0-14-0-80-44-23 sp002779235	k__Archaea	(UID2)	207	149	107	18	130	1	0	0	0	84.11	0.93	0	91.6667	91.6667	yes
GCA_002763335.1	Ca.Woesearchaeota.CG08_land_8_20_14_0_20_47_9	Candidatus Woesearchaeota archaeon CG08_land_8_20_14_0_20_47_9	1974455	PRJNA362739	SAMN06659297	d__Archaea;p__Nanoarchaeota;c__Nanoarchaeia;o__Woesearchaeales;f__CG1-02-47-18;g__CG1-02-47-18;s__CG1-02-47-18 sp002763335	DPANN	p__Nanoarchaeota	c__Nanoarchaeia	o__Woesearchaeales	f__CG1-02-47-18	g__CG1-02-47-18	s__CG1-02-47-18 sp002763335	k__Archaea	(UID2)	207	149	107	24	125	0	0	0	0	80.61	0	0	91.6667	91.6667	yes
GCA_004299525.1	Nanoarchaeota.FW215_bin.27	Nanoarchaeota archaeon isolate FW215_bin.27	2026764	PRJNA514088	SAMN10720170	d__Archaea;p__Nanoarchaeota;c__Nanoarchaeia;o__Woesearchaeales;f__JAGVYJ01;g__;s__	DPANN	p__Nanoarchaeota	c__Nanoarchaeia	o__Woesearchaeales	f__JAGVYJ01	g__	s__	k__Archaea	(UID2)	207	149	107	30	114	5	0	0	0	75	1.86	40	95.8333	95.8333	yes
GCA_002688315.1	Ca.Woesearchaeota.ARS1199	Candidatus Woesearchaeota archaeon ARS1199	2026803	PRJNA391943	SAMN07620232	d__Archaea;p__Nanoarchaeota;c__Nanoarchaeia;o__Woesearchaeales;f__UBA10216;g__UBA492;s__UBA492 sp002688315	DPANN	p__Nanoarchaeota	c__Nanoarchaeia	o__Woesearchaeales	f__UBA10216	g__UBA492	s__UBA492 sp002688315	k__Archaea	(UID2)	207	149	107	17	132	0	0	0	0	86.21	0	0	100	100	yes
GCA_002762745.1	Ca.Woesearchaeota.CG11_big_fil_rev_8_21_14_0_20_43_8	Candidatus Woesearchaeota archaeon CG10_big_fil_rev_8_21_14_0_10_47_5	1974467	PRJNA362739	SAMN06659471	d__Archaea;p__Nanoarchaeota;c__Nanoarchaeia;o__Woesearchaeales;f__CG08-08-20-14;g__CG08-08-20-14;s__CG08-08-20-14 sp002762705	DPANN	p__Nanoarchaeota	c__Nanoarchaeia	o__Woesearchaeales	f__CG08-08-20-14	g__CG08-08-20-14	s__CG08-08-20-14 sp002762705	k__Archaea	(UID2)	207	149	107	27	122	0	0	0	0	78.19	0	0	87.5	87.5	no
GCA_000830295.1	Ca.Woesearchaeota.AR15	Candidatus Woesearchaeota archaeon GW2011_AR15	1579373	PRJNA268032	SAMN03217309	d__Archaea;p__Nanoarchaeota;c__Nanoarchaeia;o__Woesearchaeales;f__GW2011-AR15;g__GW2011-AR15;s__GW2011-AR15 sp000830295	DPANN	p__Nanoarchaeota	c__Nanoarchaeia	o__Woesearchaeales	f__GW2011-AR15	g__GW2011-AR15	s__GW2011-AR15 sp000830295	k__Archaea	(UID2)	207	149	107	14	134	1	0	0	0	86.92	0.93	0	100	100	yes
GCA_003695265.1	Ca.Woesearchaeota.J072	Candidatus Woesearchaeota archaeon isolate J072	2026803	PRJNA392119	SAMN10119972	d__Archaea;p__Nanoarchaeota;c__Nanoarchaeia;o__Woesearchaeales;f__J072;g__J072;s__J072 sp003695265	DPANN	p__Nanoarchaeota	c__Nanoarchaeia	o__Woesearchaeales	f__J072	g__J072	s__J072 sp003695265	k__Archaea	(UID2)	207	149	107	16	131	2	0	0	0	86.45	0.93	0	89.5833	89.5833	no
GCA_000806075.1	Ca.Woesearchaeota.AR3	Candidatus Woesearchaeota archaeon GW2011_AR3	1579365	PRJNA268032	SAMN03217301	d__Archaea;p__Nanoarchaeota;c__Nanoarchaeia;o__Woesearchaeales;f__JABMPP01;g__JAGVYD01;s__JAGVYD01 sp018303405	DPANN	p__Nanoarchaeota	c__Nanoarchaeia	o__Woesearchaeales	f__JABMPP01	g__JAGVYD01	s__JAGVYD01 sp018303405	k__Archaea	(UID2)	207	149	107	67	76	6	0	0	0	56.54	4.67	0	64.5833	64.5833	no
GCA_003555225.1	Ca.Woesearchaeota.T1Sed10_208R1	Candidatus Woesearchaeota archaeon isolate T1Sed10_208R1	2026803	PRJNA434545	SAMN08575106	d__Archaea;p__Nanoarchaeota;c__Nanoarchaeia;o__Woesearchaeales;f__DSVV01;g__;s__	DPANN	p__Nanoarchaeota	c__Nanoarchaeia	o__Woesearchaeales	f__DSVV01	g__	s__	k__Archaea	(UID2)	207	149	107	64	80	5	0	0	0	56.45	3.74	0	87.5	87.5	no
GCA_002762985.1	Ca.Woesearchaeota.CG10_big_fil_rev_8_21_14_0_10_44_13	Candidatus Woesearchaeota archaeon CG10_big_fil_rev_8_21_14_0_10_44_13	1974464	PRJNA362739	SAMN06659468	d__Archaea;p__Nanoarchaeota;c__Nanoarchaeia;o__Woesearchaeales;f__UBA12501;g__1-14-0-10-44-13;s__1-14-0-10-44-13 sp002762985	DPANN	p__Nanoarchaeota	c__Nanoarchaeia	o__Woesearchaeales	f__UBA12501	g__1-14-0-10-44-13	s__1-14-0-10-44-13 sp002762985	k__Archaea	(UID2)	207	149	107	15	133	1	0	0	0	85.98	0.93	0	97.9167	97.9167	yes
GCA_005222965.1	Ca.Woesearchaeota.B3_Woes	Candidatus Woesearchaeota archaeon B3_Woes	2012492	PRJNA383916	SAMN07236660	d__Archaea;p__Nanoarchaeota;c__Nanoarchaeia;o__Woesearchaeales;f__B3-WOES;g__B3-WOES;s__B3-WOES sp005222965	DPANN	p__Nanoarchaeota	c__Nanoarchaeia	o__Woesearchaeales	f__B3-WOES	g__B3-WOES	s__B3-WOES sp005222965	k__Archaea	(UID2)	207	149	107	15	132	2	0	0	0	87.62	1.4	0	97.9167	97.9167	yes
GCA_000806135.1	Ca.Woesearchaeota.AR11	Candidatus Woesearchaeota archaeon GW2011_AR11	1579371	PRJNA268032	SAMN03217307	d__Archaea;p__Nanoarchaeota;c__Nanoarchaeia;o__Woesearchaeales;f__GW2011-AR4;g__GW2011-AR11;s__GW2011-AR11 sp12027u	DPANN	p__Nanoarchaeota	c__Nanoarchaeia	o__Woesearchaeales	f__GW2011-AR4	g__GW2011-AR11	s__GW2011-AR11 sp12027u	k__Archaea	(UID2)	207	149	107	45	104	0	0	0	0	64.49	0	0	77.0833	77.0833	no
GCA_002686855.1	Ca.Woesearchaeota.ARS74	Candidatus Woesearchaeota archaeon ARS74	2026803	PRJNA391943	SAMN07620237	d__Archaea;p__Nanoarchaeota;c__Nanoarchaeia;o__Woesearchaeales;f__GW2011-AR4;g__GCA-2686855;s__GCA-2686855 sp002686855	DPANN	p__Nanoarchaeota	c__Nanoarchaeia	o__Woesearchaeales	f__GW2011-AR4	g__GCA-2686855	s__GCA-2686855 sp002686855	k__Archaea	(UID2)	207	149	107	32	117	0	0	0	0	74.3	0	0	87.5	87.5	no
GCA_003561825.1	Ca.Woesearchaeota.CSSed11_301m	Candidatus Woesearchaeota archaeon isolate CSSed11_301m	2026803	PRJNA434545	SAMN08574766	d__Archaea;p__Nanoarchaeota;c__Nanoarchaeia;o__Woesearchaeales;f__CG1-02-33-12;g__PWVO01;s__PWVO01 sp003561825	DPANN	p__Nanoarchaeota	c__Nanoarchaeia	o__Woesearchaeales	f__CG1-02-33-12	g__PWVO01	s__PWVO01 sp003561825	k__Archaea	(UID2)	207	149	107	31	115	3	0	0	0	73.52	2.18	66.67	83.3333	83.3333	no
GCA_001872765.1	Ca.Woesearchaeota.CG1_02_33_12	Candidatus Woesearchaeota archaeon CG1_02_33_12	1805422	PRJNA297582	SAMN04328239	d__Archaea;p__Nanoarchaeota;c__Nanoarchaeia;o__Woesearchaeales;f__CG1-02-33-12;g__CG1-02-33-12;s__CG1-02-33-12 sp002762865	DPANN	p__Nanoarchaeota	c__Nanoarchaeia	o__Woesearchaeales	f__CG1-02-33-12	g__CG1-02-33-12	s__CG1-02-33-12 sp002762865	k__Archaea	(UID2)	207	149	107	37	111	1	0	0	0	69.63	0.93	0	87.5	87.5	no
GCA_002762865.1	Ca.Woesearchaeota.CG10_big_fil_rev_8_21_14_0_10_33_12	Candidatus Woesearchaeota archaeon CG10_big_fil_rev_8_21_14_0_10_33_12	1974459	PRJNA362739	SAMN06659463	d__Archaea;p__Nanoarchaeota;c__Nanoarchaeia;o__Woesearchaeales;f__CG1-02-33-12;g__CG1-02-33-12;s__CG1-02-33-12 sp002762865	DPANN	p__Nanoarchaeota	c__Nanoarchaeia	o__Woesearchaeales	f__CG1-02-33-12	g__CG1-02-33-12	s__CG1-02-33-12 sp002762865	k__Archaea	(UID2)	207	149	107	22	125	2	0	0	0	80.84	1.87	50	91.6667	91.6667	yes
GCA_002505945.1	Ca.Woesearchaeota.UBA119	Candidatus Woesearchaeota archaeon UBA119	1916021	PRJNA348753	SAMN06027413	d__Archaea;p__Nanoarchaeota;c__Nanoarchaeia;o__Woesearchaeales;f__UBA119;g__UBA119;s__UBA119 sp002505945	DPANN	p__Nanoarchaeota	c__Nanoarchaeia	o__Woesearchaeales	f__UBA119	g__UBA119	s__UBA119 sp002505945	k__Archaea	(UID2)	207	149	107	40	108	1	0	0	0	69.25	0.93	0	93.75	93.75	yes
GCA_001871415.1	Ca.Woesearchaeota.CG1_02_57_44	Candidatus Woesearchaeota archaeon CG1_02_57_44	1805424	PRJNA297582	SAMN04328224	d__Archaea;p__Nanoarchaeota;c__Nanoarchaeia;o__Woesearchaeales;f__CG1-02-57-44;g__CG1-02-57-44;s__CG1-02-57-44 sp001871415	DPANN	p__Nanoarchaeota	c__Nanoarchaeia	o__Woesearchaeales	f__CG1-02-57-44	g__CG1-02-57-44	s__CG1-02-57-44 sp001871415	k__Archaea	(UID2)	207	149	107	24	125	0	0	0	0	79.91	0	0	91.6667	91.6667	yes
GCA_003695435.1	Ca.Woesearchaeota.J101	Candidatus Woesearchaeota archaeon isolate J101	2026803	PRJNA392119	SAMN10120001	d__Archaea;p__Nanoarchaeota;c__Nanoarchaeia;o__Woesearchaeales;f__UBA11576;g__J101;s__J101 sp003695435	DPANN	p__Nanoarchaeota	c__Nanoarchaeia	o__Woesearchaeales	f__UBA11576	g__J101	s__J101 sp003695435	k__Archaea	(UID2)	207	149	107	23	126	0	0	0	0	78.5	0	0	100	100	yes
GCA_002792115.1	Ca.Woesearchaeota.CG_4_10_14_0_2_um_filter_33_13	Candidatus Woesearchaeota archaeon CG_4_10_14_0_2_um_filter_33_13	1974449	PRJNA362739	SAMN06659777	d__Archaea;p__Nanoarchaeota;c__Nanoarchaeia;o__Woesearchaeales;f__GW2011-AR9;g__GCA-002792115;s__GCA-002792115 sp002792115	DPANN	p__Nanoarchaeota	c__Nanoarchaeia	o__Woesearchaeales	f__GW2011-AR9	g__GCA-002792115	s__GCA-002792115 sp002792115	k__Archaea	(UID2)	207	149	107	23	126	0	0	0	0	80.37	0	0	100	100	yes
GCA_000805935.1	Ca.Woesearchaeota.AR9	archaeon GW2011_AR9	1579369	PRJNA268032	SAMN03217305	d__Archaea;p__Nanoarchaeota;c__Nanoarchaeia;o__Woesearchaeales;f__GW2011-AR9;g__GW2011-AR9;s__GW2011-AR9 sp10194u	DPANN	p__Nanoarchaeota	c__Nanoarchaeia	o__Woesearchaeales	f__GW2011-AR9	g__GW2011-AR9	s__GW2011-AR9 sp10194u	k__Archaea	(UID2)	207	149	107	59	90	0	0	0	0	51.87	0	0	77.0833	77.0833	no
GCA_003649055.1	Ca.Woesearchaeota.B100_G9	Candidatus Woesearchaeota archaeon isolate B100_G9	2026803	PRJNA362212	SAMN09215307	d__Archaea;p__Nanoarchaeota;c__Nanoarchaeia;o__Woesearchaeales;f__ARS49;g__JAFCDQ01;s__	DPANN	p__Nanoarchaeota	c__Nanoarchaeia	o__Woesearchaeales	f__ARS49	g__JAFCDQ01	s__	k__Archaea	(UID2)	207	149	107	33	104	12	0	0	0	71.96	7.32	8.33	91.6667	91.6667	no
GCA_002762795.1	Ca.Woesearchaeota.CG10_big_fil_rev_8_21_14_0_10_37_12	Candidatus Woesearchaeota archaeon CG10_big_fil_rev_8_21_14_0_10_37_12	1974463	PRJNA362739	SAMN06659467	d__Archaea;p__Nanoarchaeota;c__Nanoarchaeia;o__Woesearchaeales;f__ARS49;g__1-14-0-10-37-12;s__1-14-0-10-37-12 sp002762795	DPANN	p__Nanoarchaeota	c__Nanoarchaeia	o__Woesearchaeales	f__ARS49	g__1-14-0-10-37-12	s__1-14-0-10-37-12 sp002762795	k__Archaea	(UID2)	207	149	107	24	125	0	0	0	0	78.5	0	0	97.9167	97.9167	yes
GCA_003649035.1	Ca.Woesearchaeota.B103_G9	Candidatus Woesearchaeota archaeon isolate B103_G9	2026803	PRJNA362212	SAMN09215308	d__Archaea;p__Nanoarchaeota;c__Nanoarchaeia;o__Woesearchaeales;f__ARS49;g__;s__	DPANN	p__Nanoarchaeota	c__Nanoarchaeia	o__Woesearchaeales	f__ARS49	g__	s__	k__Archaea	(UID2)	207	149	107	42	99	8	0	0	0	70.56	6.07	25	72.9167	72.9167	no
GCA_003695045.1	Ca.Woesearchaeota.J091	Candidatus Woesearchaeota archaeon isolate J091	2026803	PRJNA392119	SAMN10119991	d__Archaea;p__Nanoarchaeota;c__Nanoarchaeia;o__Woesearchaeales;f__J091;g__J091;s__J091 sp003695045	DPANN	p__Nanoarchaeota	c__Nanoarchaeia	o__Woesearchaeales	f__J091	g__J091	s__J091 sp003695045	k__Archaea	(UID2)	207	149	107	23	125	1	0	0	0	81.62	0.93	0	89.5833	89.5833	no
GCA_002867475.1	Ca.Woesearchaeota.BM511	Candidatus Woesearchaeota archaeon BM511	2026803	PRJNA387015	SAMN07982670	d__Archaea;p__Nanoarchaeota;c__Nanoarchaeia;o__Woesearchaeales;f__BM511;g__BM511;s__BM511 sp002867475	DPANN	p__Nanoarchaeota	c__Nanoarchaeia	o__Woesearchaeales	f__BM511	g__BM511	s__BM511 sp002867475	k__Archaea	(UID2)	207	149	107	16	130	3	0	0	0	85.05	1.87	66.67	97.9167	97.9167	yes
GCA_003599145.1	Ca.Woesearchaeota.SURF_58	Candidatus Woesearchaeota archaeon isolate SURF_58	2026803	PRJNA355136	SAMN08499052	d__Archaea;p__Nanoarchaeota;c__Nanoarchaeia;o__Woesearchaeales;f__UBA9642;g__SURF-58;s__SURF-58 sp003599145	DPANN	p__Nanoarchaeota	c__Nanoarchaeia	o__Woesearchaeales	f__UBA9642	g__SURF-58	s__SURF-58 sp003599145	k__Archaea	(UID2)	207	149	107	20	129	0	0	0	0	83.41	0	0	97.9167	97.9167	yes
GCA_002685855.1	Ca.Woesearchaeota.ARS73	Candidatus Woesearchaeota archaeon ARS73	2026803	PRJNA391943	SAMN07620236	d__Archaea;p__Nanoarchaeota;c__Nanoarchaeia;o__Woesearchaeales;f__GCA-2685855;g__GCA-2685855;s__GCA-2685855 sp002685855	DPANN	p__Nanoarchaeota	c__Nanoarchaeia	o__Woesearchaeales	f__GCA-2685855	g__GCA-2685855	s__GCA-2685855 sp002685855	k__Archaea	(UID2)	207	149	107	32	115	2	0	0	0	72.43	0.93	0	89.5833	89.5833	no
GCA_002686295.1	Ca.Woesearchaeota.ARS1441	Candidatus Woesearchaeota archaeon ARS1441	2026803	PRJNA391943	SAMN07620234	d__Archaea;p__Nanoarchaeota;c__Nanoarchaeia;o__Woesearchaeales;f__GCA-2686295;g__GCA-2686295;s__GCA-2686295 sp002686295	DPANN	p__Nanoarchaeota	c__Nanoarchaeia	o__Woesearchaeales	f__GCA-2686295	g__GCA-2686295	s__GCA-2686295 sp002686295	k__Archaea	(UID2)	207	149	107	25	124	0	0	0	0	77.57	0	0	89.5833	89.5833	no
GCA_003560545.1	Ca.Woesearchaeota.CSSed10_238R1	Candidatus Woesearchaeota archaeon isolate CSSed10_238R1	2026803	PRJNA434545	SAMN08574501	d__Archaea;p__Nanoarchaeota;c__Nanoarchaeia;o__Woesearchaeales;f__21-14-0-10-32-9;g__PWWA01;s__PWWA01 sp003560545	DPANN	p__Nanoarchaeota	c__Nanoarchaeia	o__Woesearchaeales	f__21-14-0-10-32-9	g__PWWA01	s__PWWA01 sp003560545	k__Archaea	(UID2)	207	149	107	34	115	0	0	0	0	70.09	0	0	95.8333	95.8333	yes
GCA_002762915.1	Ca.Woesearchaeota.CG10_big_fil_rev_8_21_14_0_10_32_9	Candidatus Woesearchaeota archaeon CG10_big_fil_rev_8_21_14_0_10_32_9	1974458	PRJNA362739	SAMN06659462	d__Archaea;p__Nanoarchaeota;c__Nanoarchaeia;o__Woesearchaeales;f__21-14-0-10-32-9;g__21-14-0-10-32-9;s__21-14-0-10-32-9 sp002762915	DPANN	p__Nanoarchaeota	c__Nanoarchaeia	o__Woesearchaeales	f__21-14-0-10-32-9	g__21-14-0-10-32-9	s__21-14-0-10-32-9 sp002762915	k__Archaea	(UID2)	207	149	107	44	105	0	0	0	0	69.19	0	0	89.5833	89.5833	no
GCA_002498125.1	Ca.Woesearchaeota.UBA525	Candidatus Woesearchaeota archaeon UBA525	1916026	PRJNA348753	SAMN06027228	d__Archaea;p__Nanoarchaeota;c__Nanoarchaeia;o__Woesearchaeales;f__UBA525;g__UBA525;s__UBA525 sp002498125	DPANN	p__Nanoarchaeota	c__Nanoarchaeia	o__Woesearchaeales	f__UBA525	g__UBA525	s__UBA525 sp002498125	k__Archaea	(UID2)	207	149	107	19	129	1	0	0	0	82.24	0.93	0	97.9167	97.9167	yes
GCA_002503705.1	Ca.Woesearchaeota.UBA153	Candidatus Woesearchaeota archaeon UBA153	1916023	PRJNA348753	SAMN06027501	d__Archaea;p__Nanoarchaeota;c__Nanoarchaeia;o__Woesearchaeales;f__UBA525;g__UBA153;s__UBA153 sp002503705	DPANN	p__Nanoarchaeota	c__Nanoarchaeia	o__Woesearchaeales	f__UBA525	g__UBA153	s__UBA153 sp002503705	k__Archaea	(UID2)	207	149	107	29	120	0	0	0	0	78.45	0	0	95.8333	95.8333	yes
GCA_003144275.1	GCA_003144275.1_ASM314427v1_genomic	Candidatus Heimdallarchaeota archaeon B3-JM-08	2012493	PRJNA383916	SAMN07236661	d__Archaea;p__Asgardarchaeota;c__Heimdallarchaeia;o__Hodarchaeales;f__Hodarchaeaceae;g__Hodarchaeum;s__Hodarchaeum sp003144275	Asgard	p__Asgardarchaeota	c__Heimdallarchaeia	o__Hodarchaeales	f__Hodarchaeaceae	g__Hodarchaeum	s__Hodarchaeum sp003144275	k__Archaea	(UID2)	207	149	107	8	138	3	0	0	0	93.69	1.87	0	n.a.	93.69	yes
GCA_001940645.1	GCA_001940645.1_ASM194064v1_genomic	Candidatus Heimdallarchaeota archaeon LC_3	1841598	PRJNA319486	SAMN04924817	d__Archaea;p__Asgardarchaeota;c__Heimdallarchaeia;o__Hodarchaeales;f__LC-3;g__LC-3;s__LC-3 sp001940645	Asgard	p__Asgardarchaeota	c__Heimdallarchaeia	o__Hodarchaeales	f__LC-3	g__LC-3	s__LC-3 sp001940645	k__Archaea	(UID2)	207	149	107	10	133	5	1	0	0	91.59	5.61	12.5	n.a.	91.59	no
GCA_004376455.1	GCA_004376455.1_ASM437645v1_genomic	Candidatus Heimdallarchaeota archaeon isolate E44_bin34	2026747	PRJNA485648	SAMN11124410	d__Archaea;p__Asgardarchaeota;c__Heimdallarchaeia;o__JABLTI01;f__JABLTI01;g__JABLTI01;s__	Asgard	p__Asgardarchaeota	c__Heimdallarchaeia	o__JABLTI01	f__JABLTI01	g__JABLTI01	s__	k__Archaea	(UID2)	207	149	107	22	113	14	0	0	0	83.64	8.7	0	n.a.	83.64	no
GCA_003662935.1	GCA_003662935.1_ASM366293v1_genomic	Candidatus Heimdallarchaeota archaeon isolate B18_G1	2026747	PRJNA362212	SAMN09214805	d__Archaea;p__Asgardarchaeota;c__Heimdallarchaeia;o__JABLTI01;f__JABLTI01;g__JABLTI01;s__JABLTI01 sp019056785	Asgard	p__Asgardarchaeota	c__Heimdallarchaeia	o__JABLTI01	f__JABLTI01	g__JABLTI01	s__JABLTI01 sp019056785	k__Archaea	(UID2)	207	149	107	19	120	10	0	0	0	86.45	7.94	0	n.a.	86.45	no
GCA_001940755.1	GCA_001940755.1_ASM194075v1_genomic	Candidatus Heimdallarchaeota archaeon AB_125	1841596	PRJNA319486	SAMN04924818	d__Archaea;p__Asgardarchaeota;c__Heimdallarchaeia;o__UBA460;f__UBA460;g__UBA460;s__UBA460 sp001940755	Asgard	p__Asgardarchaeota	c__Heimdallarchaeia	o__UBA460	f__UBA460	g__UBA460	s__UBA460 sp001940755	k__Archaea	(UID2)	207	149	107	26	119	4	0	0	0	79.37	2.34	0	n.a.	79.37	no
GCA_002728275.1	GCA_002728275.1_ASM272827v1_genomic	Candidatus Heimdallarchaeota archaeon	2026747	PRJNA391943	SAMN07619227	d__Archaea;p__Asgardarchaeota;c__Heimdallarchaeia;o__UBA460;f__Kariarchaeaceae;g__Kariarchaeum;s__Kariarchaeum pelagius	Asgard	p__Asgardarchaeota	c__Heimdallarchaeia	o__UBA460	f__Kariarchaeaceae	g__Kariarchaeum	s__Kariarchaeum pelagius	k__Archaea	(UID2)	207	149	107	21	126	2	0	0	0	83.18	1.87	50	n.a.	83.18	no
GCA_001940725.1	GCA_001940725.1_ASM194072v1_genomic	Candidatus Heimdallarchaeota archaeon LC_2	1841597	PRJNA319486	SAMN04924815	d__Archaea;p__Asgardarchaeota;c__Heimdallarchaeia;o__UBA460;f__Kariarchaeaceae;g__LC-2;s__LC-2 sp001940725	Asgard	p__Asgardarchaeota	c__Heimdallarchaeia	o__UBA460	f__Kariarchaeaceae	g__LC-2	s__LC-2 sp001940725	k__Archaea	(UID2)	207	149	107	35	109	5	0	0	0	72.43	4.21	40	n.a.	72.43	no
GCA_005191425.1	GCA_005191425.1_ASM519142v1_genomic	Candidatus Helarchaeota ASGARD archaeon Hel_GB_B	2218537	PRJNA362212	SAMN09406172	d__Archaea;p__Asgardarchaeota;c__Lokiarchaeia;o__Helarchaeales;f__HEL-GB-B;g__HEL-GB-B;s__HEL-GB-B sp005191425	Asgard	p__Asgardarchaeota	c__Lokiarchaeia	o__Helarchaeales	f__HEL-GB-B	g__HEL-GB-B	s__HEL-GB-B sp005191425	k__Archaea	(UID2)	207	149	107	16	130	3	0	0	0	86.92	1.4	0	n.a.	86.92	no
GCA_005191415.1	GCA_005191415.1_ASM519141v1_genomic	Candidatus Helarchaeota ASGARD archaeon Hel_GB_A	2218536	PRJNA362212	SAMN09406154	d__Archaea;p__Asgardarchaeota;c__Lokiarchaeia;o__Helarchaeales;f__HEL-GB-A;g__HEL-GB-A;s__HEL-GB-A sp005191415	Asgard	p__Asgardarchaeota	c__Lokiarchaeia	o__Helarchaeales	f__HEL-GB-A	g__HEL-GB-A	s__HEL-GB-A sp005191415	k__Archaea	(UID2)	207	149	107	24	120	5	0	0	0	82.4	2.8	0	n.a.	82.4	no
GCA_001940665.1	GCA_001940665.1_ASM194066v1_genomic	Candidatus Odinarchaeota archaeon LCB_4	1841599	PRJNA319486	SAMN04924820	d__Archaea;p__Asgardarchaeota;c__Odinarchaeia;o__Odinarchaeales;f__LCB-4;g__LCB-4;s__LCB-4 sp001940665	Asgard	p__Asgardarchaeota	c__Odinarchaeia	o__Odinarchaeales	f__LCB-4	g__LCB-4	s__LCB-4 sp001940665	k__Archaea	(UID2)	207	149	107	5	142	2	0	0	0	96.26	1.4	0	n.a.	96.26	yes
GCA_001940655.1	GCA_001940655.1_ASM194065v1_genomic	Candidatus Lokiarchaeota archaeon CR_4	1849166	PRJNA288027	SAMN04958229	d__Archaea;p__Asgardarchaeota;c__Lokiarchaeia;o__CR-4;f__CR-4;g__CR-4;s__CR-4 sp001940655	Asgard	p__Asgardarchaeota	c__Lokiarchaeia	o__CR-4	f__CR-4	g__CR-4	s__CR-4 sp001940655	k__Archaea	(UID2)	207	149	107	36	110	3	0	0	0	80.45	2.34	0	n.a.	80.45	no
GCA_004524545.1	GCA_004524545.1_ASM452454v1_genomic	Candidatus Lokiarchaeota archaeon isolate AMARA_1	2053489	PRJNA483005	SAMN10768447	d__Archaea;p__Asgardarchaeota;c__Lokiarchaeia;o__CR-4;f__AMARA-1;g__AMARA-1;s__AMARA-1 sp004524545	Asgard	p__Asgardarchaeota	c__Lokiarchaeia	o__CR-4	f__AMARA-1	g__AMARA-1	s__AMARA-1 sp004524545	k__Archaea	(UID2)	207	149	107	23	124	2	0	0	0	82.55	1.87	0	n.a.	82.55	no
GCA_003662865.1	GCA_003662865.1_ASM366286v1_genomic	Candidatus Lokiarchaeota archaeon	2053489	PRJNA362212	SAMN09215251	d__Archaea;p__Asgardarchaeota;c__Lokiarchaeia;o__CR-4;f__MK-D1;g__Prometheoarchaeum;s__	Asgard	p__Asgardarchaeota	c__Lokiarchaeia	o__CR-4	f__MK-D1	g__Prometheoarchaeum	s__	k__Archaea	(UID2)	207	149	107	48	89	11	1	0	0	69.41	9.81	0	n.a.	69.41	no
GCA_004524535.1	GCA_004524535.1_ASM452453v1_genomic	Candidatus Lokiarchaeota archaeon isolate AMARA_1S	2053489	PRJNA483005	SAMN10768446	d__Archaea;p__Asgardarchaeota;c__Lokiarchaeia;o__CR-4;f__SOKP01;g__SDNM01;s__SDNM01 sp004524535	Asgard	p__Asgardarchaeota	c__Lokiarchaeia	o__CR-4	f__SOKP01	g__SDNM01	s__SDNM01 sp004524535	k__Archaea	(UID2)	207	149	107	21	128	0	0	0	0	86.09	0	0	n.a.	86.09	no
GCA_005223125.1	GCA_005223125.1_ASM522312v1_genomic	Candidatus Lokiarchaeota archaeon Loki_b32	2012491	PRJNA383916	SAMN07236659	d__Archaea;p__Asgardarchaeota;c__Lokiarchaeia;o__CR-4;f__SOKP01;g__Loki-b32;s__Loki-b32 sp005223125	Asgard	p__Asgardarchaeota	c__Lokiarchaeia	o__CR-4	f__SOKP01	g__Loki-b32	s__Loki-b32 sp005223125	k__Archaea	(UID2)	207	149	107	14	130	5	0	0	0	89.25	3.27	0	n.a.	89.25	no
GCA_004376705.1	GCA_004376705.1_ASM437670v1_genomic	Candidatus Lokiarchaeota archaeon isolate E29_bin63	2053489	PRJNA485648	SAMN11124392	d__Archaea;p__Asgardarchaeota;c__Lokiarchaeia;o__CR-4;f__SOKP01;g__Loki-b32;s__Loki-b32 sp005223125	Asgard	p__Asgardarchaeota	c__Lokiarchaeia	o__CR-4	f__SOKP01	g__Loki-b32	s__Loki-b32 sp005223125	k__Archaea	(UID2)	207	149	107	19	125	5	0	0	0	84.11	2.34	0	n.a.	84.11	no
GCA_003662765.1	GCA_003662765.1_ASM366276v1_genomic	Candidatus Thorarchaeota archaeon isolate B65_G9	2053491	PRJNA362212	SAMN09215305	d__Archaea;p__Asgardarchaeota;c__Thorarchaeia;o__Thorarchaeales;f__Thorarchaeaceae;g__B65-G9;s__B65-G9 sp003662765	Asgard	p__Asgardarchaeota	c__Thorarchaeia	o__Thorarchaeales	f__Thorarchaeaceae	g__B65-G9	s__B65-G9 sp003662765	k__Archaea	(UID2)	207	149	107	18	118	13	0	0	0	85.05	5.64	38.46	n.a.	85.05	no
GCA_003345555.1	GCA_003345555.1_ASM334555v1_genomic	Candidatus Thorarchaeota archaeon isolate OWC5	2053491	PRJNA406094	SAMN08287974	d__Archaea;p__Asgardarchaeota;c__Thorarchaeia;o__Thorarchaeales;f__Thorarchaeaceae;g__OWC5;s__OWC5 sp003345555	Asgard	p__Asgardarchaeota	c__Thorarchaeia	o__Thorarchaeales	f__Thorarchaeaceae	g__OWC5	s__OWC5 sp003345555	k__Archaea	(UID2)	207	149	107	15	129	5	0	0	0	87.85	3.74	0	n.a.	87.85	no
GCA_004524435.1	GCA_004524435.1_ASM452443v1_genomic	Candidatus Thorarchaeota archaeon isolate TEKIR_12S	2053491	PRJNA483005	SAMN10768456	d__Archaea;p__Asgardarchaeota;c__Thorarchaeia;o__Thorarchaeales;f__Thorarchaeaceae;g__TEKIR-12S;s__TEKIR-12S sp004524435	Asgard	p__Asgardarchaeota	c__Thorarchaeia	o__Thorarchaeales	f__Thorarchaeaceae	g__TEKIR-12S	s__TEKIR-12S sp004524435	k__Archaea	(UID2)	207	149	107	20	128	1	0	0	0	86.14	0.93	0	n.a.	86.14	no
GCA_001563325.1	GCA_001563325.1_ASM156332v1_genomic	Candidatus Thorarchaeota archaeon SMTZ1-83	1706445	PRJNA270657	SAMN03998758	d__Archaea;p__Asgardarchaeota;c__Thorarchaeia;o__Thorarchaeales;f__Thorarchaeaceae;g__SMTZ1-83;s__SMTZ1-83 sp001563325	Asgard	p__Asgardarchaeota	c__Thorarchaeia	o__Thorarchaeales	f__Thorarchaeaceae	g__SMTZ1-83	s__SMTZ1-83 sp001563325	k__Archaea	(UID2)	207	149	107	13	129	7	0	0	0	90.19	6.54	14.29	n.a.	90.19	no
GCA_001940705.1	GCA_001940705.1_ASM194070v1_genomic	Candidatus Thorarchaeota archaeon AB_25	1837170	PRJNA319486	SAMN04924819	d__Archaea;p__Asgardarchaeota;c__Thorarchaeia;o__Thorarchaeales;f__Thorarchaeaceae;g__SMTZ1-45;s__SMTZ1-45 sp001940705	Asgard	p__Asgardarchaeota	c__Thorarchaeia	o__Thorarchaeales	f__Thorarchaeaceae	g__SMTZ1-45	s__SMTZ1-45 sp001940705	k__Archaea	(UID2)	207	149	107	14	129	6	0	0	0	90.12	3.19	33.33	n.a.	90.12	yes
GCA_002825515.1	GCA_002825515.1_ASM282551v1_genomic	Candidatus Thorarchaeota archaeon MP11T_1	1969372	PRJNA360036	SAMN06640694	d__Archaea;p__Asgardarchaeota;c__Thorarchaeia;o__Thorarchaeales;f__Thorarchaeaceae;g__SMTZ1-45;s__SMTZ1-45 sp002825515	Asgard	p__Asgardarchaeota	c__Thorarchaeia	o__Thorarchaeales	f__Thorarchaeaceae	g__SMTZ1-45	s__SMTZ1-45 sp002825515	k__Archaea	(UID2)	207	149	107	13	132	4	0	0	0	90.19	2.34	0	n.a.	90.19	yes
GCA_001563335.1	GCA_001563335.1_ASM156333v1_genomic	Candidatus Thorarchaeota archaeon SMTZ1-45	1706444	PRJNA270657	SAMN03998759	d__Archaea;p__Asgardarchaeota;c__Thorarchaeia;o__Thorarchaeales;f__Thorarchaeaceae;g__SMTZ1-45;s__SMTZ1-45 sp001563335	Asgard	p__Asgardarchaeota	c__Thorarchaeia	o__Thorarchaeales	f__Thorarchaeaceae	g__SMTZ1-45	s__SMTZ1-45 sp001563335	k__Archaea	(UID2)	207	149	107	19	123	7	0	0	0	87.69	5.14	0	n.a.	87.69	no
GCA_004376265.1	GCA_004376265.1_ASM437626v1_genomic	Candidatus Thorarchaeota archaeon isolate E44_bin77	2053491	PRJNA485648	SAMN11124426	d__Archaea;p__Asgardarchaeota;c__Thorarchaeia;o__Thorarchaeales;f__Thorarchaeaceae;g__SMTZ1-45;s__SMTZ1-45 sp004376265	Asgard	p__Asgardarchaeota	c__Thorarchaeia	o__Thorarchaeales	f__Thorarchaeaceae	g__SMTZ1-45	s__SMTZ1-45 sp004376265	k__Archaea	(UID2)	207	149	107	13	127	9	0	0	0	90.65	7.48	11.11	n.a.	90.65	no
GCA_004524595.1	GCA_004524595.1_ASM452459v1_genomic	Candidatus Thorarchaeota archaeon isolate AMARA_2	2053491	PRJNA483005	SAMN10768444	d__Archaea;p__Asgardarchaeota;c__Thorarchaeia;o__Thorarchaeales;f__Thorarchaeaceae;g__MP8T-1;s__MP8T-1 sp004524595	Asgard	p__Asgardarchaeota	c__Thorarchaeia	o__Thorarchaeales	f__Thorarchaeaceae	g__MP8T-1	s__MP8T-1 sp004524595	k__Archaea	(UID2)	207	149	107	9	137	3	0	0	0	92.99	1.47	0	n.a.	92.99	yes
GCA_002825535.1	GCA_002825535.1_ASM282553v1_genomic	Candidatus Thorarchaeota archaeon MP9T_1	1969371	PRJNA360036	SAMN06640693	d__Archaea;p__Asgardarchaeota;c__Thorarchaeia;o__Thorarchaeales;f__Thorarchaeaceae;g__MP8T-1;s__MP8T-1 sp002825465	Asgard	p__Asgardarchaeota	c__Thorarchaeia	o__Thorarchaeales	f__Thorarchaeaceae	g__MP8T-1	s__MP8T-1 sp002825465	k__Archaea	(UID2)	207	149	107	19	128	2	0	0	0	84.58	1.01	0	n.a.	84.58	no
GCA_003661565.1	Archaeon_isolate_B49_G2	archaeon isolate B49_G2	1906665	PRJNA362212	SAMN09215031	d__Archaea;p__Thermoproteota;c__Korarchaeia;o__DRAE01;f__DRAE01;g__DRAE01;s__DRAE01 sp011041895	TACK	p__Thermoproteota	c__Korarchaeia	o__DRAE01	f__DRAE01	g__DRAE01	s__DRAE01 sp011041895	k__Archaea	(UID2)	207	149	107	8	128	13	0	0	0	93.46	9.03	0	n.a.	93.46	no
GCA_003661385.1	Candidatus_Korarchaeota_archaeon_isolate_B14-G2	Candidatus Korarchaeota archaeon isolate B14_G2	2056630	PRJNA362212	SAMN09215070	d__Archaea;p__Thermoproteota;c__Korarchaeia;o__Korarchaeales;f__B14-G2;g__B14-G2;s__B14-G2 sp003661385	TACK	p__Thermoproteota	c__Korarchaeia	o__Korarchaeales	f__B14-G2	g__B14-G2	s__B14-G2 sp003661385	k__Archaea	(UID2)	207	149	107	11	134	4	0	0	0	90.65	2.34	0	n.a.	90.65	yes
GCA_003661285.1	Candidatus_Korarchaeota_archaeon_isolate_B68-G1	Candidatus Korarchaeota archaeon isolate B68_G1	2056630	PRJNA362212	SAMN09214809	d__Archaea;p__Thermoproteota;c__Korarchaeia;o__Korarchaeales;f__;g__;s__	TACK	p__Thermoproteota	c__Korarchaeia	o__Korarchaeales	f__	g__	s__	k__Archaea	(UID2)	207	149	107	58	88	3	0	0	0	63.71	2.8	33.33	n.a.	63.71	no
GCA_003661265.1	Candidatus_Korarchaeota_archaeon_isolate_B8_G17	Candidatus Korarchaeota archaeon isolate B8_G17	2056630	PRJNA362212	SAMN09215018	d__Archaea;p__Thermoproteota;c__Korarchaeia;o__Korarchaeales;f__QMVU01;g__QMVU01;s__QMVU01 sp003661265	TACK	p__Thermoproteota	c__Korarchaeia	o__Korarchaeales	f__QMVU01	g__QMVU01	s__QMVU01 sp003661265	k__Archaea	(UID2)	207	149	107	43	101	5	0	0	0	72.72	3.27	20	n.a.	72.72	no
GCA_003661305.1	Candidatus_Korarchaeota_archaeon_isolate_B51-G1	Candidatus Korarchaeota archaeon isolate B51_G1	2056630	PRJNA362212	SAMN09214808	d__Archaea;p__Thermoproteota;c__Korarchaeia;o__Korarchaeales;f__QMVU01;g__QMVU01;s__QMVU01 sp003661365	TACK	p__Thermoproteota	c__Korarchaeia	o__Korarchaeales	f__QMVU01	g__QMVU01	s__QMVU01 sp003661365	k__Archaea	(UID2)	207	149	107	31	112	3	3	0	0	75.4	6.54	33.33	n.a.	75.4	no
GCA_003661365.1	Candidatus_Korarchaeota_archaeon_isolate_B15-G15	Candidatus Korarchaeota archaeon isolate B15_G15	2056630	PRJNA362212	SAMN09214886	d__Archaea;p__Thermoproteota;c__Korarchaeia;o__Korarchaeales;f__QMVU01;g__QMVU01;s__QMVU01 sp003661365	TACK	p__Thermoproteota	c__Korarchaeia	o__Korarchaeales	f__QMVU01	g__QMVU01	s__QMVU01 sp003661365	k__Archaea	(UID2)	207	149	107	36	109	4	0	0	0	77.75	2.8	25	n.a.	77.75	no
GCA_003661225.1	Candidatus_Korarchaeota_archaeon_isolate_B85-G9	Candidatus Korarchaeota archaeon isolate B85_G9	2056630	PRJNA362212	SAMN09215244	d__Archaea;p__Thermoproteota;c__Korarchaeia;o__Korarchaeales;f__Korarchaeaceae;g__DRBY01;s__	TACK	p__Thermoproteota	c__Korarchaeia	o__Korarchaeales	f__Korarchaeaceae	g__DRBY01	s__	k__Archaea	(UID2)	207	149	107	58	86	5	0	0	0	64.08	3.27	20	n.a.	64.08	no
GCA_003661345.1	Candidatus_Korarchaeota_archaeon_isolate_B35-G17	Candidatus Korarchaeota archaeon isolate B35_G17	2056630	PRJNA362212	SAMN09215017	d__Archaea;p__Thermoproteota;c__Korarchaeia;o__Korarchaeales;f__Korarchaeaceae;g__;s__	TACK	p__Thermoproteota	c__Korarchaeia	o__Korarchaeales	f__Korarchaeaceae	g__	s__	k__Archaea	(UID2)	207	149	107	53	87	9	0	0	0	65.04	6.54	44.44	n.a.	65.04	no
GCA_002899815.1	GCA_002899815.1_ASM289981v1_genomic	Candidatus Korarchaeota archaeon	2056630	PRJNA419931	SAMN08107327	d__Archaea;p__Thermoproteota;c__Korarchaeia;o__Korarchaeales;f__Korarchaeaceae;g__Methanodesulfokores;s__	TACK	p__Thermoproteota	c__Korarchaeia	o__Korarchaeales	f__Korarchaeaceae	g__Methanodesulfokores	s__	k__Archaea	(UID2)	207	149	107	15	133	1	0	0	0	88.25	0.93	0	n.a.	88.25	no
GCA_004347975.1	Candidatus_Korarchaeota_archaeon_isolate_WYZ-LMO9	Candidatus Korarchaeota archaeon isolate WYZ-LMO9	2056630	PRJNA475886	SAMN09405037	d__Archaea;p__Thermoproteota;c__Korarchaeia;o__Korarchaeales;f__Korarchaeaceae;g__Methanodesulfokores;s__Methanodesulfokores washburnensis	TACK	p__Thermoproteota	c__Korarchaeia	o__Korarchaeales	f__Korarchaeaceae	g__Methanodesulfokores	s__Methanodesulfokores washburnensis	k__Archaea	(UID2)	207	149	107	12	136	1	0	0	0	90.19	0.47	100	n.a.	90.19	yes
GCA_003661245.1	Candidatus_Korarchaeota_archaeon_isolate_B81-G16	Candidatus Korarchaeota archaeon isolate B81_G16	2056630	PRJNA362212	SAMN09214951	d__Archaea;p__Thermoproteota;c__Korarchaeia;o__Korarchaeales;f__Korarchaeaceae;g__WALU01;s__	TACK	p__Thermoproteota	c__Korarchaeia	o__Korarchaeales	f__Korarchaeaceae	g__WALU01	s__	k__Archaea	(UID2)	207	149	107	62	87	0	0	0	0	63.22	0	0	n.a.	63.22	no
GCA_000019605.1	Candidatus_Korarchaeum_cryptofilum	Candidatus Korarchaeum cryptofilum OPF8	374847	PRJNA16525	SAMN02598368	d__Archaea;p__Thermoproteota;c__Korarchaeia;o__Korarchaeales;f__Korarchaeaceae;g__Korarchaeum;s__Korarchaeum cryptofilum	TACK	p__Thermoproteota	c__Korarchaeia	o__Korarchaeales	f__Korarchaeaceae	g__Korarchaeum	s__Korarchaeum cryptofilum	k__Archaea	(UID2)	207	149	107	9	136	3	1	0	0	93.39	4.67	0	n.a.	93.39	yes
GCA_003344655.1	Candidatus_Korarchaeota_archaeon_isolate_NZ13-K	Candidatus Korarchaeota archaeon NZ13-K	1868214	PRJNA322661	SAMN05172504	d__Archaea;p__Thermoproteota;c__Korarchaeia;o__Korarchaeales;f__Korarchaeaceae;g__Korarchaeum;s__Korarchaeum sp003344655	TACK	p__Thermoproteota	c__Korarchaeia	o__Korarchaeales	f__Korarchaeaceae	g__Korarchaeum	s__Korarchaeum sp003344655	k__Archaea	(UID2)	207	149	107	19	129	1	0	0	0	88.25	0.93	0	n.a.	88.25	no
GCA_003649185.1	GCA_003649185.1_ASM364918v1_genomic	Candidatus Verstraetearchaeota archaeon isolate B10_G16	2250257	PRJNA362212	SAMN09214981	d__Archaea;p__Thermoproteota;c__Methanomethylicia;o__B29-G17;f__B10-G16;g__B10-G16;s__B10-G16 sp003649185	TACK	p__Thermoproteota	c__Methanomethylicia	o__B29-G17	f__B10-G16	g__B10-G16	s__B10-G16 sp003649185	k__Archaea	(UID2)	207	149	107	21	128	0	0	0	0	82.24	0	0	n.a.	82.24	no
Ga0263256	Unclassified_Nezhaarchaeota_ZMQR_bin_18	Unclassified Nezhaarchaeota ZMQR bin_18				d__Archaea;p__Thermoproteota;c__Methanomethylicia;o__Nezhaarchaeales;f__WYZ-LMO8;g__WYZ-LMO8;s__	TACK	p__Thermoproteota	c__Methanomethylicia	o__Nezhaarchaeales	f__WYZ-LMO8	g__WYZ-LMO8	s__	k__Archaea	(UID146)	59	174	136	2	171	1	0	0	0	98.53	0.74	0	n.a.	98.53	yes
Ga0263245	Unclassified_Nezhaarchaeota_JZ-1_bin_66	Unclassified Nezhaarchaeota JZ-1 bin_66				d__Archaea;p__Thermoproteota;c__Methanomethylicia;o__Nezhaarchaeales;f__WYZ-LMO8;g__WYZ-LMO8;s__WYZ-LMO8 sp004347965	TACK	p__Thermoproteota	c__Methanomethylicia	o__Nezhaarchaeales	f__WYZ-LMO8	g__WYZ-LMO8	s__WYZ-LMO8 sp004347965	k__Archaea	(UID146)	59	174	136	2	170	2	0	0	0	99.02	1.47	0	n.a.	99.02	yes
GCA_003649085.1	GCA_003649085.1_ASM364908v1_genomic	Candidatus Verstraetearchaeota archaeon isolate B66_G16	2250257	PRJNA362212	SAMN09214983	d__Archaea;p__Thermoproteota;c__Methanomethylicia;o__Methanomethylicales;f__B66-G16;g__B66-G16;s__B66-G16 sp003649085	TACK	p__Thermoproteota	c__Methanomethylicia	o__Methanomethylicales	f__B66-G16	g__B66-G16	s__B66-G16 sp003649085	k__Archaea	(UID2)	207	149	107	12	128	9	0	0	0	94.42	7.01	0	n.a.	94.42	no
Ga0263253	Unclassified_Verstraetearchaeota_GMQP_bin_44	Unclassified Verstraetearchaeota GMQP bin_44				d__Archaea;p__Thermoproteota;c__Methanomethylicia;o__Methanomethylicales;f__Methanomethylicaceae;g__;s__	TACK	p__Thermoproteota	c__Methanomethylicia	o__Methanomethylicales	f__Methanomethylicaceae	g__	s__	k__Archaea	(UID2)	207	149	107	0	149	0	0	0	0	100	0	0	n.a.	100	yes
GCA_004348015.1	GCA_004348015.1_ASM434801v1_genomic	Candidatus Verstraetearchaeota archaeon isolate WYZ-LMO11	2250257	PRJNA475886	SAMN09405039	d__Archaea;p__Thermoproteota;c__Methanomethylicia;o__Methanomethylicales;f__Methanomethylicaceae;g__WYZ-LMO11;s__WYZ-LMO11 sp004348015	TACK	p__Thermoproteota	c__Methanomethylicia	o__Methanomethylicales	f__Methanomethylicaceae	g__WYZ-LMO11	s__WYZ-LMO11 sp004348015	k__Archaea	(UID2)	207	149	107	2	147	0	0	0	0	98.13	0	0	n.a.	98.13	yes
GCA_004347955.1	GCA_004347955.1_ASM434795v1_genomic	Candidatus Verstraetearchaeota archaeon isolate WYZ-LMO10	2250257	PRJNA475886	SAMN09405038	d__Archaea;p__Thermoproteota;c__Methanomethylicia;o__Methanomethylicales;f__Methanomethylicaceae;g__WYZ-LMO10;s__WYZ-LMO10 sp004347955	TACK	p__Thermoproteota	c__Methanomethylicia	o__Methanomethylicales	f__Methanomethylicaceae	g__WYZ-LMO10	s__WYZ-LMO10 sp004347955	k__Archaea	(UID2)	207	149	107	12	135	2	0	0	0	90.19	1.4	0	n.a.	90.19	yes
Ga0263249	Unclassified_Verstraetearchaeota_JZ-2_bin_200	Unclassified Verstraetearchaeota JZ-2 bin_200				d__Archaea;p__Thermoproteota;c__Methanomethylicia;o__Methanomethylicales;f__Methanomethylicaceae;g__WYZ-LMO10;s__	TACK	p__Thermoproteota	c__Methanomethylicia	o__Methanomethylicales	f__Methanomethylicaceae	g__WYZ-LMO10	s__	k__Archaea	(UID2)	207	149	107	10	139	0	0	0	0	92.06	0	0	n.a.	92.06	yes
Ga0263254	Unclassified_Verstraetearchaeota_DRTY-6_bin_144	Unclassified Verstraetearchaeota DRTY-6 bin_144				d__Archaea;p__Thermoproteota;c__Methanomethylicia;o__Methanomethylicales;f__Methanomethylicaceae;g__WYZ-LMO10;s__	TACK	p__Thermoproteota	c__Methanomethylicia	o__Methanomethylicales	f__Methanomethylicaceae	g__WYZ-LMO10	s__	k__Archaea	(UID2)	207	149	107	19	127	3	0	0	0	82.24	2.8	66.67	n.a.	82.24	no
GCA_001717035.1	GCA_001717035.1_ASM171703v1_genomic	Candidatus Methanomethylicus mesodigestus isolate V2	1867258	PRJNA321438	SAMN04994459	d__Archaea;p__Thermoproteota;c__Methanomethylicia;o__Methanomethylicales;f__Methanomethylicaceae;g__Methanomethylicus;s__Methanomethylicus mesodigestum	TACK	p__Thermoproteota	c__Methanomethylicia	o__Methanomethylicales	f__Methanomethylicaceae	g__Methanomethylicus	s__Methanomethylicus mesodigestum	k__Archaea	(UID2)	207	149	107	1	147	1	0	0	0	99.07	0.93	0	n.a.	99.07	yes
GCA_001717025.1	GCA_001717025.1_ASM171702v1_genomic	Candidatus Methanomethylicus oleusabulum	1867260	PRJNA321438	SAMN04994460	d__Archaea;p__Thermoproteota;c__Methanomethylicia;o__Methanomethylicales;f__Methanomethylicaceae;g__Methanomethylicus;s__Methanomethylicus oleusabulum	TACK	p__Thermoproteota	c__Methanomethylicia	o__Methanomethylicales	f__Methanomethylicaceae	g__Methanomethylicus	s__Methanomethylicus oleusabulum	k__Archaea	(UID2)	207	149	107	1	147	1	0	0	0	99.07	0.93	0	n.a.	99.07	yes
GCA_004028775.1	GCA_004028775.1_ASM402877v1_genomic	Candidatus Methanosuratincola subterraneus isolate Ch88	2593994	PRJNA414521	SAMN10531977	d__Archaea;p__Thermoproteota;c__Methanomethylicia;o__Methanomethylicales;f__Methanomethylicaceae;g__Methanosuratus;s__Methanosuratus subterraneum_A	TACK	p__Thermoproteota	c__Methanomethylicia	o__Methanomethylicales	f__Methanomethylicaceae	g__Methanosuratus	s__Methanosuratus subterraneum_A	k__Archaea	(UID2)	207	149	107	0	149	0	0	0	0	100	0	0	n.a.	100	yes
GCA_001717085.1	GCA_001717085.1_ASM171708v1_genomic	Candidatus Methanosuratus petracarbonis	1867261	PRJNA321438	SAMN04994464	d__Archaea;p__Thermoproteota;c__Methanomethylicia;o__Methanomethylicales;f__Methanomethylicaceae;g__Methanosuratus;s__Methanosuratus petracarbonis_A	TACK	p__Thermoproteota	c__Methanomethylicia	o__Methanomethylicales	f__Methanomethylicaceae	g__Methanosuratus	s__Methanosuratus petracarbonis_A	k__Archaea	(UID2)	207	149	107	53	96	0	0	0	0	60.15	0	0	n.a.	60.15	no
GCA_001717015.1	GCA_001717015.1_ASM171701v1_genomic	Candidatus Methanosuratus petracarbonis	1867261	PRJNA321438	SAMN04994461	d__Archaea;p__Thermoproteota;c__Methanomethylicia;o__Methanomethylicales;f__Methanomethylicaceae;g__Methanosuratus;s__Methanosuratus petracarbonis_A	TACK	p__Thermoproteota	c__Methanomethylicia	o__Methanomethylicales	f__Methanomethylicaceae	g__Methanosuratus	s__Methanosuratus petracarbonis_A	k__Archaea	(UID2)	207	149	107	9	140	0	0	0	0	91.59	0	0	n.a.	91.59	yes
Ga0009305	Geoarchaeota_archaeon_OSPB-1	Geoarchaeota archaeon OSPB-1	2157	2504756013 (IMG)	na	d__Archaea;p__Thermoproteota;c__Thermoproteia;o__Gearchaeales;f__Gearchaeaceae;g__AAA261-N23;s__AAA261-N23 sp000375685	TACK	p__Thermoproteota	c__Thermoproteia	o__Gearchaeales	f__Gearchaeaceae	g__AAA261-N23	s__AAA261-N23 sp000375685	k__Archaea	(UID146)	59	174	136	7	164	3	0	0	0	94.85	2.21	0	n.a.	94.85	yes
GCA_000380705.1	GCA_000380705.1_ASM38070v1_genomic	Crenarchaeota archaeon SCGC AAA471-B05	1052801	PRJNA192282	SAMN02441387	d__Archaea;p__Thermoproteota;c__Thermoproteia;o__Gearchaeales;f__Gearchaeaceae;g__SCGC-AAA471-B05;s__SCGC-AAA471-B05 sp000380705	TACK	p__Thermoproteota	c__Thermoproteia	o__Gearchaeales	f__Gearchaeaceae	g__SCGC-AAA471-B05	s__SCGC-AAA471-B05 sp000380705	k__Archaea	(UID146)	59	174	136	17	155	2	0	0	0	88.24	1.47	0	n.a.	88.24	no
GCA_003019595.1	GCA_003019595.1_ASM301959v1_genomic	Candidatus Marsarchaeota G1 archaeon BE_D	1978156	PRJNA362583	SAMN06639946	d__Archaea;p__Thermoproteota;c__Thermoproteia;o__Marsarchaeales;f__Marsarchaeaceae;g__BE-D;s__BE-D sp003019595	TACK	p__Thermoproteota	c__Thermoproteia	o__Marsarchaeales	f__Marsarchaeaceae	g__BE-D	s__BE-D sp003019595	k__Archaea	(UID146)	59	174	136	6	164	3	1	0	0	95.59	3.68	0	n.a.	95.59	yes
GCA_003019535.1	GCA_003019535.1_ASM301953v1_genomic	Candidatus Marsarchaeota G2 archaeon ECH_B_1	1978159	PRJNA362583	SAMN06639949	d__Archaea;p__Thermoproteota;c__Thermoproteia;o__Marsarchaeales;f__Marsarchaeaceae;g__ECH-B-1;s__ECH-B-1 sp003019535	TACK	p__Thermoproteota	c__Thermoproteia	o__Marsarchaeales	f__Marsarchaeaceae	g__ECH-B-1	s__ECH-B-1 sp003019535	k__Archaea	(UID2)	207	149	107	1	148	0	0	0	0	99.07	0	0	n.a.	99.07	yes
GCA_003019545.1	Candidatus_Marsarchaeota_G2_archaeon_OSP-D	Candidatus Marsarchaeota G2 archaeon OSP_D	1978157	PRJNA362583	SAMN06639947	d__Archaea;p__Thermoproteota;c__Thermoproteia;o__Marsarchaeales;f__Marsarchaeaceae;g__ECH-B-1;s__ECH-B-1 sp003019535	TACK	p__Thermoproteota	c__Thermoproteia	o__Marsarchaeales	f__Marsarchaeaceae	g__ECH-B-1	s__ECH-B-1 sp003019535	k__Archaea	(UID2)	207	149	107	7	133	9	0	0	0	93.93	4.67	100	n.a.	93.93	yes
GCA_000993805.1	GCA_000993805.1_ASM99380v1_genomic	Thermofilum uzonense	1550241	PRJNA262459	SAMN03083278	d__Archaea;p__Thermoproteota;c__Thermoproteia;o__Thermofilales;f__Thermofilaceae;g__Infirmifilum;s__Infirmifilum uzonense	TACK	p__Thermoproteota	c__Thermoproteia	o__Thermofilales	f__Thermofilaceae	g__Infirmifilum	s__Infirmifilum uzonense	k__Archaea	(UID146)	59	174	136	2	170	2	0	0	0	98.53	0.74	0	n.a.	98.53	yes
GCA_000015225.1	GCA_000015225.1_ASM1522v1_genomic	Thermofilum pendens Hrk 5	368408	PRJNA16331	SAMN02598366	d__Archaea;p__Thermoproteota;c__Thermoproteia;o__Thermofilales;f__Thermofilaceae;g__Thermofilum_B;s__Thermofilum_B pendens_A	TACK	p__Thermoproteota	c__Thermoproteia	o__Thermofilales	f__Thermofilaceae	g__Thermofilum_B	s__Thermofilum_B pendens_A	k__Archaea	(UID146)	59	174	136	2	170	2	0	0	0	98.53	0.74	0	n.a.	98.53	yes
GCA_000253055.1	GCA_000253055.1_ASM25305v1_genomic	Thermoproteus tenax Kra 1	768679	PRJEA49419	SAMEA2272453	d__Archaea;p__Thermoproteota;c__Thermoproteia;o__Thermoproteales;f__Thermoproteaceae;g__Thermoproteus;s__Thermoproteus tenax	TACK	p__Thermoproteota	c__Thermoproteia	o__Thermoproteales	f__Thermoproteaceae	g__Thermoproteus	s__Thermoproteus tenax	k__Archaea	(UID146)	59	174	136	0	173	1	0	0	0	100	0.74	100	n.a.	100	yes
GCA_000234805.1	GCA_000234805.1_ASM23480v1_genomic	Pyrobaculum ferrireducens	1104324	PRJNA74711	SAMN02603094	d__Archaea;p__Thermoproteota;c__Thermoproteia;o__Thermoproteales;f__Thermoproteaceae;g__Pyrobaculum;s__Pyrobaculum ferrireducens	TACK	p__Thermoproteota	c__Thermoproteia	o__Thermoproteales	f__Thermoproteaceae	g__Pyrobaculum	s__Pyrobaculum ferrireducens	k__Archaea	(UID146)	59	174	136	0	174	0	0	0	0	100	0	0	n.a.	100	yes
GCA_001315925.1	GCA_001315925.1_ASM131592v1_genomic	Thermocladium modestius JCM 10088	1293040	PRJDB787	SAMD00000407	d__Archaea;p__Thermoproteota;c__Thermoproteia;o__Thermoproteales;f__Thermocladiaceae;g__Thermocladium;s__Thermocladium modestius	TACK	p__Thermoproteota	c__Thermoproteia	o__Thermoproteales	f__Thermocladiaceae	g__Thermocladium	s__Thermocladium modestius	k__Archaea	(UID146)	59	174	136	27	147	0	0	0	0	83.33	0	0	n.a.	83.33	no
GCA_000018305.1	GCA_000018305.1_ASM1830v1_genomic	Caldivirga maquilingensis IC-167	397948	PRJNA17421	SAMN00623034	d__Archaea;p__Thermoproteota;c__Thermoproteia;o__Thermoproteales;f__Thermocladiaceae;g__Caldivirga;s__Caldivirga maquilingensis	TACK	p__Thermoproteota	c__Thermoproteia	o__Thermoproteales	f__Thermocladiaceae	g__Caldivirga	s__Caldivirga maquilingensis	k__Archaea	(UID146)	59	174	136	1	173	0	0	0	0	99.26	0	0	n.a.	99.26	yes
GCA_001748385.1	GCA_001748385.1_ASM174838v1_genomic	Vulcanisaeta thermophila	867917	PRJDB4306	SAMD00042494	d__Archaea;p__Thermoproteota;c__Thermoproteia;o__Thermoproteales;f__Thermocladiaceae;g__Vulcanisaeta_B;s__Vulcanisaeta_B thermophila	TACK	p__Thermoproteota	c__Thermoproteia	o__Thermoproteales	f__Thermocladiaceae	g__Vulcanisaeta_B	s__Vulcanisaeta_B thermophila	k__Archaea	(UID146)	59	174	136	0	171	3	0	0	0	100	2.21	0	n.a.	100	yes
GCA_000148385.1	GCA_000148385.1_ASM14838v1_genomic	Vulcanisaeta distributa DSM 14429	572478	PRJNA32589	SAMN00017002	d__Archaea;p__Thermoproteota;c__Thermoproteia;o__Thermoproteales;f__Thermocladiaceae;g__Vulcanisaeta;s__Vulcanisaeta distributa	TACK	p__Thermoproteota	c__Thermoproteia	o__Thermoproteales	f__Thermocladiaceae	g__Vulcanisaeta	s__Vulcanisaeta distributa	k__Archaea	(UID146)	59	174	136	1	172	1	0	0	0	99.26	0.74	0	n.a.	99.26	yes
GCA_000389735.1	GCA_000389735.1_Acd1_genomic	Sulfolobales archaeon Acd1	1294123	PRJNA189433	SAMN02470749	d__Archaea;p__Thermoproteota;c__Thermoproteia;o__Sulfolobales;f__Sulfolobaceae;g__Acd1;s__Acd1 sp000389735	TACK	p__Thermoproteota	c__Thermoproteia	o__Sulfolobales	f__Sulfolobaceae	g__Acd1	s__Acd1 sp000389735	c__Thermoprotei	(UID147)	54	217	168	1	216	0	0	0	0	99.4	0	0	n.a.	99.4	yes
GCA_000012285.1	GCA_000012285.1_ASM1228v1_genomic	Sulfolobus acidocaldarius DSM 639	330779	PRJNA13935	SAMN02603173	d__Archaea;p__Thermoproteota;c__Thermoproteia;o__Sulfolobales;f__Sulfolobaceae;g__Sulfolobus;s__Sulfolobus acidocaldarius	TACK	p__Thermoproteota	c__Thermoproteia	o__Sulfolobales	f__Sulfolobaceae	g__Sulfolobus	s__Sulfolobus acidocaldarius	c__Thermoprotei	(UID147)	54	217	168	1	216	0	0	0	0	99.4	0	0	n.a.	99.4	yes
GCA_000011205.1	GCA_000011205.1_ASM1120v1_genomic	Sulfurisphaera tokodaii str. 7	273063	PRJNA246	SAMD00061096	d__Archaea;p__Thermoproteota;c__Thermoproteia;o__Sulfolobales;f__Sulfolobaceae;g__Sulfurisphaera;s__Sulfurisphaera tokodaii	TACK	p__Thermoproteota	c__Thermoproteia	o__Sulfolobales	f__Sulfolobaceae	g__Sulfurisphaera	s__Sulfurisphaera tokodaii	c__Thermoprotei	(UID147)	54	217	168	0	217	0	0	0	0	100	0	0	n.a.	100	yes
GCA_003201765.1	GCA_003201765.1_ASM320176v1_genomic	Acidianus sulfidivorans JP7	619593	PRJNA463410	SAMN09071530	d__Archaea;p__Thermoproteota;c__Thermoproteia;o__Sulfolobales;f__Sulfolobaceae;g__Acidianus;s__Acidianus sulfidivorans	TACK	p__Thermoproteota	c__Thermoproteia	o__Sulfolobales	f__Sulfolobaceae	g__Acidianus	s__Acidianus sulfidivorans	c__Thermoprotei	(UID147)	54	217	168	2	214	1	0	0	0	99.11	0.6	0	n.a.	99.11	yes
GCA_000016605.1	GCA_000016605.1_ASM1660v1_genomic	Metallosphaera sedula DSM 5348	399549	PRJNA17447	SAMN02598389	d__Archaea;p__Thermoproteota;c__Thermoproteia;o__Sulfolobales;f__Sulfolobaceae;g__Metallosphaera;s__Metallosphaera sedula	TACK	p__Thermoproteota	c__Thermoproteia	o__Sulfolobales	f__Sulfolobaceae	g__Metallosphaera	s__Metallosphaera sedula	c__Thermoprotei	(UID147)	54	217	168	0	217	0	0	0	0	100	0	0	n.a.	100	yes
GCA_003056265.1	GCA_003056265.1_ASM305626v1_genomic	Zestosphaera tikiterensis	1973259	PRJNA363059	SAMN06648824	d__Archaea;p__Thermoproteota;c__Thermoproteia;o__Sulfolobales;f__NBVN01;g__Zestosphaera;s__Zestosphaera tikiterensis	TACK	p__Thermoproteota	c__Thermoproteia	o__Sulfolobales	f__NBVN01	g__Zestosphaera	s__Zestosphaera tikiterensis	c__Thermoprotei	(UID148)	41	245	158	4	240	1	0	0	0	97.47	0.63	0	n.a.	97.47	yes
GCA_000258425.1	GCA_000258425.1_ASM25842v1_genomic	Fervidicoccus fontis Kam940	1163730	PRJNA91117	SAMN02603095	d__Archaea;p__Thermoproteota;c__Thermoproteia;o__Sulfolobales;f__Fervidicoccaceae;g__Fervidicoccus;s__Fervidicoccus fontis	TACK	p__Thermoproteota	c__Thermoproteia	o__Sulfolobales	f__Fervidicoccaceae	g__Fervidicoccus	s__Fervidicoccus fontis	c__Thermoprotei	(UID148)	41	245	158	2	242	1	0	0	0	99.53	0.63	0	n.a.	99.53	yes
GCA_001481685.1	GCA_001481685.1_ASM148168v1_genomic	Ignicoccus islandicus DSM 13165	940295	PRJNA61347	SAMN04316368	d__Archaea;p__Thermoproteota;c__Thermoproteia;o__Sulfolobales;f__Ignicoccaceae;g__Ignicoccus;s__Ignicoccus islandicus	TACK	p__Thermoproteota	c__Thermoproteia	o__Sulfolobales	f__Ignicoccaceae	g__Ignicoccus	s__Ignicoccus islandicus	c__Thermoprotei	(UID148)	41	245	158	1	241	3	0	0	0	99.37	1.48	0	n.a.	99.37	yes
GCA_000017945.1	GCA_000017945.1_ASM1794v1_genomic	Ignicoccus hospitalis KIN4/I	453591	PRJNA13914	SAMN02598324	d__Archaea;p__Thermoproteota;c__Thermoproteia;o__Sulfolobales;f__Ignicoccaceae;g__Ignicoccus_A;s__Ignicoccus_A hospitalis	TACK	p__Thermoproteota	c__Thermoproteia	o__Sulfolobales	f__Ignicoccaceae	g__Ignicoccus_A	s__Ignicoccus_A hospitalis	c__Thermoprotei	(UID148)	41	245	158	1	242	2	0	0	0	99.37	0.84	0	n.a.	99.37	yes
GCA_000015945.1	GCA_000015945.1_ASM1594v1_genomic	Staphylothermus marinus F1	399550	PRJNA17449	SAMN02598390	d__Archaea;p__Thermoproteota;c__Thermoproteia;o__Sulfolobales;f__Desulfurococcaceae;g__Staphylothermus;s__Staphylothermus marinus	TACK	p__Thermoproteota	c__Thermoproteia	o__Sulfolobales	f__Desulfurococcaceae	g__Staphylothermus	s__Staphylothermus marinus	c__Thermoprotei	(UID148)	41	245	158	2	243	0	0	0	0	98.73	0	0	n.a.	98.73	yes
GCA_000264495.1	GCA_000264495.1_ASM26449v1_genomic	Thermogladius calderae 1633	1184251	PRJNA163135	SAMN02603096	d__Archaea;p__Thermoproteota;c__Thermoproteia;o__Sulfolobales;f__Desulfurococcaceae;g__Thermogladius;s__Thermogladius calderae	TACK	p__Thermoproteota	c__Thermoproteia	o__Sulfolobales	f__Desulfurococcaceae	g__Thermogladius	s__Thermogladius calderae	c__Thermoprotei	(UID148)	41	245	158	0	245	0	0	0	0	100	0	0	n.a.	100	yes
GCA_000092185.1	GCA_000092185.1_ASM9218v1_genomic	Thermosphaera aggregans DSM 11486	633148	PRJNA36571	SAMN02598509	d__Archaea;p__Thermoproteota;c__Thermoproteia;o__Sulfolobales;f__Desulfurococcaceae;g__Thermosphaera;s__Thermosphaera aggregans	TACK	p__Thermoproteota	c__Thermoproteia	o__Sulfolobales	f__Desulfurococcaceae	g__Thermosphaera	s__Thermosphaera aggregans	c__Thermoprotei	(UID148)	41	245	158	2	243	0	0	0	0	98.73	0	0	n.a.	98.73	yes
GCA_000020905.1	GCA_000020905.1_ASM2090v1_genomic	Desulfurococcus amylolyticus 1221n	490899	PRJNA28141	SAMN02603098	d__Archaea;p__Thermoproteota;c__Thermoproteia;o__Sulfolobales;f__Desulfurococcaceae;g__Desulfurococcus;s__Desulfurococcus amylolyticus	TACK	p__Thermoproteota	c__Thermoproteia	o__Sulfolobales	f__Desulfurococcaceae	g__Desulfurococcus	s__Desulfurococcus amylolyticus	c__Thermoprotei	(UID148)	41	245	158	0	245	0	0	0	0	100	0	0	n.a.	100	yes
GCA_000223395.1	GCA_000223395.1_ASM22339v1_genomic	Pyrolobus fumarii 1A	694429	PRJNA48579	SAMN02232047	d__Archaea;p__Thermoproteota;c__Thermoproteia;o__Sulfolobales;f__Pyrodictiaceae;g__Pyrolobus;s__Pyrolobus fumarii	TACK	p__Thermoproteota	c__Thermoproteia	o__Sulfolobales	f__Pyrodictiaceae	g__Pyrolobus	s__Pyrolobus fumarii	c__Thermoprotei	(UID148)	41	245	158	2	241	2	0	0	0	99.05	0.79	0	n.a.	99.05	yes
GCA_001412615.1	GCA_001412615.1_ASM141261v1_genomic	Pyrodictium delaneyi	1273541	PRJNA268702	SAMN03223811	d__Archaea;p__Thermoproteota;c__Thermoproteia;o__Sulfolobales;f__Pyrodictiaceae;g__Pyrodictium;s__Pyrodictium delaneyi	TACK	p__Thermoproteota	c__Thermoproteia	o__Sulfolobales	f__Pyrodictiaceae	g__Pyrodictium	s__Pyrodictium delaneyi	c__Thermoprotei	(UID148)	41	245	158	1	238	6	0	0	0	99.37	3.8	0	n.a.	99.37	yes
GCA_000015145.1	GCA_000015145.1_ASM1514v1_genomic	Hyperthermus butylicus DSM 5456	415426	PRJNA208	SAMN02604082	d__Archaea;p__Thermoproteota;c__Thermoproteia;o__Sulfolobales;f__Pyrodictiaceae;g__Hyperthermus;s__Hyperthermus butylicus	TACK	p__Thermoproteota	c__Thermoproteia	o__Sulfolobales	f__Pyrodictiaceae	g__Hyperthermus	s__Hyperthermus butylicus	c__Thermoprotei	(UID148)	41	245	158	3	239	3	0	0	0	98.73	1.42	0	n.a.	98.73	yes
GCA_000011125.1	GCA_000011125.1_ASM1112v1_genomic	Aeropyrum pernix K1	272557	PRJNA211	SAMD00061092	d__Archaea;p__Thermoproteota;c__Thermoproteia;o__Sulfolobales;f__Acidilobaceae;g__Aeropyrum;s__Aeropyrum pernix	TACK	p__Thermoproteota	c__Thermoproteia	o__Sulfolobales	f__Acidilobaceae	g__Aeropyrum	s__Aeropyrum pernix	c__Thermoprotei	(UID148)	41	245	158	4	239	2	0	0	0	97.78	0.95	0	n.a.	97.78	yes
GCA_000317795.1	GCA_000317795.1_ASM31779v1_genomic	Caldisphaera lagunensis DSM 15908	1056495	PRJNA70815	SAMN02261426	d__Archaea;p__Thermoproteota;c__Thermoproteia;o__Sulfolobales;f__Acidilobaceae;g__Caldisphaera;s__Caldisphaera lagunensis	TACK	p__Thermoproteota	c__Thermoproteia	o__Sulfolobales	f__Acidilobaceae	g__Caldisphaera	s__Caldisphaera lagunensis	c__Thermoprotei	(UID148)	41	245	158	3	240	2	0	0	0	98.73	0.63	100	n.a.	98.73	yes
GCA_003431325.1	GCA_003431325.1_ASM343132v1_genomic	Acidilobus sp. 7A	1577685	PRJNA266728	SAMN03173949	d__Archaea;p__Thermoproteota;c__Thermoproteia;o__Sulfolobales;f__Acidilobaceae;g__Acidilobus;s__Acidilobus sp003431325	TACK	p__Thermoproteota	c__Thermoproteia	o__Sulfolobales	f__Acidilobaceae	g__Acidilobus	s__Acidilobus sp003431325	c__Thermoprotei	(UID148)	41	245	158	0	245	0	0	0	0	100	0	0	n.a.	100	yes
GCA_000144915.1	GCA_000144915.1_ASM14491v1_genomic	Acidilobus saccharovorans 345-15	666510	PRJNA39927	SAMN02603091	d__Archaea;p__Thermoproteota;c__Thermoproteia;o__Sulfolobales;f__Acidilobaceae;g__Acidilobus;s__Acidilobus saccharovorans	TACK	p__Thermoproteota	c__Thermoproteia	o__Sulfolobales	f__Acidilobaceae	g__Acidilobus	s__Acidilobus saccharovorans	c__Thermoprotei	(UID148)	41	245	158	1	244	0	0	0	0	99.37	0	0	n.a.	99.37	yes
GCA_003662455.1	GCA_003662455.1_ASM366245v1_genomic	Candidatus Bathyarchaeota archaeon isolate B27_G17	2026714	PRJNA362212	SAMN09214991	d__Archaea;p__Thermoproteota;c__Bathyarchaeia;o__B24;f__B24;g__B24;s__B24 sp001593865	TACK	p__Thermoproteota	c__Bathyarchaeia	o__B24	f__B24	g__B24	s__B24 sp001593865	k__Archaea	(UID2)	207	149	107	8	140	1	0	0	0	93.61	0.93	0	n.a.	93.61	yes
GCA_003661965.1	GCA_003661965.1_ASM366196v1_genomic	Candidatus Bathyarchaeota archaeon isolate B76_G16	2026714	PRJNA362212	SAMN09214918	d__Archaea;p__Thermoproteota;c__Bathyarchaeia;o__B25;f__B25;g__EX4484-218;s__EX4484-218 sp003661965	TACK	p__Thermoproteota	c__Bathyarchaeia	o__B25	f__B25	g__EX4484-218	s__EX4484-218 sp003661965	k__Archaea	(UID2)	207	149	107	12	136	1	0	0	0	89.25	0.07	100	n.a.	89.25	no
GCA_003662305.1	GCA_003662305.1_ASM366230v1_genomic	Candidatus Bathyarchaeota archaeon isolate B35_G15	2026714	PRJNA362212	SAMN09214863	d__Archaea;p__Thermoproteota;c__Bathyarchaeia;o__B25;f__B25;g__B25;s__B25 sp003662305	TACK	p__Thermoproteota	c__Bathyarchaeia	o__B25	f__B25	g__B25	s__B25 sp003662305	k__Archaea	(UID2)	207	149	107	16	133	0	0	0	0	86.45	0	0	n.a.	86.45	no
GCA_002011035.1	GCA_002011035.1_ASM201103v1_genomic	Candidatus Bathyarchaeota archaeon JdFR-11	1935119	PRJNA269163	SAMN06226328	d__Archaea;p__Thermoproteota;c__Bathyarchaeia;o__B25;f__B25;g__JdFR-11;s__JdFR-11 sp002011035	TACK	p__Thermoproteota	c__Bathyarchaeia	o__B25	f__B25	g__JdFR-11	s__JdFR-11 sp002011035	k__Archaea	(UID2)	207	149	107	0	148	1	0	0	0	100	0.93	0	n.a.	100	yes
GCA_001775995.1	GCA_001775995.1_ASM177599v1_genomic	Candidatus Bathyarchaeota archaeon RBG_16_48_13	1797381	PRJNA288027	SAMN04316259	d__Archaea;p__Thermoproteota;c__Bathyarchaeia;o__RBG-16-48-13;f__RBG-16-48-13;g__RBG-16-48-13;s__RBG-16-48-13 sp001775995	TACK	p__Thermoproteota	c__Bathyarchaeia	o__RBG-16-48-13	f__RBG-16-48-13	g__RBG-16-48-13	s__RBG-16-48-13 sp001775995	k__Archaea	(UID2)	207	149	107	21	120	8	0	0	0	84.11	1.44	50	n.a.	84.11	no
GCA_001775955.1	GCA_001775955.1_ASM177595v1_genomic	Candidatus Bathyarchaeota archaeon RBG_13_38_9	1797377	PRJNA288027	SAMN04316269	d__Archaea;p__Thermoproteota;c__Bathyarchaeia;o__40CM-2-53-6;f__RBG-13-38-9;g__RBG-13-38-9;s__RBG-13-38-9 sp001775955	TACK	p__Thermoproteota	c__Bathyarchaeia	o__40CM-2-53-6	f__RBG-13-38-9	g__RBG-13-38-9	s__RBG-13-38-9 sp001775955	k__Archaea	(UID2)	207	149	107	34	112	3	0	0	0	81.31	2.8	0	n.a.	81.31	no
GCA_001273495.1	GCA_001273495.1_ASM127349v1_genomic	miscellaneous Crenarchaeota group archaeon SMTZ-80	1685135	PRJNA270657	SAMN03793029	d__Archaea;p__Thermoproteota;c__Bathyarchaeia;o__40CM-2-53-6;f__;g__;s__	TACK	p__Thermoproteota	c__Bathyarchaeia	o__40CM-2-53-6	f__	g__	s__	k__Archaea	(UID2)	207	149	107	60	79	10	0	0	0	61.99	7.79	10	n.a.	61.99	no
GCA_002495485.1	GCA_002495485.1_ASM249548v1_genomic	Candidatus Bathyarchaeota archaeon UBA185	1915989	PRJNA348753	SAMN06027447	d__Archaea;p__Thermoproteota;c__Bathyarchaeia;o__40CM-2-53-6;f__40CM-2-53-6;g__40CM-2-53-6;s__40CM-2-53-6 sp002495485	TACK	p__Thermoproteota	c__Bathyarchaeia	o__40CM-2-53-6	f__40CM-2-53-6	g__40CM-2-53-6	s__40CM-2-53-6 sp002495485	k__Archaea	(UID2)	207	145	103	21	118	6	0	0	0	85.28	4.85	0	n.a.	85.28	no
GCA_001918745.1	GCA_001918745.1_ASM191874v1_genomic	Crenarchaeota archaeon 13_1_40CM_3_52_17	1805096	PRJNA297196	SAMN04328004	d__Archaea;p__Thermoproteota;c__Bathyarchaeia;o__40CM-2-53-6;f__40CM-2-53-6;g__40CM-2-53-6;s__40CM-2-53-6 sp001918745	TACK	p__Thermoproteota	c__Bathyarchaeia	o__40CM-2-53-6	f__40CM-2-53-6	g__40CM-2-53-6	s__40CM-2-53-6 sp001918745	k__Archaea	(UID2)	207	149	107	13	134	2	0	0	0	91.12	0.93	0	n.a.	91.12	yes
GCA_003601775.1	GCA_003601775.1_ASM360177v1_genomic	Candidatus Bathyarchaeota archaeon isolate M10_bin139	2026714	PRJNA418890	SAMN08103046	d__Archaea;p__Thermoproteota;c__Bathyarchaeia;o__TCS64;f__PIYN01;g__PIYN01;s__PIYN01 sp003601775	TACK	p__Thermoproteota	c__Bathyarchaeia	o__TCS64	f__PIYN01	g__PIYN01	s__PIYN01 sp003601775	k__Archaea	(UID2)	207	149	107	17	129	3	0	0	0	90.42	1.87	0	n.a.	90.42	yes
GCA_001593875.1	GCA_001593875.1_ASM159387v1_genomic	Candidatus Bathyarchaeota archaeon B23	1779367	PRJNA312413	SAMN04412732	d__Archaea;p__Thermoproteota;c__Bathyarchaeia;o__TCS64;f__TCS64;g__B23;s__B23 sp001593875	TACK	p__Thermoproteota	c__Bathyarchaeia	o__TCS64	f__TCS64	g__B23	s__B23 sp001593875	k__Archaea	(UID2)	207	149	107	53	96	0	0	0	0	60.9	0	0	n.a.	60.9	no
GCA_002726865.1	GCA_002726865.1_ASM272686v1_genomic	Candidatus Bathyarchaeota archaeon isolate NP77	2026714	PRJNA391943	SAMN07618418	d__Archaea;p__Thermoproteota;c__Bathyarchaeia;o__TCS64;f__TCS64;g__GCA-2726865;s__GCA-2726865 sp002726865	TACK	p__Thermoproteota	c__Bathyarchaeia	o__TCS64	f__TCS64	g__GCA-2726865	s__GCA-2726865 sp002726865	k__Archaea	(UID2)	207	149	107	9	129	11	0	0	0	92.99	3.31	0	n.a.	92.99	yes
GCA_001775965.1	GCA_001775965.1_ASM177596v1_genomic	Candidatus Bathyarchaeota archaeon RBG_13_60_20	1797380	PRJNA288027	SAMN04316270	d__Archaea;p__Thermoproteota;c__Bathyarchaeia;o__TCS64;f__TCS64;g__RBG-16-57-9;s__RBG-16-57-9 sp001775965	TACK	p__Thermoproteota	c__Bathyarchaeia	o__TCS64	f__TCS64	g__RBG-16-57-9	s__RBG-16-57-9 sp001775965	k__Archaea	(UID2)	207	145	103	40	105	0	0	0	0	76.13	0	0	n.a.	76.13	no
GCA_001774245.1	GCA_001774245.1_ASM177424v1_genomic	Candidatus Bathyarchaeota archaeon RBG_13_52_12	1797379	PRJNA288027	SAMN04316267	d__Archaea;p__Thermoproteota;c__Bathyarchaeia;o__TCS64;f__TCS64;g__UBA8941;s__UBA8941 sp001774245	TACK	p__Thermoproteota	c__Bathyarchaeia	o__TCS64	f__TCS64	g__UBA8941	s__UBA8941 sp001774245	k__Archaea	(UID2)	207	145	103	23	118	4	0	0	0	80.58	2.91	0	n.a.	80.58	no
GCA_002490245.1	GCA_002490245.1_ASM249024v1_genomic	Candidatus Bathyarchaeota archaeon B24-2	2041147	PRJNA312413	SAMN07701645	d__Archaea;p__Thermoproteota;c__Bathyarchaeia;o__B26-1;f__B24-2;g__B24-2;s__B24-2 sp002490245	TACK	p__Thermoproteota	c__Bathyarchaeia	o__B26-1	f__B24-2	g__B24-2	s__B24-2 sp002490245	k__Archaea	(UID2)	207	149	107	5	142	2	0	0	0	96.88	1.01	0	n.a.	96.88	yes
GCA_003601845.1	GCA_003601845.1_ASM360184v1_genomic	Candidatus Bathyarchaeota archaeon isolate M10_bin26	2026714	PRJNA418890	SAMN08103057	d__Archaea;p__Thermoproteota;c__Bathyarchaeia;o__B26-1;f__B26-1;g__B26-1;s__B26-1 sp001593925	TACK	p__Thermoproteota	c__Bathyarchaeia	o__B26-1	f__B26-1	g__B26-1	s__B26-1 sp001593925	k__Archaea	(UID2)	207	149	107	15	130	4	0	0	0	88.32	2.8	0	n.a.	88.32	no
GCA_003661975.1	GCA_003661975.1_ASM366197v1_genomic	Candidatus Bathyarchaeota archaeon isolate B71_G16	2026714	PRJNA362212	SAMN09214917	d__Archaea;p__Thermoproteota;c__Bathyarchaeia;o__B26-1;f__B26-1;g__B63;s__B63 sp003661975	TACK	p__Thermoproteota	c__Bathyarchaeia	o__B26-1	f__B26-1	g__B63	s__B63 sp003661975	k__Archaea	(UID2)	207	149	107	21	120	8	0	0	0	83.64	6.07	12.5	n.a.	83.64	no
GCA_003601835.1	GCA_003601835.1_ASM360183v1_genomic	Candidatus Bathyarchaeota archaeon isolate M8_bin162	2026714	PRJNA418890	SAMN08103058	d__Archaea;p__Thermoproteota;c__Bathyarchaeia;o__B26-1;f__B26-1;g__PIYB01;s__PIYB01 sp003601835	TACK	p__Thermoproteota	c__Bathyarchaeia	o__B26-1	f__B26-1	g__PIYB01	s__PIYB01 sp003601835	k__Archaea	(UID2)	207	149	107	19	124	6	0	0	0	84.19	4.67	0	n.a.	84.19	no
GCA_004376645.1	GCA_004376645.1_ASM437664v1_genomic	Candidatus Bathyarchaeota archaeon isolate E29_bin60	2026714	PRJNA485648	SAMN11124391	d__Archaea;p__Thermoproteota;c__Bathyarchaeia;o__B26-1;f__SOJC01;g__SOJC01;s__SOJC01 sp004376645	TACK	p__Thermoproteota	c__Bathyarchaeia	o__B26-1	f__SOJC01	g__SOJC01	s__SOJC01 sp004376645	k__Archaea	(UID2)	207	145	103	8	131	6	0	0	0	93.69	3.88	0	n.a.	93.69	yes
GCA_001399805.1	GCA_001399805.1_ASM139980v1_genomic	Candidatus Bathyarchaeota archaeon BA1	1700835	PRJNA291107	SAMN03983874	d__Archaea;p__Thermoproteota;c__Bathyarchaeia;o__B26-1;f__BA1;g__BA1;s__BA1 sp001399805	TACK	p__Thermoproteota	c__Bathyarchaeia	o__B26-1	f__BA1	g__BA1	s__BA1 sp001399805	k__Archaea	(UID2)	207	149	107	11	134	4	0	0	0	91.59	2.8	0	n.a.	91.59	yes
GCA_004376385.1	GCA_004376385.1_ASM437638v1_genomic	Candidatus Bathyarchaeota archaeon isolate E44_bin4	2026714	PRJNA485648	SAMN11124413	d__Archaea;p__Thermoproteota;c__Bathyarchaeia;o__B26-1;f__BA1;g__BIN-L-1;s__BIN-L-1 sp004376385	TACK	p__Thermoproteota	c__Bathyarchaeia	o__B26-1	f__BA1	g__BIN-L-1	s__BIN-L-1 sp004376385	k__Archaea	(UID2)	207	149	107	23	122	3	1	0	0	86.84	3.74	0	n.a.	86.84	no
GCA_001399795.1	GCA_001399795.1_ASM139979v1_genomic	Candidatus Bathyarchaeota archaeon BA2	1700836	PRJNA291107	SAMN03983875	d__Archaea;p__Thermoproteota;c__Bathyarchaeia;o__B26-1;f__BA1;g__BA2;s__BA2 sp001399795	TACK	p__Thermoproteota	c__Bathyarchaeia	o__B26-1	f__BA1	g__BA2	s__BA2 sp001399795	k__Archaea	(UID2)	207	149	107	9	136	4	0	0	0	93.77	3.74	0	n.a.	93.77	yes
GCA_003662385.1	GCA_003662385.1_ASM366238v1_genomic	Candidatus Bathyarchaeota archaeon isolate B31_G2	2026714	PRJNA362212	SAMN09215039	d__Archaea;p__Thermoproteota;c__Bathyarchaeia;o__B26-1;f__WUQV01;g__;s__	TACK	p__Thermoproteota	c__Bathyarchaeia	o__B26-1	f__WUQV01	g__	s__	k__Archaea	(UID2)	207	149	107	19	119	11	0	0	0	85.98	7.62	36.36	n.a.	85.98	no
GCA_003661945.1	GCA_003661945.1_ASM366194v1_genomic	Candidatus Bathyarchaeota archaeon isolate B95_G9	2026714	PRJNA362212	SAMN09215195	d__Archaea;p__Thermoproteota;c__Bathyarchaeia;o__B26-1;f__UBA233;g__UBA233;s__UBA233 sp003661945	TACK	p__Thermoproteota	c__Bathyarchaeia	o__B26-1	f__UBA233	g__UBA233	s__UBA233 sp003661945	k__Archaea	(UID2)	207	149	107	15	131	3	0	0	0	90.19	2.8	66.67	n.a.	90.19	yes
GCA_002507245.1	GCA_002507245.1_ASM250724v1_genomic	Candidatus Bathyarchaeota archaeon UBA233	1915990	PRJNA348753	SAMN06027496	d__Archaea;p__Thermoproteota;c__Bathyarchaeia;o__B26-1;f__UBA233;g__UBA233;s__UBA233 sp002507245	TACK	p__Thermoproteota	c__Bathyarchaeia	o__B26-1	f__UBA233	g__UBA233	s__UBA233 sp002507245	k__Archaea	(UID2)	207	149	107	4	142	3	0	0	0	97.35	2.8	0	n.a.	97.35	yes
GCA_002010925.1	GCA_002010925.1_ASM201092v1_genomic	Candidatus Bathyarchaeota archaeon JdFR-04	1935112	PRJNA269163	SAMN06226321	d__Archaea;p__Thermoproteota;c__Bathyarchaeia;o__B26-1;f__UBA233;g__UBA233;s__UBA233 sp002010925	TACK	p__Thermoproteota	c__Bathyarchaeia	o__B26-1	f__UBA233	g__UBA233	s__UBA233 sp002010925	k__Archaea	(UID2)	207	149	107	33	114	2	0	0	0	77.28	1.25	50	n.a.	77.28	no
GCA_004376975.1	GCA_004376975.1_ASM437697v1_genomic	Candidatus Bathyarchaeota archaeon isolate E29_bin53	2026714	PRJNA485648	SAMN11124389	d__Archaea;p__Thermoproteota;c__Bathyarchaeia;o__B26-1;f__UBA233;g__SOJA01;s__SOJA01 sp004376975	TACK	p__Thermoproteota	c__Bathyarchaeia	o__B26-1	f__UBA233	g__SOJA01	s__SOJA01 sp004376975	k__Archaea	(UID2)	207	149	107	5	139	5	0	0	0	96.88	4.67	0	n.a.	96.88	yes
GCA_002779555.1	GCA_002779555.1_ASM277955v1_genomic	Candidatus Bathyarchaeota archaeon CG07_land_8_20_14_0_80_47_9	1974385	PRJNA362739	SAMN06659235	d__Archaea;p__Thermoproteota;c__Bathyarchaeia;o__B26-1;f__UBA233;g__20-14-0-80-47-9;s__20-14-0-80-47-9 sp002779555	TACK	p__Thermoproteota	c__Bathyarchaeia	o__B26-1	f__UBA233	g__20-14-0-80-47-9	s__20-14-0-80-47-9 sp002779555	k__Archaea	(UID2)	207	145	103	18	123	4	0	0	0	90.31	3.88	0	n.a.	90.31	yes
GCA_001774235.1	GCA_001774235.1_ASM177423v1_genomic	Candidatus Bathyarchaeota archaeon RBG_13_46_16b	1797378	PRJNA288027	SAMN04316268	d__Archaea;p__Thermoproteota;c__Bathyarchaeia;o__B26-1;f__UBA233;g__DRUK01;s__	TACK	p__Thermoproteota	c__Bathyarchaeia	o__B26-1	f__UBA233	g__DRUK01	s__	k__Archaea	(UID2)	207	145	103	15	114	16	0	0	0	88.35	11.17	0	n.a.	88.35	no
GCA_001273385.1	GCA_001273385.1_ASM127338v1_genomic	miscellaneous Crenarchaeota group-6 archaeon AD8-1	1685126	PRJNA270657	SAMN03793027	d__Archaea;p__Thermoproteota;c__Bathyarchaeia;o__B26-1;f__UBA233;g__AD8-1;s__AD8-1 sp001273385	TACK	p__Thermoproteota	c__Bathyarchaeia	o__B26-1	f__UBA233	g__AD8-1	s__AD8-1 sp001273385	k__Archaea	(UID2)	207	149	107	6	138	5	0	0	0	95.79	4.21	0	n.a.	95.79	yes
GCA_003589585.1	GCA_003589585.1_ASM358958v1_genomic	Candidatus Bathyarchaeota archaeon strain BE326-BA-RLH	2026714	PRJNA491375	SAMN10076536	d__Archaea;p__Thermoproteota;c__Bathyarchaeia;o__B26-1;f__UBA233;g__PALSA-986;s__PALSA-986 sp003589585	TACK	p__Thermoproteota	c__Bathyarchaeia	o__B26-1	f__UBA233	g__PALSA-986	s__PALSA-986 sp003589585	k__Archaea	(UID2)	207	149	107	24	120	5	0	0	0	89.79	3.74	0	n.a.	89.79	no
GCA_003133625.1	GCA_003133625.1_20120500_P19_genomic	Candidatus Bathyarchaeota archaeon	2026714	PRJNA386568	SAMN08179427	d__Archaea;p__Thermoproteota;c__Bathyarchaeia;o__B26-1;f__UBA233;g__PALSA-986;s__PALSA-986 sp003133625	TACK	p__Thermoproteota	c__Bathyarchaeia	o__B26-1	f__UBA233	g__PALSA-986	s__PALSA-986 sp003133625	k__Archaea	(UID2)	207	149	107	6	133	10	0	0	0	95.33	7.94	10	n.a.	95.33	no
GCA_003249775.1	GCA_003249775.1_ASM324977v1_genomic	Candidatus Bathyarchaeota archaeon isolate SZUA-568	2026714	PRJNA385762	SAMN09288116	d__Archaea;p__Thermoproteota;c__Bathyarchaeia;o__B26-1;f__UBA233;g__PALSA-986;s__	TACK	p__Thermoproteota	c__Bathyarchaeia	o__B26-1	f__UBA233	g__PALSA-986	s__	k__Archaea	(UID2)	207	149	107	12	127	10	0	0	0	90.65	8.41	20	n.a.	90.65	no
GCA_003141855.1	GCA_003141855.1_20120800_E1X_genomic	Candidatus Bathyarchaeota archaeon	2026714	PRJNA386568	SAMN08180097	d__Archaea;p__Thermoproteota;c__Bathyarchaeia;o__B26-1;f__UBA233;g__PALSA-986;s__PALSA-986 sp003141855	TACK	p__Thermoproteota	c__Bathyarchaeia	o__B26-1	f__UBA233	g__PALSA-986	s__PALSA-986 sp003141855	k__Archaea	(UID2)	207	149	107	4	138	7	0	0	0	96.26	5.14	0	n.a.	96.26	no
GCA_003165195.1	GCA_003165195.1_20120700_S1D_genomic	Candidatus Bathyarchaeota archaeon	2026714	PRJNA386568	SAMN08179969	d__Archaea;p__Thermoproteota;c__Bathyarchaeia;o__B26-1;f__UBA233;g__PALSA-986;s__PALSA-986 sp003165195	TACK	p__Thermoproteota	c__Bathyarchaeia	o__B26-1	f__UBA233	g__PALSA-986	s__PALSA-986 sp003165195	k__Archaea	(UID2)	207	149	107	10	133	5	1	0	0	95.72	5.61	0	n.a.	95.72	no
GCA_003164295.1	GCA_003164295.1_20120700_S1D_genomic	Candidatus Bathyarchaeota archaeon isolate bog_990	2026714	PRJNA386568	SAMN08179958	d__Archaea;p__Thermoproteota;c__Bathyarchaeia;o__B26-1;f__UBA233;g__PALSA-986;s__PALSA-986 sp003164295	TACK	p__Thermoproteota	c__Bathyarchaeia	o__B26-1	f__UBA233	g__PALSA-986	s__PALSA-986 sp003164295	k__Archaea	(UID2)	207	149	107	2	134	13	0	0	0	98.6	7.48	7.69	n.a.	98.6	no
GCA_003056285.1	GCA_003056285.1_ASM305628v1_genomic	Aigarchaeota archaeon NZ13_MG1	1980982	PRJNA381623	SAMN06715868	d__Archaea;p__Thermoproteota;c__Nitrososphaeria_A;o__Caldarchaeales;f__NZ13-MGT;g__NZ13-MG1;s__NZ13-MG1 sp003056285	TACK	p__Thermoproteota	c__Nitrososphaeria_A	o__Caldarchaeales	f__NZ13-MGT	g__NZ13-MG1	s__NZ13-MG1 sp003056285	k__Archaea	(UID2)	207	145	103	1	143	1	0	0	0	99.03	0.49	0	n.a.	99.03	yes
Ga0180308	Unclassified_Aigarchaeota_JZ_bin_15	Unclassified Aigarchaeota JZ bin_15				d__Archaea;p__Thermoproteota;c__Nitrososphaeria_A;o__Caldarchaeales;f__NZ13-MGT;g__JGI-0000106-J15;s__JGI-0000106-J15 sp011364615	TACK	p__Thermoproteota	c__Nitrososphaeria_A	o__Caldarchaeales	f__NZ13-MGT	g__JGI-0000106-J15	s__JGI-0000106-J15 sp011364615	k__Archaea	(UID2)	207	145	103	1	144	0	0	0	0	99.03	0	0	n.a.	99.03	yes
Ga0180307	Unclassified_Aigarchaeota_JZ_bin_10	Unclassified Aigarchaeota JZ bin_10				d__Archaea;p__Thermoproteota;c__Nitrososphaeria_A;o__Caldarchaeales;f__NZ13-MGT;g__EX4484-121;s__	TACK	p__Thermoproteota	c__Nitrososphaeria_A	o__Caldarchaeales	f__NZ13-MGT	g__EX4484-121	s__	k__Archaea	(UID2)	207	145	103	3	142	0	0	0	0	97.09	0	0	n.a.	97.09	yes
Ga0180324	Unclassified_Aigarchaeota_GMQ_bin_10	Unclassified Aigarchaeota GMQ bin_10				d__Archaea;p__Thermoproteota;c__Nitrososphaeria_A;o__Caldarchaeales;f__NZ13-MGT;g__EX4484-121;s__	TACK	p__Thermoproteota	c__Nitrososphaeria_A	o__Caldarchaeales	f__NZ13-MGT	g__EX4484-121	s__	k__Archaea	(UID2)	207	145	103	2	143	0	0	0	0	98.06	0	0	n.a.	98.06	yes
Ga0180309	Unclassified_Aigarchaeota_JZ_bin_28	Unclassified Aigarchaeota JZ bin_28				d__Archaea;p__Thermoproteota;c__Nitrososphaeria_A;o__Caldarchaeales;f__Caldarchaeaceae;g__Caldarchaeum;s__Caldarchaeum subterraneum_B	TACK	p__Thermoproteota	c__Nitrososphaeria_A	o__Caldarchaeales	f__Caldarchaeaceae	g__Caldarchaeum	s__Caldarchaeum subterraneum_B	k__Archaea	(UID2)	207	145	103	4	141	0	0	0	0	97.57	0	0	n.a.	97.57	yes
GCA_000270325.1	GCA_000270325.1_ASM27032v1_genomic	Candidatus Caldiarchaeum subterraneum	311458	PRJDA49157	SAMD00016619	d__Archaea;p__Thermoproteota;c__Nitrososphaeria_A;o__Caldarchaeales;f__Caldarchaeaceae;g__Caldarchaeum;s__Caldarchaeum subterraneum_A	TACK	p__Thermoproteota	c__Nitrososphaeria_A	o__Caldarchaeales	f__Caldarchaeaceae	g__Caldarchaeum	s__Caldarchaeum subterraneum_A	k__Archaea	(UID2)	207	145	103	2	143	0	0	0	0	98.06	0	0	n.a.	98.06	yes
Ga0180310	Unclassified_Aigarchaeota_JZ_bin_40	Unclassified Aigarchaeota JZ bin_40				d__Archaea;p__Thermoproteota;c__Nitrososphaeria_A;o__Caldarchaeales;f__HR02;g__HRBIN02;s__HRBIN02 sp011373505	TACK	p__Thermoproteota	c__Nitrososphaeria_A	o__Caldarchaeales	f__HR02	g__HRBIN02	s__HRBIN02 sp011373505	k__Archaea	(UID2)	207	145	103	2	143	0	0	0	0	98.06	0	0	n.a.	98.06	yes
Ga0177927	Unclassified_Aigarchaeota_JZ_bin_19	Unclassified Aigarchaeota JZ bin_19				d__Archaea;p__Thermoproteota;c__Nitrososphaeria_A;o__Caldarchaeales;f__HR02;g__JGI-OTU-1;s__JGI-OTU-1 sp011364265	TACK	p__Thermoproteota	c__Nitrososphaeria_A	o__Caldarchaeales	f__HR02	g__JGI-OTU-1	s__JGI-OTU-1 sp011364265	k__Archaea	(UID2)	207	145	103	3	142	0	0	0	0	97.09	0	0	n.a.	97.09	yes
GCA_000494145.1	GCA_000494145.1_Aigarchaeota_archaeon_OTU_1_genomic	Thaumarchaeota archaeon JGI OTU-1	1378080	PRJNA213352	SAMN02441769	d__Archaea;p__Thermoproteota;c__Nitrososphaeria_A;o__Caldarchaeales;f__HR02;g__JGI-OTU-1;s__JGI-OTU-1 sp000494145	TACK	p__Thermoproteota	c__Nitrososphaeria_A	o__Caldarchaeales	f__HR02	g__JGI-OTU-1	s__JGI-OTU-1 sp000494145	k__Archaea	(UID2)	207	145	103	30	110	5	0	0	0	82.65	4.37	100	n.a.	82.65	no
GCA_003661485.1	Candidatus_Geothermarchaeota_archaeon_B85-G16	Candidatus Geothermarchaeota archaeon isolate B85_G16	2250273	PRJNA362212	SAMN09214948	d__Archaea;p__Thermoproteota;c__Nitrososphaeria;o__Geothermarchaeales;f__;g__;s__	TACK	p__Thermoproteota	c__Nitrososphaeria	o__Geothermarchaeales	f__	g__	s__	k__Archaea	(UID2)	207	145	103	38	97	10	0	0	0	70.39	8.25	0	n.a.	70.39	no
GCA_003661505.1	GCA_003661505.1_ASM366150v1_genomic	Candidatus_Geothermarchaeota_archaeon	2250273	PRJNA362212	SAMN09215015	d__Archaea;p__Thermoproteota;c__Nitrososphaeria;o__Geothermarchaeales;f__JDFR-13;g__B109-G9;s__B109-G9 sp003661505	TACK	p__Thermoproteota	c__Nitrososphaeria	o__Geothermarchaeales	f__JDFR-13	g__B109-G9	s__B109-G9 sp003661505	k__Archaea	(UID2)	207	145	103	28	116	1	0	0	0	81.98	0.97	0	n.a.	81.98	no
GCA_002011075.1	GCA_002011075.1_ASM201107v1_genomic	Candidatus Geothermarchaeota archaeon JdFR-13	1935120	PRJNA269163	SAMN06226330	d__Archaea;p__Thermoproteota;c__Nitrososphaeria;o__Geothermarchaeales;f__JDFR-13;g__JdFR-13;s__JdFR-13 sp002011075	TACK	p__Thermoproteota	c__Nitrososphaeria	o__Geothermarchaeales	f__JDFR-13	g__JdFR-13	s__JdFR-13 sp002011075	k__Archaea	(UID2)	207	145	103	7	137	1	0	0	0	93.2	0.97	0	n.a.	93.2	yes
GCA_002412205.1	Candidatus_Geothermarchaeota_archaeo_ex4572-27	Candidatus Geothermarchaeota archaeon ex4572_27	2012530	PRJNA362212	SAMN06647983	d__Archaea;p__Thermoproteota;c__Nitrososphaeria;o__Geothermarchaeales;f__JDFR-13;g__;s__	TACK	p__Thermoproteota	c__Nitrososphaeria	o__Geothermarchaeales	f__JDFR-13	g__	s__	k__Archaea	(UID2)	207	149	107	60	83	6	0	0	0	63.32	5.61	0	n.a.	63.32	no
GCA_002499005.1	GCA_002499005.1_ASM249900v1_genomic	Thaumarchaeota archaeon UBA164	1915755	PRJNA348753	SAMN06027423	d__Archaea;p__Thermoproteota;c__Nitrososphaeria;o__Conexivisphaerales;f__UBA164;g__UBA164;s__UBA164 sp002499005	TACK	p__Thermoproteota	c__Nitrososphaeria	o__Conexivisphaerales	f__UBA164	g__UBA164	s__UBA164 sp002499005	k__Archaea	(UID2)	207	145	103	20	124	1	0	0	0	84.14	0.97	0	n.a.	84.14	no
Ga0181444	Unclassified_Thaumarchaeota_DRTY7_bin_36	Unclassified Thaumarchaeota DRTY7 bin_36				d__Archaea;p__Thermoproteota;c__Nitrososphaeria;o__JACIWG01;f__JACIWG01;g__JACIWG01;s__	TACK	p__Thermoproteota	c__Nitrososphaeria	o__JACIWG01	f__JACIWG01	g__JACIWG01	s__	k__Archaea	(UID2)	207	145	103	7	137	1	0	0	0	93.69	0.97	0	n.a.	93.69	yes
Ga0263250	Unclassified_Thaumarchaeota_JZ-2_bin_220	Unclassified Thaumarchaeota JZ-2 bin_220				d__Archaea;p__Thermoproteota;c__Nitrososphaeria;o__Nitrososphaerales;f__JACAEJ01;g__JACAEJ01;s__	TACK	p__Thermoproteota	c__Nitrososphaeria	o__Nitrososphaerales	f__JACAEJ01	g__JACAEJ01	s__	k__Archaea	(UID2)	207	145	103	4	140	1	0	0	0	97.09	0.97	0	n.a.	97.09	yes
GCA_002495315.1	GCA_002495315.1_ASM249531v1_genomic	Thaumarchaeota archaeon UBA141	1915753	PRJNA348753	SAMN06027030	d__Archaea;p__Thermoproteota;c__Nitrososphaeria;o__Nitrososphaerales;f__UBA141;g__UBA141;s__UBA141 sp002495315	TACK	p__Thermoproteota	c__Nitrososphaeria	o__Nitrososphaerales	f__UBA141	g__UBA141	s__UBA141 sp002495315	k__Archaea	(UID2)	207	145	103	10	135	0	0	0	0	91.91	0	0	n.a.	91.91	yes
GCA_001830115.1	GCA_001830115.1_ASM183011v1_genomic	Thaumarchaeota archaeon RBG_16_49_8	1802371	PRJNA288027	SAMN04316250	d__Archaea;p__Thermoproteota;c__Nitrososphaeria;o__Nitrososphaerales;f__JACPRH01;g__JACPRH01;s__JACPRH01 sp016190055	TACK	p__Thermoproteota	c__Nitrososphaeria	o__Nitrososphaerales	f__JACPRH01	g__JACPRH01	s__JACPRH01 sp016190055	k__Archaea	(UID2)	207	145	103	44	101	0	0	0	0	71.25	0	0	n.a.	71.25	no
GCA_002495905.1	GCA_002495905.1_ASM249590v1_genomic	Thaumarchaeota archaeon UBA223	1915758	PRJNA348753	SAMN06027293	d__Archaea;p__Thermoproteota;c__Nitrososphaeria;o__Nitrososphaerales;f__UBA57;g__UBA57;s__UBA57 sp002495905	TACK	p__Thermoproteota	c__Nitrososphaeria	o__Nitrososphaerales	f__UBA57	g__UBA57	s__UBA57 sp002495905	k__Archaea	(UID2)	207	145	103	20	125	0	0	0	0	87.08	0	0	n.a.	87.08	no
GCA_003164815.1	GCA_003164815.1_20120700_S1D_genomic	Thaumarchaeota archaeon isolate bog_1369	2026795	PRJNA386568	SAMN08179926	d__Archaea;p__Thermoproteota;c__Nitrososphaeria;o__Nitrososphaerales;f__UBA183;g__BOG-1369;s__BOG-1369 sp003164815	TACK	p__Thermoproteota	c__Nitrososphaeria	o__Nitrososphaerales	f__UBA183	g__BOG-1369	s__BOG-1369 sp003164815	k__Archaea	(UID2)	207	145	103	1	142	2	0	0	0	99.03	1.94	50	n.a.	99.03	yes
GCA_003135575.1	GCA_003135575.1_20111000_P3M_genomic	Thaumarchaeota archaeon isolate palsa_1368	2026795	PRJNA386568	SAMN08179321	d__Archaea;p__Thermoproteota;c__Nitrososphaeria;o__Nitrososphaerales;f__UBA183;g__BOG-1369;s__BOG-1369 sp003135575	TACK	p__Thermoproteota	c__Nitrososphaeria	o__Nitrososphaerales	f__UBA183	g__BOG-1369	s__BOG-1369 sp003135575	k__Archaea	(UID2)	207	145	103	9	133	3	0	0	0	92.89	2.91	0	n.a.	92.89	yes
GCA_002494485.1	GCA_002494485.1_ASM249448v1_genomic	Nitrososphaerales archaeon UBA213	1915708	PRJNA348753	SAMN06027107	d__Archaea;p__Thermoproteota;c__Nitrososphaeria;o__Nitrososphaerales;f__UBA213;g__UBA213;s__UBA213 sp002713325	TACK	p__Thermoproteota	c__Nitrososphaeria	o__Nitrososphaerales	f__UBA213	g__UBA213	s__UBA213 sp002713325	k__Archaea	(UID2)	207	145	103	23	121	1	0	0	0	86.83	0.97	100	n.a.	86.83	no
GCA_003695185.1	GCA_003695185.1_ASM369518v1_genomic	Candidatus Nitrosothermus koennekii isolate J079	2927315	PRJNA392119	SAMN10119979	d__Archaea;p__Thermoproteota;c__Nitrososphaeria;o__Nitrososphaerales;f__Nitrosocaldaceae;g__JACAFH01;s__	TACK	p__Thermoproteota	c__Nitrososphaeria	o__Nitrososphaerales	f__Nitrosocaldaceae	g__JACAFH01	s__	k__Archaea	(UID2)	207	145	103	26	114	5	0	0	0	84.43	2.5	60	n.a.	84.43	no
GCA_002906215.1	GCA_002906215.1_ASM290621v1_genomic	Candidatus Nitrosocaldus islandicus isolate 3F		PRJNA413650	SAMN07759886	d__Archaea;p__Thermoproteota;c__Nitrososphaeria;o__Nitrososphaerales;f__Nitrosocaldaceae;g__Nitrosocaldus;s__Nitrosocaldus cavascurensis	TACK	p__Thermoproteota	c__Nitrososphaeria	o__Nitrososphaerales	f__Nitrosocaldaceae	g__Nitrosocaldus	s__Nitrosocaldus cavascurensis	k__Archaea	(UID2)	207	145	103	1	144	0	0	0	0	99.03	0	0	n.a.	99.03	yes
GCA_000698785.1	GCA_000698785.1_ASM69878v1_genomic	Nitrososphaera viennensis EN76	926571	PRJEA60103	SAMN02721150	d__Archaea;p__Thermoproteota;c__Nitrososphaeria;o__Nitrososphaerales;f__Nitrososphaeraceae;g__Nitrososphaera;s__Nitrososphaera viennensis	TACK	p__Thermoproteota	c__Nitrososphaeria	o__Nitrososphaerales	f__Nitrososphaeraceae	g__Nitrososphaera	s__Nitrososphaera viennensis	k__Archaea	(UID2)	207	145	103	0	144	1	0	0	0	100	0.97	0	n.a.	100	yes
GCA_000303155.1	GCA_000303155.1_ASM30315v1_genomic	Candidatus Nitrososphaera gargensis Ga9.2		PRJNA60505	SAMN02603264	d__Archaea;p__Thermoproteota;c__Nitrososphaeria;o__Nitrososphaerales;f__Nitrososphaeraceae;g__Nitrososphaera;s__Nitrososphaera gargensis	TACK	p__Thermoproteota	c__Nitrososphaeria	o__Nitrososphaerales	f__Nitrososphaeraceae	g__Nitrososphaera	s__Nitrososphaera gargensis	k__Archaea	(UID2)	207	145	103	0	142	3	0	0	0	100	2.91	0	n.a.	100	yes
GCA_003176995.1	GCA_003176995.1_ASM317699v1_genomic	Candidatus Nitrosopolaris wilkensis isolate RRmetagenome_bin19	2959594	PRJNA471400	SAMN09209451	d__Archaea;p__Thermoproteota;c__Nitrososphaeria;o__Nitrososphaerales;f__Nitrososphaeraceae;g__UBA10452;s__UBA10452 sp003176995	TACK	p__Thermoproteota	c__Nitrososphaeria	o__Nitrososphaerales	f__Nitrososphaeraceae	g__UBA10452	s__UBA10452 sp003176995	k__Archaea	(UID2)	207	145	103	2	139	4	0	0	0	98.06	3.88	0	n.a.	98.06	yes
GCA_003820555.1	GCA_003820555.1_ASM382055v1_genomic	Nitrosopumilales archaeon isolate maxbin2.0118	2026768	PRJNA330672	SAMN10417343	d__Archaea;p__Thermoproteota;c__Nitrososphaeria;o__Nitrososphaerales;f__Nitrososphaeraceae;g__TA-21;s__TA-21 sp014523595	TACK	p__Thermoproteota	c__Nitrososphaeria	o__Nitrososphaerales	f__Nitrososphaeraceae	g__TA-21	s__TA-21 sp014523595	k__Archaea	(UID2)	207	145	103	28	102	15	0	0	0	87.54	9.71	46.67	n.a.	87.54	no
GCA_000802205.2	GCA_000802205.2_ASM80220v2_genomic	Candidatus Nitrosocosmicus oleophilus		PRJNA210256	SAMN03074222	d__Archaea;p__Thermoproteota;c__Nitrososphaeria;o__Nitrososphaerales;f__Nitrososphaeraceae;g__Nitrosocosmicus;s__Nitrosocosmicus oleophilus	TACK	p__Thermoproteota	c__Nitrososphaeria	o__Nitrososphaerales	f__Nitrososphaeraceae	g__Nitrosocosmicus	s__Nitrosocosmicus oleophilus	k__Archaea	(UID2)	207	145	103	2	142	1	0	0	0	98.06	0.97	0	n.a.	98.06	yes
GCA_001920395.1	GCA_001920395.1_ASM192039v1_genomic	Thaumarchaeota archaeon 13_1_20CM_2_39_20	1805383	PRJNA297196	SAMN04327723	d__Archaea;p__Thermoproteota;c__Nitrososphaeria;o__Nitrososphaerales;f__Nitrosopumilaceae;g__Nitrosotalea;s__Nitrosotalea sp001920395	TACK	p__Thermoproteota	c__Nitrososphaeria	o__Nitrososphaerales	f__Nitrosopumilaceae	g__Nitrosotalea	s__Nitrosotalea sp001920395	k__Archaea	(UID2)	207	145	103	52	93	0	0	0	0	60.29	0	0	n.a.	60.29	no
GCA_001917505.1	GCA_001917505.1_ASM191750v1_genomic	Thaumarchaeota archaeon 13_1_40CM_38_12	1805393	PRJNA297196	SAMN04327832	d__Archaea;p__Thermoproteota;c__Nitrososphaeria;o__Nitrososphaerales;f__Nitrosopumilaceae;g__Nitrosotalea;s__Nitrosotalea sp001917995	TACK	p__Thermoproteota	c__Nitrososphaeria	o__Nitrososphaerales	f__Nitrosopumilaceae	g__Nitrosotalea	s__Nitrosotalea sp001917995	k__Archaea	(UID2)	207	145	103	20	124	1	0	0	0	85.11	0.97	0	n.a.	85.11	no
GCA_900167955.1	GCA_900167955.1_ASM90016795v1_genomic	Nitrosotalea sp. SbT1	1903277	PRJEB15449	SAMEA101071168	d__Archaea;p__Thermoproteota;c__Nitrososphaeria;o__Nitrososphaerales;f__Nitrosopumilaceae;g__Nitrosotalea;s__Nitrosotalea bavarica	TACK	p__Thermoproteota	c__Nitrososphaeria	o__Nitrososphaerales	f__Nitrosopumilaceae	g__Nitrosotalea	s__Nitrosotalea bavarica	k__Archaea	(UID2)	207	145	103	3	140	2	0	0	0	97.57	1.94	50	n.a.	97.57	yes
GCA_900177045.1	GCA_900177045.1_Candidatus_Nitrosotalea_koreensis_CS_whole_genome_genomic	Nitrosotalea sp. CS isolate NCS1		PRJEB15449	SAMEA20449168	d__Archaea;p__Thermoproteota;c__Nitrososphaeria;o__Nitrososphaerales;f__Nitrosopumilaceae;g__Nitrosotalea;s__Nitrosotalea okcheonensis	TACK	p__Thermoproteota	c__Nitrososphaeria	o__Nitrososphaerales	f__Nitrosopumilaceae	g__Nitrosotalea	s__Nitrosotalea okcheonensis	k__Archaea	(UID2)	207	145	103	1	144	0	0	0	0	99.51	0	0	n.a.	99.51	yes
GCA_900065925.1	GCA_900065925.1_NDEV.embl.gz_genomic	Candidatus Nitrosotalea devanaterra	1078905	PRJEB10948	SAMEA3577360	d__Archaea;p__Thermoproteota;c__Nitrososphaeria;o__Nitrososphaerales;f__Nitrosopumilaceae;g__Nitrosotalea;s__Nitrosotalea devanaterra	TACK	p__Thermoproteota	c__Nitrososphaeria	o__Nitrososphaerales	f__Nitrosopumilaceae	g__Nitrosotalea	s__Nitrosotalea devanaterra	k__Archaea	(UID2)	207	145	103	2	143	0	0	0	0	98.54	0	0	n.a.	98.54	yes
GCA_004322465.1	GCA_004322465.1_ASM432246v1_genomic	Candidatus Nitrosotenuis sp. isolate GW928_bin.17	2507556	PRJNA514088	SAMN10720246	d__Archaea;p__Thermoproteota;c__Nitrososphaeria;o__Nitrososphaerales;f__Nitrosopumilaceae;g__Nitrosotenuis;s__Nitrosotenuis sp004322465	TACK	p__Thermoproteota	c__Nitrososphaeria	o__Nitrososphaerales	f__Nitrosopumilaceae	g__Nitrosotenuis	s__Nitrosotenuis sp004322465	k__Archaea	(UID2)	207	145	103	11	131	3	0	0	0	91.76	2.91	33.33	n.a.	91.76	yes
GCA_002787055.1	GCA_002787055.1_ASM278705v1_genomic	Candidatus Nitrosotenuis aquarius	1846278	PRJNA406986	SAMN07637255	d__Archaea;p__Thermoproteota;c__Nitrososphaeria;o__Nitrososphaerales;f__Nitrosopumilaceae;g__Nitrosotenuis;s__Nitrosotenuis aquarius	TACK	p__Thermoproteota	c__Nitrososphaeria	o__Nitrososphaerales	f__Nitrosopumilaceae	g__Nitrosotenuis	s__Nitrosotenuis aquarius	k__Archaea	(UID2)	207	145	103	1	142	2	0	0	0	99.68	1.94	0	n.a.	99.68	yes
GCA_000723185.1	GCA_000723185.1_APF_1883_PRJEB4650_genomic	Thaumarchaeota archaeon N4	1407055	PRJEB4650	SAMEA3139018	d__Archaea;p__Thermoproteota;c__Nitrososphaeria;o__Nitrososphaerales;f__Nitrosopumilaceae;g__Nitrosotenuis;s__Nitrosotenuis uzonensis	TACK	p__Thermoproteota	c__Nitrososphaeria	o__Nitrososphaerales	f__Nitrosopumilaceae	g__Nitrosotenuis	s__Nitrosotenuis uzonensis	k__Archaea	(UID2)	207	145	103	0	144	1	0	0	0	100	0.97	0	n.a.	100	yes
GCA_001443365.1	GCA_001443365.1_ASM144336v1_genomic	Thaumarchaeota archaeon CSP1-1	1640512	PRJNA262935	SAMN03462092	d__Archaea;p__Thermoproteota;c__Nitrososphaeria;o__Nitrososphaerales;f__Nitrosopumilaceae;g__CSP1-1;s__CSP1-1 sp001443365	TACK	p__Thermoproteota	c__Nitrososphaeria	o__Nitrososphaerales	f__Nitrosopumilaceae	g__CSP1-1	s__CSP1-1 sp001443365	k__Archaea	(UID2)	207	145	103	1	144	0	0	0	0	99.03	0	0	n.a.	99.03	yes
GCA_000399765.1	GCA_000399765.1_ASM39976v1_genomic	Group I thaumarchaeote SCGC AB-629-I23				d__Archaea;p__Thermoproteota;c__Nitrososphaeria;o__Nitrososphaerales;f__Nitrosopumilaceae;g__Nitrosopelagicus;s__Nitrosopelagicus sp000402075	TACK	p__Thermoproteota	c__Nitrososphaeria	o__Nitrososphaerales	f__Nitrosopumilaceae	g__Nitrosopelagicus	s__Nitrosopelagicus sp000402075	k__Archaea	(UID2)	207	145	103	5	125	14	1	0	0	95.87	9.47	0	n.a.	95.87	no
GCA_001627235.1	GCA_001627235.1_ASM162723v1_genomic	Nitrosopelagicus sp. REDSEA-S31_B2	1811586	PRJNA289734	SAMN04534603	d__Archaea;p__Thermoproteota;c__Nitrososphaeria;o__Nitrososphaerales;f__Nitrosopumilaceae;g__Nitrosopelagicus;s__Nitrosopelagicus sp001627235	TACK	p__Thermoproteota	c__Nitrososphaeria	o__Nitrososphaerales	f__Nitrosopumilaceae	g__Nitrosopelagicus	s__Nitrosopelagicus sp001627235	k__Archaea	(UID2)	207	145	103	9	134	2	0	0	0	92.64	1.05	100	n.a.	92.64	yes
GCA_000812185.1	GCA_000812185.1_ASM81218v1_genomic	Candidatus Nitrosopelagicus brevis	1410606	PRJNA223412	SAMN03273964	d__Archaea;p__Thermoproteota;c__Nitrososphaeria;o__Nitrososphaerales;f__Nitrosopumilaceae;g__Nitrosopelagicus;s__Nitrosopelagicus brevis	TACK	p__Thermoproteota	c__Nitrososphaeria	o__Nitrososphaerales	f__Nitrosopumilaceae	g__Nitrosopelagicus	s__Nitrosopelagicus brevis	k__Archaea	(UID2)	207	145	103	1	144	0	0	0	0	99.51	0	0	n.a.	99.51	yes
GCA_000200715.1	GCA_000200715.1_ASM20071v1_genomic	Cenarchaeum symbiosum A	414004	PRJNA202	SAMN02744041	d__Archaea;p__Thermoproteota;c__Nitrososphaeria;o__Nitrososphaerales;f__Nitrosopumilaceae;g__Cenarchaeum;s__Cenarchaeum symbiosum	TACK	p__Thermoproteota	c__Nitrososphaeria	o__Nitrososphaerales	f__Nitrosopumilaceae	g__Cenarchaeum	s__Cenarchaeum symbiosum	k__Archaea	(UID2)	207	145	103	2	143	0	0	0	0	99.03	0	0	n.a.	99.03	yes
GCA_000204585.1	GCA_000204585.1_ASM20458v1_genomic	Candidatus Nitrosarchaeum limnium SFB1		PRJNA52465	SAMN02471010	d__Archaea;p__Thermoproteota;c__Nitrososphaeria;o__Nitrososphaerales;f__Nitrosopumilaceae;g__Nitrosarchaeum;s__Nitrosarchaeum limnae	TACK	p__Thermoproteota	c__Nitrososphaeria	o__Nitrososphaerales	f__Nitrosopumilaceae	g__Nitrosarchaeum	s__Nitrosarchaeum limnae	k__Archaea	(UID2)	207	145	103	3	142	0	0	0	0	98.06	0	0	n.a.	98.06	yes
GCA_003569705.1	GCA_003569705.1_ASM356970v1_genomic	Nitrosarchaeum sp. BD3	2026886	PRJDB6656	SAMD00117333	d__Archaea;p__Thermoproteota;c__Nitrososphaeria;o__Nitrososphaerales;f__Nitrosopumilaceae;g__Nitrosarchaeum;s__Nitrosarchaeum sp003569705	TACK	p__Thermoproteota	c__Nitrososphaeria	o__Nitrososphaerales	f__Nitrosopumilaceae	g__Nitrosarchaeum	s__Nitrosarchaeum sp003569705	k__Archaea	(UID2)	207	145	103	2	140	3	0	0	0	98.54	1.94	66.67	n.a.	98.54	yes
GCA_002789395.1	GCA_002789395.1_ASM278939v1_genomic	Nitrosopumilales archaeon CG_4_9_14_0_8_um_filter_34_10	2022697	PRJNA362739	SAMN06660028	d__Archaea;p__Thermoproteota;c__Nitrososphaeria;o__Nitrososphaerales;f__Nitrosopumilaceae;g__Nitrosarchaeum;s__	TACK	p__Thermoproteota	c__Nitrososphaeria	o__Nitrososphaerales	f__Nitrosopumilaceae	g__Nitrosarchaeum	s__	k__Archaea	(UID2)	207	145	103	9	134	2	0	0	0	93.95	1.94	0	n.a.	93.95	yes
GCA_000956175.1	GCA_000956175.1_ASM95617v1_genomic	Nitrosopumilus adriaticus strain NF5		PRJNA269341	SAMN03253153	d__Archaea;p__Thermoproteota;c__Nitrososphaeria;o__Nitrososphaerales;f__Nitrosopumilaceae;g__Nitrosopumilus;s__Nitrosopumilus adriaticus	TACK	p__Thermoproteota	c__Nitrososphaeria	o__Nitrososphaerales	f__Nitrosopumilaceae	g__Nitrosopumilus	s__Nitrosopumilus adriaticus	k__Archaea	(UID2)	207	145	103	0	145	0	0	0	0	100	0	0	n.a.	100	yes
GCA_000722915.1	GCA_000722915.1_ASM72291v1_genomic	Marine Group I thaumarchaeote SCGC AAA799-N04	1502293	PRJNA248337	SAMN02854326	d__Archaea;p__Thermoproteota;c__Nitrososphaeria;o__Nitrososphaerales;f__Nitrosopumilaceae;g__Nitrosopumilus;s__Nitrosopumilus sp000746765	TACK	p__Thermoproteota	c__Nitrososphaeria	o__Nitrososphaerales	f__Nitrosopumilaceae	g__Nitrosopumilus	s__Nitrosopumilus sp000746765	k__Archaea	(UID2)	207	145	103	30	114	1	0	0	0	84.47	0.24	0	n.a.	84.47	no
GCA_000018465.1	GCA_000018465.1_ASM1846v1_genomic	Nitrosopumilus maritimus SCM1	436308	PRJNA19265	SAMN00000032	d__Archaea;p__Thermoproteota;c__Nitrososphaeria;o__Nitrososphaerales;f__Nitrosopumilaceae;g__Nitrosopumilus;s__Nitrosopumilus maritimus	TACK	p__Thermoproteota	c__Nitrososphaeria	o__Nitrososphaerales	f__Nitrosopumilaceae	g__Nitrosopumilus	s__Nitrosopumilus maritimus	k__Archaea	(UID2)	207	145	103	0	144	1	0	0	0	100	0.97	0	n.a.	100	yes
GCA_002156965.1	GCA_002156965.1_ASM215696v1_genomic	Candidatus Nitrosomarinus catalina strain SPOT01		PRJNA341864	SAMN05730076	d__Archaea;p__Thermoproteota;c__Nitrososphaeria;o__Nitrososphaerales;f__Nitrosopumilaceae;g__Nitrosopumilus;s__Nitrosopumilus catalinensis	TACK	p__Thermoproteota	c__Nitrososphaeria	o__Nitrososphaerales	f__Nitrosopumilaceae	g__Nitrosopumilus	s__Nitrosopumilus catalinensis	k__Archaea	(UID2)	207	145	103	0	145	0	0	0	0	100	0	0	n.a.	100	yes
GCA_002506665.1	GCA_002506665.1_ASM250666v1_genomic	Nitrosopumilus sp. UBA526	1915597	PRJNA348753	SAMN06027227	d__Archaea;p__Thermoproteota;c__Nitrososphaeria;o__Nitrososphaerales;f__Nitrosopumilaceae;g__Nitrosopumilus;s__Nitrosopumilus sp002506665	TACK	p__Thermoproteota	c__Nitrososphaeria	o__Nitrososphaerales	f__Nitrosopumilaceae	g__Nitrosopumilus	s__Nitrosopumilus sp002506665	k__Archaea	(UID2)	207	145	103	11	134	0	0	0	0	92.23	0	0	n.a.	92.23	yes
GCA_001437625.1	GCA_001437625.1_ASM143762v1_genomic	Nitrosopumilus sp. BACL13 MAG-121220-bin23	1655561	PRJNA273799	SAMN03741946	d__Archaea;p__Thermoproteota;c__Nitrososphaeria;o__Nitrososphaerales;f__Nitrosopumilaceae;g__Nitrosopumilus;s__Nitrosopumilus sp001437625	TACK	p__Thermoproteota	c__Nitrososphaeria	o__Nitrososphaerales	f__Nitrosopumilaceae	g__Nitrosopumilus	s__Nitrosopumilus sp001437625	k__Archaea	(UID2)	207	145	103	1	143	1	0	0	0	99.51	0.97	100	n.a.	99.51	yes
Ga0263248	Unclassified_Hadesarchaeota_JZ-2_bin_199	Unclassified Hadesarchaeota JZ-2 bin_199				d__Archaea;p__Hadarchaeota;c__Hadarchaeia;o__Hadarchaeales;f__WYZ-LMO6;g__WYZ-LMO6;s__	Euryarchaeota	p__Hadarchaeota	c__Hadarchaeia	o__Hadarchaeales	f__WYZ-LMO6	g__WYZ-LMO6	s__	k__Archaea	(UID2)	207	149	107	9	140	0	0	0	0	93.46	0	0	n.a.	93.46	yes
Ga0263246	Unclassified_Hadesarchaeota_JZ-1_bin_103	Unclassified Hadesarchaeota JZ-1 bin_103				d__Archaea;p__Hadarchaeota;c__Hadarchaeia;o__Hadarchaeales;f__WYZ-LMO6;g__WYZ-LMO6;s__WYZ-LMO6 sp011367165	Euryarchaeota	p__Hadarchaeota	c__Hadarchaeia	o__Hadarchaeales	f__WYZ-LMO6	g__WYZ-LMO6	s__WYZ-LMO6 sp011367165	k__Archaea	(UID2)	207	149	107	25	124	0	0	0	0	81.15	0	0	n.a.	81.15	no
GCA_001515215.1	GCA_001515215.1_metagenomics_assembly_genomic	Hadesarchaea archaeon YNP_N21	1776333	PRJNA298487	SAMN04159680	d__Archaea;p__Hadarchaeota;c__Hadarchaeia;o__Hadarchaeales;f__;g__;s__	Euryarchaeota	p__Hadarchaeota	c__Hadarchaeia	o__Hadarchaeales	f__	g__	s__	p__Euryarchaeota	(UID3)	148	188	125	29	157	1	0	0	1	77.6	5.6	0	n.a.	77.6	no
GCA_001515195.1	GCA_001515195.1_DG-33-1_genomic	Hadesarchaea archaeon DG-33-1	1775755	PRJNA270657	SAMN04385804	d__Archaea;p__Hadarchaeota;c__Hadarchaeia;o__Hadarchaeales;f__Hadarchaeaceae;g__;s__	Euryarchaeota	p__Hadarchaeota	c__Hadarchaeia	o__Hadarchaeales	f__Hadarchaeaceae	g__	s__	p__Euryarchaeota	(UID3)	148	188	125	66	113	9	0	0	0	62.58	6.4	0	n.a.	62.58	no
GCA_001515185.1	Hadesarchaea_archaeon_DG-33	Hadesarchaea archaeon DG-33	1775754	PRJNA270657	SAMN04385803	d__Archaea;p__Hadarchaeota;c__Hadarchaeia;o__Hadarchaeales;f__Hadarchaeaceae;g__DG-33;s__DG-33 sp001515185	Euryarchaeota	p__Hadarchaeota	c__Hadarchaeia	o__Hadarchaeales	f__Hadarchaeaceae	g__DG-33	s__DG-33 sp001515185	p__Euryarchaeota	(UID3)	148	188	125	63	124	1	0	0	0	63.87	0.8	0	n.a.	63.87	no
GCA_001515205.2	GCA_001515205.2_ASM151520v2_genomic	Hadesarchaea archaeon YNP_45	1776334	PRJNA298487	SAMN04159681	d__Archaea;p__Hadarchaeota;c__Hadarchaeia;o__Hadarchaeales;f__Hadarchaeaceae;g__Hadarchaeum;s__Hadarchaeum yellowstonense	Euryarchaeota	p__Hadarchaeota	c__Hadarchaeia	o__Hadarchaeales	f__Hadarchaeaceae	g__Hadarchaeum	s__Hadarchaeum yellowstonense	k__Archaea	(UID2)	207	149	107	12	135	2	0	0	0	89.72	1.87	0	n.a.	89.72	no
GCA_001595815.1	GCA_001595815.1_ASM159581v1_genomic	Theionarchaea archaeon DG-70-1	1803814	PRJNA270657	SAMN04495908	d__Archaea;p__Methanobacteriota_B;c__Thermococci;o__Methanofastidiosales;f__SZ-28-30;g__;s__	Euryarchaeota	p__Methanobacteriota_B	c__Thermococci	o__Methanofastidiosales	f__SZ-28-30	g__	s__	p__Euryarchaeota	(UID4)	45	299	202	46	228	20	2	3	0	82.93	10.03	0	n.a.	82.93	no
GCA_001587675.1	GCA_001587675.1_ASM158767v1_genomic	Arc I group archaeon U1lsi0528_Bin089	1705564	PRJNA293769	SAMN04009068	d__Archaea;p__Methanobacteriota_B;c__Thermococci;o__Methanofastidiosales;f__Methanofastidiosaceae;g__Methanofastidiosum;s__Methanofastidiosum sp001587675	Euryarchaeota	p__Methanobacteriota_B	c__Thermococci	o__Methanofastidiosales	f__Methanofastidiosaceae	g__Methanofastidiosum	s__Methanofastidiosum sp001587675	p__Euryarchaeota	(UID4)	45	299	202	40	245	12	1	1	0	85.02	6.31	4.76	n.a.	85.02	no
GCA_001587715.1	GCA_001587715.1_ASM158771v1_genomic	Arc I group archaeon U1lsi0528_Bin055	1705409	PRJNA293769	SAMN04008119	d__Archaea;p__Methanobacteriota_B;c__Thermococci;o__Methanofastidiosales;f__Methanofastidiosaceae;g__Methanofastidiosum;s__Methanofastidiosum sp001587715	Euryarchaeota	p__Methanobacteriota_B	c__Thermococci	o__Methanofastidiosales	f__Methanofastidiosaceae	g__Methanofastidiosum	s__Methanofastidiosum sp001587715	p__Euryarchaeota	(UID4)	45	299	202	36	254	8	0	1	0	85.27	4.87	7.14	n.a.	85.27	no
GCA_001587595.1	GCA_001587595.1_ASM158759v1_genomic	Arc I group archaeon ADurb1013_Bin02101	1706433	PRJNA293767	SAMN04009747	d__Archaea;p__Methanobacteriota_B;c__Thermococci;o__Methanofastidiosales;f__Methanofastidiosaceae;g__Methanofastidiosum;s__Methanofastidiosum sp001587595	Euryarchaeota	p__Methanobacteriota_B	c__Thermococci	o__Methanofastidiosales	f__Methanofastidiosaceae	g__Methanofastidiosum	s__Methanofastidiosum sp001587595	p__Euryarchaeota	(UID4)	45	299	202	33	255	11	0	0	0	86.02	3.22	0	n.a.	86.02	no
GCA_001587575.1	GCA_001587575.1_ASM158757v1_genomic	Arc I group archaeon BMIXfssc0709_Meth_Bin006	1706438	PRJNA293769	SAMN04009752	d__Archaea;p__Methanobacteriota_B;c__Thermococci;o__Methanofastidiosales;f__Methanofastidiosaceae;g__Methanofastidiosum;s__Methanofastidiosum sp001587575	Euryarchaeota	p__Methanobacteriota_B	c__Thermococci	o__Methanofastidiosales	f__Methanofastidiosaceae	g__Methanofastidiosum	s__Methanofastidiosum sp001587575	p__Euryarchaeota	(UID4)	45	299	202	22	272	4	1	0	0	90.98	2.72	0	n.a.	90.98	yes
GCA_000011105.1	GCA_000011105.1_ASM1110v1_genomic	Pyrococcus horikoshii OT3	70601	PRJNA207	SAMD00061090	d__Archaea;p__Methanobacteriota_B;c__Thermococci;o__Thermococcales;f__Thermococcaceae;g__Pyrococcus;s__Pyrococcus horikoshii	Euryarchaeota	p__Methanobacteriota_B	c__Thermococci	o__Thermococcales	f__Thermococcaceae	g__Pyrococcus	s__Pyrococcus horikoshii	p__Euryarchaeota	(UID4)	45	299	202	0	299	0	0	0	0	100	0	0	n.a.	100	yes
GCA_000007305.1	GCA_000007305.1_ASM730v1_genomic	Pyrococcus furiosus DSM 3638	186497	PRJNA287	SAMN02604284	d__Archaea;p__Methanobacteriota_B;c__Thermococci;o__Thermococcales;f__Thermococcaceae;g__Pyrococcus;s__Pyrococcus furiosus	Euryarchaeota	p__Methanobacteriota_B	c__Thermococci	o__Thermococcales	f__Thermococcaceae	g__Pyrococcus	s__Pyrococcus furiosus	p__Euryarchaeota	(UID4)	45	299	202	1	298	0	0	0	0	99.5	0	0	n.a.	99.5	yes
GCA_001647085.1	GCA_001647085.1_ASM164708v1_genomic	Thermococcus piezophilus	1712654	PRJNA320084	SAMN04915575	d__Archaea;p__Methanobacteriota_B;c__Thermococci;o__Thermococcales;f__Thermococcaceae;g__Thermococcus;s__Thermococcus piezophilus	Euryarchaeota	p__Methanobacteriota_B	c__Thermococci	o__Thermococcales	f__Thermococcaceae	g__Thermococcus	s__Thermococcus piezophilus	p__Euryarchaeota	(UID4)	45	299	202	0	296	3	0	0	0	100	1.24	0	n.a.	100	yes
GCA_002214545.1	GCA_002214545.1_ASM221454v1_genomic	Thermococcus thioreducens	277988	PRJNA274230	SAMN03324168	d__Archaea;p__Methanobacteriota_B;c__Thermococci;o__Thermococcales;f__Thermococcaceae;g__Thermococcus;s__Thermococcus thioreducens	Euryarchaeota	p__Methanobacteriota_B	c__Thermococci	o__Thermococcales	f__Thermococcaceae	g__Thermococcus	s__Thermococcus thioreducens	p__Euryarchaeota	(UID4)	45	299	202	0	299	0	0	0	0	100	0	0	n.a.	100	yes
GCA_002214585.1	GCA_002214585.1_ASM221458v1_genomic	Thermococcus profundus	49899	PRJNA274230	SAMN03324163	d__Archaea;p__Methanobacteriota_B;c__Thermococci;o__Thermococcales;f__Thermococcaceae;g__Thermococcus;s__Thermococcus profundus	Euryarchaeota	p__Methanobacteriota_B	c__Thermococci	o__Thermococcales	f__Thermococcaceae	g__Thermococcus	s__Thermococcus profundus	p__Euryarchaeota	(UID4)	45	299	202	0	299	0	0	0	0	100	0	0	n.a.	100	yes
GCA_002214485.1	GCA_002214485.1_ASM221448v1_genomic	Thermococcus pacificus	71998	PRJNA274230	SAMN03324161	d__Archaea;p__Methanobacteriota_B;c__Thermococci;o__Thermococcales;f__Thermococcaceae;g__Thermococcus;s__Thermococcus pacificus	Euryarchaeota	p__Methanobacteriota_B	c__Thermococci	o__Thermococcales	f__Thermococcaceae	g__Thermococcus	s__Thermococcus pacificus	p__Euryarchaeota	(UID4)	45	299	202	0	299	0	0	0	0	100	0	0	n.a.	100	yes
GCA_000517445.1	GCA_000517445.1_ASM51744v1_genomic	Thermococcus paralvinellae	582419	PRJNA230233	SAMN03081513	d__Archaea;p__Methanobacteriota_B;c__Thermococci;o__Thermococcales;f__Thermococcaceae;g__Thermococcus_B;s__Thermococcus_B paralvinellae	Euryarchaeota	p__Methanobacteriota_B	c__Thermococci	o__Thermococcales	f__Thermococcaceae	g__Thermococcus_B	s__Thermococcus_B paralvinellae	p__Euryarchaeota	(UID4)	45	299	202	14	284	1	0	0	0	94.55	0.5	100	n.a.	94.55	yes
GCA_000151105.2	GCA_000151105.2_ASM15110v2_genomic	Thermococcus barophilus MP	391623	PRJNA19379	SAMN02603625	d__Archaea;p__Methanobacteriota_B;c__Thermococci;o__Thermococcales;f__Thermococcaceae;g__Thermococcus_B;s__Thermococcus_B barophilus	Euryarchaeota	p__Methanobacteriota_B	c__Thermococci	o__Thermococcales	f__Thermococcaceae	g__Thermococcus_B	s__Thermococcus_B barophilus	p__Euryarchaeota	(UID4)	45	299	202	1	298	0	0	0	0	99.5	0	0	n.a.	99.5	yes
GCA_000725425.1	GCA_000725425.1_ASM72542v1_genomic	Palaeococcus pacificus DY20341	1343739	PRJNA207495	SAMN03081469	d__Archaea;p__Methanobacteriota_B;c__Thermococci;o__Thermococcales;f__Thermococcaceae;g__Palaeococcus;s__Palaeococcus pacificus	Euryarchaeota	p__Methanobacteriota_B	c__Thermococci	o__Thermococcales	f__Thermococcaceae	g__Palaeococcus	s__Palaeococcus pacificus	p__Euryarchaeota	(UID4)	45	299	202	1	297	1	0	0	0	99.5	0.5	0	n.a.	99.5	yes
GCA_000246985.3	GCA_000246985.3_ASM24698v3_genomic	Thermococcus litoralis DSM 5473	523849	PRJNA81925	SAMN02603679	d__Archaea;p__Methanobacteriota_B;c__Thermococci;o__Thermococcales;f__Thermococcaceae;g__Thermococcus_A;s__Thermococcus_A litoralis	Euryarchaeota	p__Methanobacteriota_B	c__Thermococci	o__Thermococcales	f__Thermococcaceae	g__Thermococcus_A	s__Thermococcus_A litoralis	p__Euryarchaeota	(UID4)	45	299	202	1	297	1	0	0	0	99.5	0.5	0	n.a.	99.5	yes
GCA_000022545.1	GCA_000022545.1_ASM2254v1_genomic	Thermococcus sibiricus MM 739	604354	PRJNA34531	SAMN02603090	d__Archaea;p__Methanobacteriota_B;c__Thermococci;o__Thermococcales;f__Thermococcaceae;g__Thermococcus_A;s__Thermococcus_A sibiricus	Euryarchaeota	p__Methanobacteriota_B	c__Thermococci	o__Thermococcales	f__Thermococcaceae	g__Thermococcus_A	s__Thermococcus_A sibiricus	p__Euryarchaeota	(UID4)	45	299	202	3	296	0	0	0	0	98.51	0	0	n.a.	98.51	yes
GCA_000007185.1	GCA_000007185.1_ASM718v1_genomic	Methanopyrus kandleri AV19	190192	PRJNA294	SAMN02603235	d__Archaea;p__Methanobacteriota_A;c__Methanopyri;o__Methanopyrales;f__Methanopyraceae;g__Methanopyrus;s__Methanopyrus kandleri	Euryarchaeota	p__Methanobacteriota_A	c__Methanopyri	o__Methanopyrales	f__Methanopyraceae	g__Methanopyrus	s__Methanopyrus kandleri	p__Euryarchaeota	(UID3)	148	188	125	5	181	2	0	0	0	96.74	1.6	0	n.a.	96.74	yes
GCA_002201915.1	GCA_002201915.1_ASM220191v1_genomic	Methanopyrus sp. KOL6	1937004	PRJNA362699	SAMN06246254	d__Archaea;p__Methanobacteriota_A;c__Methanopyri;o__Methanopyrales;f__Methanopyraceae;g__Methanopyrus;s__Methanopyrus sp002201895	Euryarchaeota	p__Methanobacteriota_A	c__Methanopyri	o__Methanopyrales	f__Methanopyraceae	g__Methanopyrus	s__Methanopyrus sp002201895	p__Euryarchaeota	(UID3)	148	188	125	6	180	2	0	0	0	95.94	1.6	0	n.a.	95.94	yes
GCA_002201895.1	GCA_002201895.1_ASM220189v1_genomic	Methanopyrus sp. SNP6	1937005	PRJNA362704	SAMN06246566	d__Archaea;p__Methanobacteriota_A;c__Methanopyri;o__Methanopyrales;f__Methanopyraceae;g__Methanopyrus;s__Methanopyrus sp002201895	Euryarchaeota	p__Methanobacteriota_A	c__Methanopyri	o__Methanopyrales	f__Methanopyraceae	g__Methanopyrus	s__Methanopyrus sp002201895	p__Euryarchaeota	(UID3)	148	188	125	6	180	2	0	0	0	95.94	1.6	0	n.a.	95.94	yes
GCA_000092305.1	GCA_000092305.1_ASM9230v1_genomic	Methanocaldococcus infernus ME	573063	PRJNA32611	SAMN00017484	d__Archaea;p__Methanobacteriota_A;c__Methanococci;o__Methanococcales;f__Methanocaldococcaceae;g__Methanocaldococcus_A;s__Methanocaldococcus_A infernus	Euryarchaeota	p__Methanobacteriota_A	c__Methanococci	o__Methanococcales	f__Methanocaldococcaceae	g__Methanocaldococcus_A	s__Methanocaldococcus_A infernus	p__Euryarchaeota	(UID5)	32	308	210	2	306	0	0	0	0	99.05	0	0	n.a.	99.05	yes
GCA_000024625.1	GCA_000024625.1_ASM2462v1_genomic	Methanocaldococcus vulcanius M7	579137	PRJNA33047	SAMN02598493	d__Archaea;p__Methanobacteriota_A;c__Methanococci;o__Methanococcales;f__Methanocaldococcaceae;g__Methanocaldococcus;s__Methanocaldococcus vulcanius	Euryarchaeota	p__Methanobacteriota_A	c__Methanococci	o__Methanococcales	f__Methanocaldococcaceae	g__Methanocaldococcus	s__Methanocaldococcus vulcanius	p__Euryarchaeota	(UID5)	32	308	210	1	307	0	0	0	0	99.52	0	0	n.a.	99.52	yes
GCA_000023985.1	GCA_000023985.1_ASM2398v1_genomic	Methanocaldococcus fervens AG86	573064	PRJNA32615	SAMN02598490	d__Archaea;p__Methanobacteriota_A;c__Methanococci;o__Methanococcales;f__Methanocaldococcaceae;g__Methanocaldococcus;s__Methanocaldococcus fervens	Euryarchaeota	p__Methanobacteriota_A	c__Methanococci	o__Methanococcales	f__Methanocaldococcaceae	g__Methanocaldococcus	s__Methanocaldococcus fervens	p__Euryarchaeota	(UID5)	32	308	210	1	307	0	0	0	0	99.52	0	0	n.a.	99.52	yes
GCA_000214415.1	GCA_000214415.1_ASM21441v1_genomic	Methanotorris igneus Kol 5	880724	PRJNA51821	SAMN00713627	d__Archaea;p__Methanobacteriota_A;c__Methanococci;o__Methanococcales;f__Methanococcaceae;g__Methanotorris;s__Methanotorris igneus	Euryarchaeota	p__Methanobacteriota_A	c__Methanococci	o__Methanococcales	f__Methanococcaceae	g__Methanotorris	s__Methanotorris igneus	p__Euryarchaeota	(UID5)	32	308	210	1	307	0	0	0	0	99.52	0	0	n.a.	99.52	yes
GCA_000017165.1	GCA_000017165.1_ASM1716v1_genomic	Methanococcus vannielii SB	406327	PRJNA17889	SAMN02598403	d__Archaea;p__Methanobacteriota_A;c__Methanococci;o__Methanococcales;f__Methanococcaceae;g__Methanococcus;s__Methanococcus vannielii	Euryarchaeota	p__Methanobacteriota_A	c__Methanococci	o__Methanococcales	f__Methanococcaceae	g__Methanococcus	s__Methanococcus vannielii	p__Euryarchaeota	(UID5)	32	308	210	2	306	0	0	0	0	99.5	0	0	n.a.	99.5	yes
GCA_000179575.2	GCA_000179575.2_ASM17957v2_genomic	Methanothermococcus okinawensis IH1	647113	PRJNA43653	SAMN00100784	d__Archaea;p__Methanobacteriota_A;c__Methanococci;o__Methanococcales;f__Methanococcaceae;g__Methanothermococcus_A;s__Methanothermococcus_A okinawensis	Euryarchaeota	p__Methanobacteriota_A	c__Methanococci	o__Methanococcales	f__Methanococcaceae	g__Methanothermococcus_A	s__Methanothermococcus_A okinawensis	p__Euryarchaeota	(UID5)	32	308	210	2	306	0	0	0	0	99.05	0	0	n.a.	99.05	yes
GCA_000017185.1	GCA_000017185.1_ASM1718v1_genomic	Methanococcus aeolicus Nankai-3	419665	PRJNA18641	SAMN00623051	d__Archaea;p__Methanobacteriota_A;c__Methanococci;o__Methanococcales;f__Methanococcaceae;g__Methanothermococcus_A;s__Methanothermococcus_A aeolicus	Euryarchaeota	p__Methanobacteriota_A	c__Methanococci	o__Methanococcales	f__Methanococcaceae	g__Methanothermococcus_A	s__Methanothermococcus_A aeolicus	p__Euryarchaeota	(UID5)	32	308	210	3	305	0	0	0	0	99.03	0	0	n.a.	99.03	yes
GCA_002011125.1	GCA_002011125.1_ASM201112v1_genomic	Candidatus Hydrothermarchaeota archaeon JdFR-18	1935129	PRJNA269163	SAMN06226335	d__Archaea;p__Hydrothermarchaeota;c__Hydrothermarchaeia;o__Hydrothermarchaeales;f__Hydrothermarchaeaceae;g__Hydrothermarchaeum;s__Hydrothermarchaeum profundi	Euryarchaeota	p__Hydrothermarchaeota	c__Hydrothermarchaeia	o__Hydrothermarchaeales	f__Hydrothermarchaeaceae	g__Hydrothermarchaeum	s__Hydrothermarchaeum profundi	k__Archaea	(UID2)	207	149	107	2	145	2	0	0	0	98.13	1.87	0	n.a.	98.13	yes
GCA_003661405.1	Candidatus_Hydrothermarchaeota_archaeon_B60-G1	Candidatus Hydrothermarchaeota archaeon isolate B60_G1	2250275	PRJNA362212	SAMN09214788	d__Archaea;p__Hydrothermarchaeota;c__Hydrothermarchaeia;o__Hydrothermarchaeales;f__;g__;s__	Euryarchaeota	p__Hydrothermarchaeota	c__Hydrothermarchaeia	o__Hydrothermarchaeales	f__	g__	s__	p__Euryarchaeota	(UID3)	148	188	125	47	124	17	0	0	0	72.57	9.55	5.88	n.a.	72.57	no
GCA_003661425.1	Candidatus_Hydrothermarchaeota_archaeon_B51-G15	Candidatus Hydrothermarchaeota archaeon isolate B51_G15	2250275	PRJNA362212	SAMN09214880	d__Archaea;p__Hydrothermarchaeota;c__Hydrothermarchaeia;o__Hydrothermarchaeales;f__;g__;s__	Euryarchaeota	p__Hydrothermarchaeota	c__Hydrothermarchaeia	o__Hydrothermarchaeales	f__	g__	s__	p__Euryarchaeota	(UID3)	148	188	125	53	129	6	0	0	0	71.2	4	50	n.a.	71.2	no
GCA_000166095.1	GCA_000166095.1_ASM16609v1_genomic	Methanothermus fervidus DSM 2088	523846	PRJNA33689	SAMN02232040	d__Archaea;p__Methanobacteriota;c__Methanobacteria;o__Methanobacteriales;f__Methanothermaceae;g__Methanothermus;s__Methanothermus fervidus	Euryarchaeota	p__Methanobacteriota	c__Methanobacteria	o__Methanobacteriales	f__Methanothermaceae	g__Methanothermus	s__Methanothermus fervidus	p__Euryarchaeota	(UID3)	148	188	125	0	188	0	0	0	0	100	0	0	n.a.	100	yes
GCA_000145295.1	GCA_000145295.1_ASM14529v1_genomic	Methanothermobacter marburgensis str. Marburg	79929	PRJNA40103	SAMN02603260	d__Archaea;p__Methanobacteriota;c__Methanobacteria;o__Methanobacteriales;f__Methanothermobacteraceae;g__Methanothermobacter;s__Methanothermobacter marburgensis	Euryarchaeota	p__Methanobacteriota	c__Methanobacteria	o__Methanobacteriales	f__Methanothermobacteraceae	g__Methanothermobacter	s__Methanothermobacter marburgensis	p__Euryarchaeota	(UID3)	148	188	125	0	188	0	0	0	0	100	0	0	n.a.	100	yes
GCA_001729285.1	GCA_001729285.1_ASM172928v1_genomic	Methanobacterium sp. A39	1860100	PRJNA324744	SAMN05224566	d__Archaea;p__Methanobacteriota;c__Methanobacteria;o__Methanobacteriales;f__Methanobacteriaceae;g__Methanobacterium_D;s__Methanobacterium_D bryantii	Euryarchaeota	p__Methanobacteriota	c__Methanobacteria	o__Methanobacteriales	f__Methanobacteriaceae	g__Methanobacterium_D	s__Methanobacterium_D bryantii	p__Euryarchaeota	(UID3)	148	188	125	2	185	1	0	0	0	98.93	0.8	0	n.a.	98.93	yes
GCA_003162655.1	GCA_003162655.1_20100900_E2S_genomic	Methanobacterium sp. isolate fen_5	2164	PRJNA386568	SAMN08178745	d__Archaea;p__Methanobacteriota;c__Methanobacteria;o__Methanobacteriales;f__Methanobacteriaceae;g__Methanobacterium_B;s__Methanobacterium_B sp003162655	Euryarchaeota	p__Methanobacteriota	c__Methanobacteria	o__Methanobacteriales	f__Methanobacteriaceae	g__Methanobacterium_B	s__Methanobacterium_B sp003162655	p__Euryarchaeota	(UID3)	148	188	125	29	157	2	0	0	0	82.7	1.2	0	n.a.	82.7	no
GCA_000214725.1	GCA_000214725.1_ASM21472v1_genomic	Methanobacterium paludis	868131	PRJNA53561	SAMN00713630	d__Archaea;p__Methanobacteriota;c__Methanobacteria;o__Methanobacteriales;f__Methanobacteriaceae;g__Methanobacterium_C;s__Methanobacterium_C paludis	Euryarchaeota	p__Methanobacteriota	c__Methanobacteria	o__Methanobacteriales	f__Methanobacteriaceae	g__Methanobacterium_C	s__Methanobacterium_C paludis	p__Euryarchaeota	(UID3)	148	188	125	1	186	1	0	0	0	99.73	0.8	0	n.a.	99.73	yes
GCA_002813675.1	GCA_002813675.1_ASM281367v1_genomic	Methanobacterium sp. MZ-A1		PRJNA349209	SAMN05928841	d__Archaea;p__Methanobacteriota;c__Methanobacteria;o__Methanobacteriales;f__Methanobacteriaceae;g__Methanobacterium;s__Methanobacterium subterraneum	Euryarchaeota	p__Methanobacteriota	c__Methanobacteria	o__Methanobacteriales	f__Methanobacteriaceae	g__Methanobacterium	s__Methanobacterium subterraneum	p__Euryarchaeota	(UID3)	148	188	125	2	186	0	0	0	0	98.93	0	0	n.a.	98.93	yes
GCA_002495625.1	GCA_002495625.1_ASM249562v1_genomic	Methanobacterium sp. UBA375	1915451	PRJNA348753	SAMN06027556	d__Archaea;p__Methanobacteriota;c__Methanobacteria;o__Methanobacteriales;f__Methanobacteriaceae;g__Methanobacterium_A;s__Methanobacterium_A sp002495625	Euryarchaeota	p__Methanobacteriota	c__Methanobacteria	o__Methanobacteriales	f__Methanobacteriaceae	g__Methanobacterium_A	s__Methanobacterium_A sp002495625	p__Euryarchaeota	(UID3)	148	188	125	1	187	0	0	0	0	99.94	0	0	n.a.	99.94	yes
GCA_003268005.1	GCA_003268005.1_ASM326800v1_genomic	Methanosphaera sp. BMS		PRJNA310024	SAMN04445725	d__Archaea;p__Methanobacteriota;c__Methanobacteria;o__Methanobacteriales;f__Methanobacteriaceae;g__Methanosphaera;s__Methanosphaera sp003268005	Euryarchaeota	p__Methanobacteriota	c__Methanobacteria	o__Methanobacteriales	f__Methanobacteriaceae	g__Methanosphaera	s__Methanosphaera sp003268005	p__Euryarchaeota	(UID3)	148	188	125	4	183	1	0	0	0	96.8	0.8	100	n.a.	96.8	yes
GCA_000012545.1	GCA_000012545.1_ASM1254v1_genomic	Methanosphaera stadtmanae DSM 3091	339860	PRJNA15579	SAMN02604180	d__Archaea;p__Methanobacteriota;c__Methanobacteria;o__Methanobacteriales;f__Methanobacteriaceae;g__Methanosphaera;s__Methanosphaera stadtmanae	Euryarchaeota	p__Methanobacteriota	c__Methanobacteria	o__Methanobacteriales	f__Methanobacteriaceae	g__Methanosphaera	s__Methanosphaera stadtmanae	p__Euryarchaeota	(UID3)	148	188	125	3	185	0	0	0	0	97.6	0	0	n.a.	97.6	yes
GCA_002072215.1	GCA_002072215.1_ASM207221v1_genomic	Methanobrevibacter arboriphilus JCM 13429 = DSM 1125 strain DH1	1300164	PRJNA270577	SAMN03267482	d__Archaea;p__Methanobacteriota;c__Methanobacteria;o__Methanobacteriales;f__Methanobacteriaceae;g__Methanobrevibacter_C;s__Methanobrevibacter_C arboriphilus	Euryarchaeota	p__Methanobacteriota	c__Methanobacteria	o__Methanobacteriales	f__Methanobacteriaceae	g__Methanobrevibacter_C	s__Methanobrevibacter_C arboriphilus	p__Euryarchaeota	(UID3)	148	188	125	0	188	0	0	0	0	100	0	0	n.a.	100	yes
GCA_001639295.1	GCA_001639295.1_ASM163929v1_genomic	Methanobrevibacter curvatus strain DSM 11111	49547	PRJNA318764	SAMN04867343	d__Archaea;p__Methanobacteriota;c__Methanobacteria;o__Methanobacteriales;f__Methanobacteriaceae;g__Methanobrevibacter_D;s__Methanobrevibacter_D curvatus	Euryarchaeota	p__Methanobacteriota	c__Methanobacteria	o__Methanobacteriales	f__Methanobacteriaceae	g__Methanobrevibacter_D	s__Methanobrevibacter_D curvatus	p__Euryarchaeota	(UID3)	148	188	125	3	185	0	0	0	0	97.6	0	0	n.a.	97.6	yes
GCA_900314635.1	GCA_900314635.1_Rumen_uncultured_genome_RUG020_genomic	uncultured Methanobrevibacter sp. isolate RUG020	253161	PRJEB21624	SAMEA104666880	d__Archaea;p__Methanobacteriota;c__Methanobacteria;o__Methanobacteriales;f__Methanobacteriaceae;g__Methanobrevibacter;s__Methanobrevibacter sp900314635	Euryarchaeota	p__Methanobacteriota	c__Methanobacteria	o__Methanobacteriales	f__Methanobacteriaceae	g__Methanobrevibacter	s__Methanobrevibacter sp900314635	p__Euryarchaeota	(UID3)	148	188	125	2	184	2	0	0	0	98.93	1.6	0	n.a.	98.93	yes
GCA_900315655.1	GCA_900315655.1_Rumen_uncultured_genome_RUG120_genomic	uncultured Methanobrevibacter sp. isolate RUG120	253161	PRJEB21624	SAMEA104666884	d__Archaea;p__Methanobacteriota;c__Methanobacteria;o__Methanobacteriales;f__Methanobacteriaceae;g__Methanobrevibacter_B;s__Methanobrevibacter_B sp900314605	Euryarchaeota	p__Methanobacteriota	c__Methanobacteria	o__Methanobacteriales	f__Methanobacteriaceae	g__Methanobrevibacter_B	s__Methanobrevibacter_B sp900314605	p__Euryarchaeota	(UID3)	148	188	125	4	183	1	0	0	0	96.8	0.8	0	n.a.	96.8	yes
GCA_900314695.1	GCA_900314695.1_Rumen_uncultured_genome_RUG031_genomic	uncultured Methanobrevibacter sp. isolate RUG031	253161	PRJEB21624	SAMEA104666881	d__Archaea;p__Methanobacteriota;c__Methanobacteria;o__Methanobacteriales;f__Methanobacteriaceae;g__Methanobrevibacter_A;s__Methanobrevibacter_A sp900314695	Euryarchaeota	p__Methanobacteriota	c__Methanobacteria	o__Methanobacteriales	f__Methanobacteriaceae	g__Methanobrevibacter_A	s__Methanobrevibacter_A sp900314695	p__Euryarchaeota	(UID3)	148	188	125	2	186	0	0	0	0	98.4	0	0	n.a.	98.4	yes
GCA_000016525.1	GCA_000016525.1_ASM1652v1_genomic	Methanobrevibacter smithii ATCC 35061	420247	PRJNA18653	SAMN02604313	d__Archaea;p__Methanobacteriota;c__Methanobacteria;o__Methanobacteriales;f__Methanobacteriaceae;g__Methanobrevibacter_A;s__Methanobrevibacter_A smithii	Euryarchaeota	p__Methanobacteriota	c__Methanobacteria	o__Methanobacteriales	f__Methanobacteriaceae	g__Methanobrevibacter_A	s__Methanobrevibacter_A smithii	p__Euryarchaeota	(UID3)	148	188	125	0	188	0	0	0	0	100	0	0	n.a.	100	yes
GCA_002838935.1	GCA_002838935.1_ASM283893v1_genomic	Thermoplasmata archaeon HGW-Thermoplasmata-1	2013852	PRJNA321556	SAMN06767769	d__Archaea;p__Thermoplasmatota;c__E2;o__UBA9212;f__GCA-002838935;g__GCA-002838935;s__GCA-002838935 sp002838935	Euryarchaeota	p__Thermoplasmatota	c__E2	o__UBA9212	f__GCA-002838935	g__GCA-002838935	s__GCA-002838935 sp002838935	p__Euryarchaeota	(UID3)	148	188	125	10	174	4	0	0	0	93.8	3.2	0	n.a.	93.8	yes
GCA_002900555.1	GCA_002900555.1_ASM290055v1_genomic	Thermoplasmata archaeon M9B2D	1933280	PRJNA360036	SAMN06205425	d__Archaea;p__Thermoplasmatota;c__E2;o__DHVEG-1;f__DHVEG-1;g__SM1-50;s__SM1-50 sp002900555	Euryarchaeota	p__Thermoplasmatota	c__E2	o__DHVEG-1	f__DHVEG-1	g__SM1-50	s__SM1-50 sp002900555	p__Euryarchaeota	(UID3)	148	188	125	29	152	6	1	0	0	89.34	5.6	0	n.a.	89.34	no
GCA_002900535.1	GCA_002900535.1_ASM290053v1_genomic	Thermoplasmata archaeon M9B1D	1933279	PRJNA360036	SAMN06205424	d__Archaea;p__Thermoplasmatota;c__E2;o__DHVEG-1;f__DHVEG-1;g__M9B1D;s__M9B1D sp002900535	Euryarchaeota	p__Thermoplasmatota	c__E2	o__DHVEG-1	f__DHVEG-1	g__M9B1D	s__M9B1D sp002900535	p__Euryarchaeota	(UID3)	148	188	125	33	154	1	0	0	0	81.55	0.8	0	n.a.	81.55	no
GCA_001875425.1	GCA_001875425.1_ASM187542v1_genomic	Marine Group III euryarchaeote CG-Bathy1	1889001	PRJNA335308	SAMN05509055	d__Archaea;p__Thermoplasmatota;c__Poseidoniia;o__MGIII;f__CG-Epi1;g__UBA102;s__UBA102 sp001875425	Euryarchaeota	p__Thermoplasmatota	c__Poseidoniia	o__MGIII	f__CG-Epi1	g__UBA102	s__UBA102 sp001875425	p__Euryarchaeota	(UID3)	148	188	125	36	146	6	0	0	0	83.71	4.8	0	n.a.	83.71	no
GCA_001875345.1	Marine_Group_III_euryarchaeote_CG-Epi1	Marine Group III euryarchaeote CG-Epi1	1888995	PRJNA335308	SAMN05509049	d__Archaea;p__Thermoplasmatota;c__Poseidoniia;o__MGIII;f__CG-Epi1;g__CG-Epi1;s__CG-Epi1 sp001875345	Euryarchaeota	p__Thermoplasmatota	c__Poseidoniia	o__MGIII	f__CG-Epi1	g__CG-Epi1	s__CG-Epi1 sp001875345	p__Euryarchaeota	(UID3)	148	188	125	40	145	3	0	0	0	79.6	2	33.33	n.a.	79.6	no
GCA_004195655.1	GCA_004195655.1_ASM419565v1_genomic	Euryarchaeota archaeon isolate Guaymas_31	2026739	PRJNA314399	SAMN08159301	d__Archaea;p__Thermoplasmatota;c__Poseidoniia;o__MGIII;f__CG-Epi1;g__UBA8886;s__UBA8886 sp002731655	Euryarchaeota	p__Thermoplasmatota	c__Poseidoniia	o__MGIII	f__CG-Epi1	g__UBA8886	s__UBA8886 sp002731655	p__Euryarchaeota	(UID3)	148	188	125	11	176	1	0	0	0	91.94	0.8	0	n.a.	91.94	yes
GCA_002706065.1	GCA_002706065.1_ASM270606v1_genomic	Euryarchaeota archaeon isolate SAT95	2026739	PRJNA391943	SAMN07618869	d__Archaea;p__Thermoplasmatota;c__Poseidoniia;o__Poseidoniales;f__Poseidoniaceae;g__MGIIa-L2;s__MGIIa-L2 sp002706065	Euryarchaeota	p__Thermoplasmatota	c__Poseidoniia	o__Poseidoniales	f__Poseidoniaceae	g__MGIIa-L2	s__MGIIa-L2 sp002706065	p__Euryarchaeota	(UID3)	148	188	125	30	157	1	0	0	0	81.6	0.8	100	n.a.	81.6	no
GCA_002497645.1	GCA_002497645.1_ASM249764v1_genomic	Euryarchaeota archaeon UBA12	1915794	PRJNA348753	SAMN06027089	d__Archaea;p__Thermoplasmatota;c__Poseidoniia;o__Poseidoniales;f__Poseidoniaceae;g__MGIIa-L3;s__MGIIa-L3 sp002722135	Euryarchaeota	p__Thermoplasmatota	c__Poseidoniia	o__Poseidoniales	f__Poseidoniaceae	g__MGIIa-L3	s__MGIIa-L3 sp002722135	p__Euryarchaeota	(UID3)	148	188	125	27	160	1	0	0	0	80.53	0.8	0	n.a.	80.53	no
GCA_004195515.1	GCA_004195515.1_ASM419551v1_genomic	Euryarchaeota archaeon isolate Guaymas_28	2026739	PRJNA314399	SAMN08159298	d__Archaea;p__Thermoplasmatota;c__Poseidoniia;o__Poseidoniales;f__Poseidoniaceae;g__MGIIa-K1;s__MGIIa-K1 sp004195515	Euryarchaeota	p__Thermoplasmatota	c__Poseidoniia	o__Poseidoniales	f__Poseidoniaceae	g__MGIIa-K1	s__MGIIa-K1 sp004195515	p__Euryarchaeota	(UID3)	148	188	125	20	163	5	0	0	0	85.33	2.86	0	n.a.	85.33	no
GCA_003602535.1	GCA_003602535.1_ASM360253v1_genomic	Candidatus Poseidoniales archaeon isolate bin_156	2163009	PRJNA481422	SAMN09667245	d__Archaea;p__Thermoplasmatota;c__Poseidoniia;o__Poseidoniales;f__Poseidoniaceae;g__MGIIa-K1;s__MGIIa-K1 sp003602535	Euryarchaeota	p__Thermoplasmatota	c__Poseidoniia	o__Poseidoniales	f__Poseidoniaceae	g__MGIIa-K1	s__MGIIa-K1 sp003602535	p__Euryarchaeota	(UID3)	148	188	125	32	153	3	0	0	0	81.35	0.18	100	n.a.	81.35	no
GCA_003324635.1	GCA_003324635.1_ASM332463v1_genomic	Marine Group II euryarchaeote	2163009	PRJNA352798	SAMN08905501	d__Archaea;p__Thermoplasmatota;c__Poseidoniia;o__Poseidoniales;f__Thalassarchaeaceae;g__MGIIb-N2;s__MGIIb-N2 sp002713585	Euryarchaeota	p__Thermoplasmatota	c__Poseidoniia	o__Poseidoniales	f__Thalassarchaeaceae	g__MGIIb-N2	s__MGIIb-N2 sp002713585	p__Euryarchaeota	(UID3)	148	188	125	29	159	0	0	0	0	79.73	0	0	n.a.	79.73	no
GCA_001628435.1	Marine_group_II_euryarchaeote_REDSEA-S03-B6	Marine group II euryarchaeote REDSEA-S03_B6	1811649	PRJNA289734	SAMN04534670	d__Archaea;p__Thermoplasmatota;c__Poseidoniia;o__Poseidoniales;f__Thalassarchaeaceae;g__MGIIb-O1;s__MGIIb-O1 sp002502175	Euryarchaeota	p__Thermoplasmatota	c__Poseidoniia	o__Poseidoniales	f__Thalassarchaeaceae	g__MGIIb-O1	s__MGIIb-O1 sp002502175	p__Euryarchaeota	(UID3)	148	188	125	50	130	8	0	0	0	64.47	2.3	62.5	n.a.	64.47	no
GCA_002457555.1	GCA_002457555.1_ASM245755v1_genomic	Marine Group II euryarchaeote MED-G37	2007298	PRJNA352798	SAMN06890648	d__Archaea;p__Thermoplasmatota;c__Poseidoniia;o__Poseidoniales;f__Thalassarchaeaceae;g__MGIIb-O1;s__MGIIb-O1 sp002457555	Euryarchaeota	p__Thermoplasmatota	c__Poseidoniia	o__Poseidoniales	f__Thalassarchaeaceae	g__MGIIb-O1	s__MGIIb-O1 sp002457555	p__Euryarchaeota	(UID3)	148	188	125	40	148	0	0	0	0	71.73	0	0	n.a.	71.73	no
GCA_004195715.1	GCA_004195715.1_ASM419571v1_genomic	Euryarchaeota archaeon isolate Guaymas_22	2026739	PRJNA314399	SAMN08159292	d__Archaea;p__Thermoplasmatota;c__Poseidoniia;o__Poseidoniales;f__Thalassarchaeaceae;g__Thalassarchaeum;s__Thalassarchaeum sp004195715	Euryarchaeota	p__Thermoplasmatota	c__Poseidoniia	o__Poseidoniales	f__Thalassarchaeaceae	g__Thalassarchaeum	s__Thalassarchaeum sp004195715	p__Euryarchaeota	(UID3)	148	188	125	28	155	5	0	0	0	81.56	0.8	20	n.a.	81.56	no
GCA_003193925.1	GCA_003193925.1_ASM319392v1_genomic	Candidatus Thalassoarchaea betae isolate Cayman_51_deep	2599289	PRJNA421865	SAMN08159283	d__Archaea;p__Thermoplasmatota;c__Poseidoniia;o__Poseidoniales;f__Thalassarchaeaceae;g__Thalassarchaeum;s__Thalassarchaeum betae	Euryarchaeota	p__Thermoplasmatota	c__Poseidoniia	o__Poseidoniales	f__Thalassarchaeaceae	g__Thalassarchaeum	s__Thalassarchaeum betae	p__Euryarchaeota	(UID3)	148	188	125	22	166	0	0	0	0	84.67	0	0	n.a.	84.67	no
GCA_001629205.1	Marine_group_II_euryarchaeote_REDSEA-S30-B12	Marine group II euryarchaeote REDSEA-S30_B12	1811655	PRJNA289734	SAMN04534676	d__Archaea;p__Thermoplasmatota;c__Poseidoniia;o__Poseidoniales;f__Thalassarchaeaceae;g__MGIIb-O3;s__MGIIb-O3 sp001629205	Euryarchaeota	p__Thermoplasmatota	c__Poseidoniia	o__Poseidoniales	f__Thalassarchaeaceae	g__MGIIb-O3	s__MGIIb-O3 sp001629205	p__Euryarchaeota	(UID3)	148	188	125	52	135	1	0	0	0	67.79	0.8	0	n.a.	67.79	no
GCA_002457155.1	Marine_Group_II_euryarchaeote_MED-G35	Marine Group II euryarchaeote MED-G35	2007296	PRJNA352798	SAMN06890646	d__Archaea;p__Thermoplasmatota;c__Poseidoniia;o__Poseidoniales;f__Thalassarchaeaceae;g__MGIIb-O3;s__MGIIb-O3 sp002457155	Euryarchaeota	p__Thermoplasmatota	c__Poseidoniia	o__Poseidoniales	f__Thalassarchaeaceae	g__MGIIb-O3	s__MGIIb-O3 sp002457155	p__Euryarchaeota	(UID3)	148	188	125	61	127	0	0	0	0	65.39	0	0	n.a.	65.39	no
GCA_004195615.1	GCA_004195615.1_ASM419561v1_genomic	Euryarchaeota archaeon isolate Guaymas_23	2026739	PRJNA314399	SAMN08159293	d__Archaea;p__Thermoplasmatota;c__Poseidoniia;o__Poseidoniales;f__Thalassarchaeaceae;g__MGIIb-O3;s__MGIIb-O3 sp004195615	Euryarchaeota	p__Thermoplasmatota	c__Poseidoniia	o__Poseidoniales	f__Thalassarchaeaceae	g__MGIIb-O3	s__MGIIb-O3 sp004195615	p__Euryarchaeota	(UID3)	148	188	125	21	164	3	0	0	0	86	2.4	0	n.a.	86	no
GCA_001628485.1	GCA_001628485.1_ASM162848v1_genomic	Marine group II euryarchaeote REDSEA-S11_B3N4	1811651	PRJNA289734	SAMN04534672	d__Archaea;p__Thermoplasmatota;c__Poseidoniia;o__Poseidoniales;f__Thalassarchaeaceae;g__MGIIb-O3;s__MGIIb-O3 sp001628485	Euryarchaeota	p__Thermoplasmatota	c__Poseidoniia	o__Poseidoniales	f__Thalassarchaeaceae	g__MGIIb-O3	s__MGIIb-O3 sp001628485	p__Euryarchaeota	(UID3)	148	188	125	27	161	0	0	0	0	81.96	0	0	n.a.	81.96	no
GCA_001629245.1	Marine_group_II_euryarchaeote_REDSEA-S41-B6	Marine group II euryarchaeote REDSEA-S41_B6	1811658	PRJNA289734	SAMN04534679	d__Archaea;p__Thermoplasmatota;c__Poseidoniia;o__Poseidoniales;f__Thalassarchaeaceae;g__MGIIb-O3;s__MGIIb-O3 sp001629235	Euryarchaeota	p__Thermoplasmatota	c__Poseidoniia	o__Poseidoniales	f__Thalassarchaeaceae	g__MGIIb-O3	s__MGIIb-O3 sp001629235	p__Euryarchaeota	(UID3)	148	188	125	55	130	3	0	0	0	71.35	1.12	66.67	n.a.	71.35	no
GCA_001629235.1	GCA_001629235.1_ASM162923v1_genomic	Marine group II euryarchaeote REDSEA-S43_B8	1811660	PRJNA289734	SAMN04534681	d__Archaea;p__Thermoplasmatota;c__Poseidoniia;o__Poseidoniales;f__Thalassarchaeaceae;g__MGIIb-O3;s__MGIIb-O3 sp001629235	Euryarchaeota	p__Thermoplasmatota	c__Poseidoniia	o__Poseidoniales	f__Thalassarchaeaceae	g__MGIIb-O3	s__MGIIb-O3 sp001629235	p__Euryarchaeota	(UID3)	148	188	125	54	134	0	0	0	0	72.13	0	0	n.a.	72.13	no
GCA_002503985.1	GCA_002503985.1_ASM250398v1_genomic	Thermoplasmata archaeon UBA61	1915752	PRJNA348753	SAMN06027266	d__Archaea;p__Thermoplasmatota;c__Thermoplasmata;o__UBA184;f__UBA184;g__UBA184;s__UBA184 sp002503985	Euryarchaeota	p__Thermoplasmatota	c__Thermoplasmata	o__UBA184	f__UBA184	g__UBA184	s__UBA184 sp002503985	p__Euryarchaeota	(UID3)	148	188	125	4	180	4	0	0	0	98	1.72	25	n.a.	98	yes
GCA_002495185.1	GCA_002495185.1_ASM249518v1_genomic	Thermoplasmata archaeon UBA184	1915751	PRJNA348753	SAMN06027448	d__Archaea;p__Thermoplasmatota;c__Thermoplasmata;o__UBA184;f__UBA184;g__UBA184;s__UBA184 sp002495185	Euryarchaeota	p__Thermoplasmatota	c__Thermoplasmata	o__UBA184	f__UBA184	g__UBA184	s__UBA184 sp002495185	p__Euryarchaeota	(UID3)	148	188	125	24	159	5	0	0	0	91.8	3.6	20	n.a.	91.8	yes
GCA_003560875.1	GCA_003560875.1_ASM356087v1_genomic	Methanomassiliicoccaceae archaeon isolate CSSed10_161R1	2052168	PRJNA434545	SAMN08574455	d__Archaea;p__Thermoplasmatota;c__Thermoplasmata;o__Methanomassiliicoccales;f__Methanomethylophilaceae;g__PWHV01;s__PWHV01 sp003560875	Euryarchaeota	p__Thermoplasmatota	c__Thermoplasmata	o__Methanomassiliicoccales	f__Methanomethylophilaceae	g__PWHV01	s__PWHV01 sp003560875	p__Euryarchaeota	(UID3)	148	187	124	27	160	0	0	0	0	86.5	0	0	n.a.	86.5	no
GCA_002506995.1	GCA_002506995.1_ASM250699v1_genomic	Methanomassiliicoccaceae archaeon UBA427	1915668	PRJNA348753	SAMN06027377	d__Archaea;p__Thermoplasmatota;c__Thermoplasmata;o__Methanomassiliicoccales;f__Methanomethylophilaceae;g__VadinCA11;s__VadinCA11 sp002498365	Euryarchaeota	p__Thermoplasmatota	c__Thermoplasmata	o__Methanomassiliicoccales	f__Methanomethylophilaceae	g__VadinCA11	s__VadinCA11 sp002498365	p__Euryarchaeota	(UID3)	148	187	124	3	184	0	0	0	0	97.98	0	0	n.a.	97.98	yes
GCA_000800805.1	GCA_000800805.1_ASM80080v1_genomic	Candidatus Methanoplasma termitum	1577791	PRJNA268719	SAMN03224143	d__Archaea;p__Thermoplasmatota;c__Thermoplasmata;o__Methanomassiliicoccales;f__Methanomethylophilaceae;g__Methanoplasma;s__Methanoplasma termitum	Euryarchaeota	p__Thermoplasmatota	c__Thermoplasmata	o__Methanomassiliicoccales	f__Methanomethylophilaceae	g__Methanoplasma	s__Methanoplasma termitum	p__Euryarchaeota	(UID3)	148	187	124	4	181	2	0	0	0	97.85	1.61	50	n.a.	97.85	yes
GCA_000350305.1	GCA_000350305.1_ASM35030v1_genomic	Thermoplasmatales archaeon BRNA1	1054217	PRJNA68695	SAMN02603168	d__Archaea;p__Thermoplasmatota;c__Thermoplasmata;o__Methanomassiliicoccales;f__Methanomethylophilaceae;g__Methanomethylophilus;s__Methanomethylophilus sp000350305	Euryarchaeota	p__Thermoplasmatota	c__Thermoplasmata	o__Methanomassiliicoccales	f__Methanomethylophilaceae	g__Methanomethylophilus	s__Methanomethylophilus sp000350305	p__Euryarchaeota	(UID3)	148	187	124	3	183	1	0	0	0	97.98	0.81	0	n.a.	97.98	yes
GCA_000300255.2	GCA_000300255.2_ASM30025v2_genomic	Candidatus Methanomethylophilus alvus Mx1201	1236689	PRJNA175948	SAMN03081445	d__Archaea;p__Thermoplasmatota;c__Thermoplasmata;o__Methanomassiliicoccales;f__Methanomethylophilaceae;g__Methanomethylophilus;s__Methanomethylophilus alvus	Euryarchaeota	p__Thermoplasmatota	c__Thermoplasmata	o__Methanomassiliicoccales	f__Methanomethylophilaceae	g__Methanomethylophilus	s__Methanomethylophilus alvus	p__Euryarchaeota	(UID3)	148	187	124	3	183	1	0	0	0	98.39	0.81	0	n.a.	98.39	yes
GCA_002506985.1	GCA_002506985.1_ASM250698v1_genomic	Methanomassiliicoccaceae archaeon UBA248	1915631	PRJNA348753	SAMN06027605	d__Archaea;p__Thermoplasmatota;c__Thermoplasmata;o__Methanomassiliicoccales;f__UBA472;g__UBA472;s__UBA472 sp8940u	Euryarchaeota	p__Thermoplasmatota	c__Thermoplasmata	o__Methanomassiliicoccales	f__UBA472	g__UBA472	s__UBA472 sp8940u	p__Euryarchaeota	(UID3)	148	187	124	14	171	2	0	0	0	89.92	1.61	50	n.a.	89.92	no
GCA_002067865.1	GCA_002067865.1_ASM206786v1_genomic	Methanomassiliicoccales archaeon PtaU1.Bin124	1811730	PRJNA310790	SAMN04534936	d__Archaea;p__Thermoplasmatota;c__Thermoplasmata;o__Methanomassiliicoccales;f__UBA472;g__MVRC01;s__MVRC01 sp002067865	Euryarchaeota	p__Thermoplasmatota	c__Thermoplasmata	o__Methanomassiliicoccales	f__UBA472	g__MVRC01	s__MVRC01 sp002067865	p__Euryarchaeota	(UID3)	148	187	124	1	184	2	0	0	0	99.19	1.61	0	n.a.	99.19	yes
Ga0263247	Unclassified_Methanomassiliicoccales_JZ-2_bin_168	Unclassified Methanomassiliicoccales JZ-2 bin_168				d__Archaea;p__Thermoplasmatota;c__Thermoplasmata;o__Methanomassiliicoccales;f__JACIVX01;g__JACIVX01;s__	Euryarchaeota	p__Thermoplasmatota	c__Thermoplasmata	o__Methanomassiliicoccales	f__JACIVX01	g__JACIVX01	s__	p__Euryarchaeota	(UID3)	148	187	124	1	186	0	0	0	0	99.6	0	0	n.a.	99.6	yes
GCA_000404225.1	GCA_000404225.1_ASM40422v1_genomic	Candidatus Methanomassiliicoccus intestinalis Issoire-Mx1	1295009	PRJNA189659	SAMN03081468	d__Archaea;p__Thermoplasmatota;c__Thermoplasmata;o__Methanomassiliicoccales;f__Methanomassiliicoccaceae;g__Methanomassiliicoccus_A;s__Methanomassiliicoccus_A intestinalis	Euryarchaeota	p__Thermoplasmatota	c__Thermoplasmata	o__Methanomassiliicoccales	f__Methanomassiliicoccaceae	g__Methanomassiliicoccus_A	s__Methanomassiliicoccus_A intestinalis	p__Euryarchaeota	(UID3)	148	187	124	2	184	1	0	0	0	98.79	0.81	0	n.a.	98.79	yes
GCA_000308215.1	GCA_000308215.1_ASM30821v1_genomic	Methanomassiliicoccus luminyensis B10	1175296	PRJNA159487	SAMEA3138426	d__Archaea;p__Thermoplasmatota;c__Thermoplasmata;o__Methanomassiliicoccales;f__Methanomassiliicoccaceae;g__Methanomassiliicoccus;s__Methanomassiliicoccus luminyensis	Euryarchaeota	p__Thermoplasmatota	c__Thermoplasmata	o__Methanomassiliicoccales	f__Methanomassiliicoccaceae	g__Methanomassiliicoccus	s__Methanomassiliicoccus luminyensis	p__Euryarchaeota	(UID3)	148	187	124	2	185	0	0	0	0	98.39	0	0	n.a.	98.39	yes
GCA_002878135.1	GCA_002878135.1_ASM287813v1_genomic	Aciduliprofundum sp.	2060325	PRJNA419931	SAMN08107308	d__Archaea;p__Thermoplasmatota;c__Thermoplasmata;o__ARK-15;f__ARK-15;g__ARK-15;s__ARK-15 sp002878135	Euryarchaeota	p__Thermoplasmatota	c__Thermoplasmata	o__ARK-15	f__ARK-15	g__ARK-15	s__ARK-15 sp002878135	p__Euryarchaeota	(UID3)	148	187	124	2	182	3	0	0	0	98.39	2.42	66.67	n.a.	98.39	yes
GCA_002011395.1	GCA_002011395.1_ASM201139v1_genomic	Aciduliprofundum sp. JdFR-45	1935018	PRJNA269163	SAMN06226362	d__Archaea;p__Thermoplasmatota;c__Thermoplasmata;o__Aciduliprofundales;f__JdFR-45;g__JdFR-45;s__JdFR-45 sp002011395	Euryarchaeota	p__Thermoplasmatota	c__Thermoplasmata	o__Aciduliprofundales	f__JdFR-45	g__JdFR-45	s__JdFR-45 sp002011395	p__Euryarchaeota	(UID3)	148	187	124	14	171	2	0	0	0	91.61	1.61	100	n.a.	91.61	yes
GCA_000327505.1	GCA_000327505.1_ASM32750v1_genomic	Aciduliprofundum sp. MAR08-339	673860	PRJNA73039	SAMN02261429	d__Archaea;p__Thermoplasmatota;c__Thermoplasmata;o__Aciduliprofundales;f__Aciduliprofundaceae;g__Aciduliprofundum;s__Aciduliprofundum sp000327505	Euryarchaeota	p__Thermoplasmatota	c__Thermoplasmata	o__Aciduliprofundales	f__Aciduliprofundaceae	g__Aciduliprofundum	s__Aciduliprofundum sp000327505	p__Euryarchaeota	(UID3)	148	187	124	0	187	0	0	0	0	100	0	0	n.a.	100	yes
GCA_000025665.1	GCA_000025665.1_ASM2566v1_genomic	Aciduliprofundum boonei T469	439481	PRJNA38403	SAMN02598523	d__Archaea;p__Thermoplasmatota;c__Thermoplasmata;o__Aciduliprofundales;f__Aciduliprofundaceae;g__Aciduliprofundum;s__Aciduliprofundum boonei	Euryarchaeota	p__Thermoplasmatota	c__Thermoplasmata	o__Aciduliprofundales	f__Aciduliprofundaceae	g__Aciduliprofundum	s__Aciduliprofundum boonei	p__Euryarchaeota	(UID3)	148	187	124	0	187	0	0	0	0	100	0	0	n.a.	100	yes
GCA_001856825.1	GCA_001856825.1_amd_i-plasma_genomic	Thermoplasmatales archaeon I-plasma	667138	PRJNA209804	SAMN02981546	d__Archaea;p__Thermoplasmatota;c__Thermoplasmata;o__Thermoplasmatales;f__GCA-001856825;g__GCA-001856825;s__GCA-001856825 sp001856825	Euryarchaeota	p__Thermoplasmatota	c__Thermoplasmata	o__Thermoplasmatales	f__GCA-001856825	g__GCA-001856825	s__GCA-001856825 sp001856825	p__Euryarchaeota	(UID3)	148	187	124	5	181	1	0	0	0	97.13	0.81	0	n.a.	97.13	yes
GCA_000195915.1	GCA_000195915.1_ASM19591v1_genomic	Thermoplasma acidophilum DSM 1728	273075	PRJNA110	SAMEA3138325	d__Archaea;p__Thermoplasmatota;c__Thermoplasmata;o__Thermoplasmatales;f__Thermoplasmataceae;g__Thermoplasma;s__Thermoplasma acidophilum	Euryarchaeota	p__Thermoplasmatota	c__Thermoplasmata	o__Thermoplasmatales	f__Thermoplasmataceae	g__Thermoplasma	s__Thermoplasma acidophilum	p__Euryarchaeota	(UID3)	148	186	123	5	181	0	0	0	0	97.52	0	0	n.a.	97.52	yes
GCA_000011185.1	GCA_000011185.1_ASM1118v1_genomic	Thermoplasma volcanium GSS1	273116	PRJNA206	SAMD00061089	d__Archaea;p__Thermoplasmatota;c__Thermoplasmata;o__Thermoplasmatales;f__Thermoplasmataceae;g__Thermoplasma;s__Thermoplasma volcanium	Euryarchaeota	p__Thermoplasmatota	c__Thermoplasmata	o__Thermoplasmatales	f__Thermoplasmataceae	g__Thermoplasma	s__Thermoplasma volcanium	p__Euryarchaeota	(UID3)	148	186	123	3	183	0	0	0	0	97.97	0	0	n.a.	97.97	yes
GCA_002078355.1	GCA_002078355.1_ASM207835v1_genomic	Ferroplasma acidiphilum	74969	PRJNA316151	SAMN03952737	d__Archaea;p__Thermoplasmatota;c__Thermoplasmata;o__Thermoplasmatales;f__Thermoplasmataceae;g__Ferroplasma;s__Ferroplasma acidiphilum	Euryarchaeota	p__Thermoplasmatota	c__Thermoplasmata	o__Thermoplasmatales	f__Thermoplasmataceae	g__Ferroplasma	s__Ferroplasma acidiphilum	p__Euryarchaeota	(UID3)	148	186	123	4	182	0	0	0	0	98.47	0	0	n.a.	98.47	yes
GCA_000008265.1	GCA_000008265.1_ASM826v1_genomic	Picrophilus torridus DSM 9790	263820	PRJNA10641	SAMN02603345	d__Archaea;p__Thermoplasmatota;c__Thermoplasmata;o__Thermoplasmatales;f__Thermoplasmataceae;g__Picrophilus;s__Picrophilus oshimae	Euryarchaeota	p__Thermoplasmatota	c__Thermoplasmata	o__Thermoplasmatales	f__Thermoplasmataceae	g__Picrophilus	s__Picrophilus oshimae	p__Euryarchaeota	(UID3)	148	186	123	1	185	0	0	0	0	99.59	0	0	n.a.	99.59	yes
GCA_000447225.1	GCA_000447225.1_amd_a-plasma_genomic	Thermoplasmatales archaeon A-plasma	667135	PRJNA209806	SAMN02981548	d__Archaea;p__Thermoplasmatota;c__Thermoplasmata;o__Thermoplasmatales;f__Thermoplasmataceae;g__UBA509;s__UBA509 sp002498845	Euryarchaeota	p__Thermoplasmatota	c__Thermoplasmata	o__Thermoplasmatales	f__Thermoplasmataceae	g__UBA509	s__UBA509 sp002498845	p__Euryarchaeota	(UID3)	148	187	124	5	180	2	0	0	0	97.18	1.61	50	n.a.	97.18	yes
GCA_002204705.1	GCA_002204705.1_ASM220470v1_genomic	Thermoplasmatales archaeon B_DKE	1961136	PRJNA358824	SAMN06329910	d__Archaea;p__Thermoplasmatota;c__Thermoplasmata;o__Thermoplasmatales;f__Thermoplasmataceae;g__B-DKE;s__B-DKE sp002204705	Euryarchaeota	p__Thermoplasmatota	c__Thermoplasmata	o__Thermoplasmatales	f__Thermoplasmataceae	g__B-DKE	s__B-DKE sp002204705	p__Euryarchaeota	(UID3)	148	187	124	5	182	0	0	0	0	98.61	0	0	n.a.	98.61	yes
GCA_000965745.1	GCA_000965745.1_ASM96574v1_genomic	uncultured archaeon	115547	PRJNA256113	SAMN02940502	d__Archaea;p__Thermoplasmatota;c__Thermoplasmata;o__Thermoplasmatales;f__Thermoplasmataceae;g__GCA-965745;s__GCA-965745 sp000965745	Euryarchaeota	p__Thermoplasmatota	c__Thermoplasmata	o__Thermoplasmatales	f__Thermoplasmataceae	g__GCA-965745	s__GCA-965745 sp000965745	p__Euryarchaeota	(UID3)	148	187	124	4	183	0	0	0	0	97.94	0	0	n.a.	97.94	yes
GCA_900090055.1	GCA_900090055.1_C.divulgatum_PM4_genomic	Cuniculiplasma divulgatum	1673428	PRJEB12275	SAMEA3719624	d__Archaea;p__Thermoplasmatota;c__Thermoplasmata;o__Thermoplasmatales;f__Thermoplasmataceae;g__Cuniculiplasma;s__Cuniculiplasma divulgatum	Euryarchaeota	p__Thermoplasmatota	c__Thermoplasmata	o__Thermoplasmatales	f__Thermoplasmataceae	g__Cuniculiplasma	s__Cuniculiplasma divulgatum	p__Euryarchaeota	(UID3)	148	187	124	6	181	0	0	0	0	96.33	0	0	n.a.	96.33	yes
GCA_002204655.1	GCA_002204655.1_ASM220465v1_genomic	Cuniculiplasma sp. C_DKE	1961135	PRJNA358824	SAMN06329911	d__Archaea;p__Thermoplasmatota;c__Thermoplasmata;o__Thermoplasmatales;f__Thermoplasmataceae;g__Cuniculiplasma;s__Cuniculiplasma divulgatum	Euryarchaeota	p__Thermoplasmatota	c__Thermoplasmata	o__Thermoplasmatales	f__Thermoplasmataceae	g__Cuniculiplasma	s__Cuniculiplasma divulgatum	p__Euryarchaeota	(UID3)	148	187	124	60	127	0	0	0	0	86.29	0	0	n.a.	86.29	no
GCA_001856845.1	GCA_001856845.1_amd_g-plasma_genomic	Thermoplasmatales archaeon Gpl	261391	PRJNA209808	SAMN02981543	d__Archaea;p__Thermoplasmatota;c__Thermoplasmata;o__Thermoplasmatales;f__Thermoplasmataceae;g__Cuniculiplasma;s__Cuniculiplasma divulgatum	Euryarchaeota	p__Thermoplasmatota	c__Thermoplasmata	o__Thermoplasmatales	f__Thermoplasmataceae	g__Cuniculiplasma	s__Cuniculiplasma divulgatum	p__Euryarchaeota	(UID3)	148	187	124	6	179	2	0	0	0	96.33	1.61	0	n.a.	96.33	yes
GCA_001006045.1	GCA_001006045.1_ASM100604v1_genomic	Geoglobus ahangari	113653	PRJNA258102	SAMN02988852	d__Archaea;p__Halobacteriota;c__Archaeoglobi;o__Archaeoglobales;f__Archaeoglobaceae;g__Geoglobus;s__Geoglobus ahangari	Euryarchaeota	p__Halobacteriota	c__Archaeoglobi	o__Archaeoglobales	f__Archaeoglobaceae	g__Geoglobus	s__Geoglobus ahangari	p__Euryarchaeota	(UID49)	95	228	153	0	228	0	0	0	0	100	0	0	n.a.	100	yes
GCA_000789255.1	GCA_000789255.1_ASM78925v1_genomic	Geoglobus acetivorans	565033	PRJNA261279	SAMN03070125	d__Archaea;p__Halobacteriota;c__Archaeoglobi;o__Archaeoglobales;f__Archaeoglobaceae;g__Geoglobus;s__Geoglobus acetivorans	Euryarchaeota	p__Halobacteriota	c__Archaeoglobi	o__Archaeoglobales	f__Archaeoglobaceae	g__Geoglobus	s__Geoglobus acetivorans	p__Euryarchaeota	(UID49)	95	228	153	1	227	0	0	0	0	99.84	0	0	n.a.	99.84	yes
GCA_000025505.1	GCA_000025505.1_ASM2550v1_genomic	Ferroglobus placidus DSM 10642	589924	PRJNA33635	SAMN02598503	d__Archaea;p__Halobacteriota;c__Archaeoglobi;o__Archaeoglobales;f__Archaeoglobaceae;g__Ferroglobus;s__Ferroglobus placidus	Euryarchaeota	p__Halobacteriota	c__Archaeoglobi	o__Archaeoglobales	f__Archaeoglobaceae	g__Ferroglobus	s__Ferroglobus placidus	p__Euryarchaeota	(UID49)	95	228	153	0	228	0	0	0	0	100	0	0	n.a.	100	yes
GCA_000385565.1	GCA_000385565.1_ASM38556v1_genomic	Archaeoglobus sulfaticallidus PM70-1	387631	PRJNA196460	SAMN02028569	d__Archaea;p__Halobacteriota;c__Archaeoglobi;o__Archaeoglobales;f__Archaeoglobaceae;g__Archaeoglobus_A;s__Archaeoglobus_A sulfaticallidus	Euryarchaeota	p__Halobacteriota	c__Archaeoglobi	o__Archaeoglobales	f__Archaeoglobaceae	g__Archaeoglobus_A	s__Archaeoglobus_A sulfaticallidus	p__Euryarchaeota	(UID49)	95	228	153	0	228	0	0	0	0	100	0	0	n.a.	100	yes
GCA_000194625.1	GCA_000194625.1_ASM19462v1_genomic	Archaeoglobus veneficus SNP6	693661	PRJNA51621	SAMN00713598	d__Archaea;p__Halobacteriota;c__Archaeoglobi;o__Archaeoglobales;f__Archaeoglobaceae;g__Archaeoglobus_C;s__Archaeoglobus_C veneficus	Euryarchaeota	p__Halobacteriota	c__Archaeoglobi	o__Archaeoglobales	f__Archaeoglobaceae	g__Archaeoglobus_C	s__Archaeoglobus_C veneficus	p__Euryarchaeota	(UID49)	95	228	153	1	227	0	0	0	0	99.35	0	0	n.a.	99.35	yes
GCA_000025285.1	GCA_000025285.1_ASM2528v1_genomic	Archaeoglobus profundus DSM 5631	572546	PRJNA32583	SAMN00017459	d__Archaea;p__Halobacteriota;c__Archaeoglobi;o__Archaeoglobales;f__Archaeoglobaceae;g__Archaeoglobus_B;s__Archaeoglobus_B profundus	Euryarchaeota	p__Halobacteriota	c__Archaeoglobi	o__Archaeoglobales	f__Archaeoglobaceae	g__Archaeoglobus_B	s__Archaeoglobus_B profundus	p__Euryarchaeota	(UID49)	95	228	153	1	227	0	0	0	0	99.84	0	0	n.a.	99.84	yes
Ga0263258	Unclassified_Archaeoglobales_GMQP_bin_32	Unclassified Archaeoglobales GMQP bin_32				d__Archaea;p__Halobacteriota;c__Archaeoglobi;o__Archaeoglobales;f__Archaeoglobaceae;g__WYZ-LMO2;s__	Euryarchaeota	p__Halobacteriota	c__Archaeoglobi	o__Archaeoglobales	f__Archaeoglobaceae	g__WYZ-LMO2	s__	p__Euryarchaeota	(UID49)	95	228	153	0	226	2	0	0	0	100	0.98	0	n.a.	100	yes
GCA_000008665.1	GCA_000008665.1_ASM866v1_genomic	Archaeoglobus fulgidus DSM 4304	224325	PRJNA104	SAMN02603985	d__Archaea;p__Halobacteriota;c__Archaeoglobi;o__Archaeoglobales;f__Archaeoglobaceae;g__Archaeoglobus;s__Archaeoglobus fulgidus	Euryarchaeota	p__Halobacteriota	c__Archaeoglobi	o__Archaeoglobales	f__Archaeoglobaceae	g__Archaeoglobus	s__Archaeoglobus fulgidus	p__Euryarchaeota	(UID49)	95	228	153	0	228	0	0	0	0	100	0	0	n.a.	100	yes
GCA_001315945.1	GCA_001315945.1_ASM131594v1_genomic	Methanogenium cariaci JCM 10550	1293041	PRJDB788	SAMD00000408	d__Archaea;p__Halobacteriota;c__Methanomicrobia;o__Methanomicrobiales;f__Methanomicrobiaceae;g__Methanogenium;s__Methanogenium cariaci	Euryarchaeota	p__Halobacteriota	c__Methanomicrobia	o__Methanomicrobiales	f__Methanomicrobiaceae	g__Methanogenium	s__Methanogenium cariaci	p__Euryarchaeota	(UID54)	90	234	153	28	206	0	0	0	0	85.25	0	0	n.a.	85.25	no
GCA_000243255.1	GCA_000243255.1_ASM24325v1_genomic	Methanoplanus limicola DSM 2279		PRJNA61291	SAMN02261391	d__Archaea;p__Halobacteriota;c__Methanomicrobia;o__Methanomicrobiales;f__Methanomicrobiaceae;g__Methanoplanus;s__Methanoplanus limicola	Euryarchaeota	p__Halobacteriota	c__Methanomicrobia	o__Methanomicrobiales	f__Methanomicrobiaceae	g__Methanoplanus	s__Methanoplanus limicola	p__Euryarchaeota	(UID54)	90	234	153	0	233	1	0	0	0	100	0.65	0	n.a.	100	yes
GCA_000147875.1	GCA_000147875.1_ASM14787v1_genomic	Methanolacinia petrolearia DSM 11571	679926	PRJNA40773	SAMN00017400	d__Archaea;p__Halobacteriota;c__Methanomicrobia;o__Methanomicrobiales;f__Methanomicrobiaceae;g__Methanolacinia;s__Methanolacinia petrolearia	Euryarchaeota	p__Halobacteriota	c__Methanomicrobia	o__Methanomicrobiales	f__Methanomicrobiaceae	g__Methanolacinia	s__Methanolacinia petrolearia	p__Euryarchaeota	(UID54)	90	234	153	1	231	2	0	0	0	99.67	1.31	0	n.a.	99.67	yes
GCA_002503105.1	GCA_002503105.1_ASM250310v1_genomic	Methanomicrobiaceae archaeon UBA206	1915690	PRJNA348753	SAMN06027567	d__Archaea;p__Halobacteriota;c__Methanomicrobia;o__Methanomicrobiales;f__Methanoculleaceae;g__UBA206;s__UBA206 sp002503105	Euryarchaeota	p__Halobacteriota	c__Methanomicrobia	o__Methanomicrobiales	f__Methanoculleaceae	g__UBA206	s__UBA206 sp002503105	p__Euryarchaeota	(UID54)	90	234	153	9	224	1	0	0	0	94.12	0.65	0	n.a.	94.12	yes
GCA_001571405.1	GCA_001571405.1_ASM157140v1_genomic	Methanoculleus thermophilus	2200	PRJDB4448	SAMD00044722	d__Archaea;p__Halobacteriota;c__Methanomicrobia;o__Methanomicrobiales;f__Methanoculleaceae;g__Methanoculleus;s__Methanoculleus thermophilus	Euryarchaeota	p__Halobacteriota	c__Methanomicrobia	o__Methanomicrobiales	f__Methanoculleaceae	g__Methanoculleus	s__Methanoculleus thermophilus	p__Euryarchaeota	(UID54)	90	234	153	1	233	0	0	0	0	99.67	0	0	n.a.	99.67	yes
GCA_000304355.2	GCA_000304355.2_Mb_MS2_genomic	Methanoculleus bourgensis MS2	1201294	PRJEB167	SAMEA2272323	d__Archaea;p__Halobacteriota;c__Methanomicrobia;o__Methanomicrobiales;f__Methanoculleaceae;g__Methanoculleus;s__Methanoculleus bourgensis	Euryarchaeota	p__Halobacteriota	c__Methanomicrobia	o__Methanomicrobiales	f__Methanoculleaceae	g__Methanoculleus	s__Methanoculleus bourgensis	p__Euryarchaeota	(UID54)	90	234	153	3	230	1	0	0	0	98.37	0.65	0	n.a.	98.37	yes
GCA_001571385.1	GCA_001571385.1_ASM157138v1_genomic	Methanofollis ethanolicus	488124	PRJDB4447	SAMD00044721	d__Archaea;p__Halobacteriota;c__Methanomicrobia;o__Methanomicrobiales;f__Methanofollaceae;g__Methanofollis;s__Methanofollis ethanolicus	Euryarchaeota	p__Halobacteriota	c__Methanomicrobia	o__Methanomicrobiales	f__Methanofollaceae	g__Methanofollis	s__Methanofollis ethanolicus	p__Euryarchaeota	(UID54)	90	234	153	0	233	1	0	0	0	100	0.65	0	n.a.	100	yes
GCA_000013445.1	GCA_000013445.1_ASM1344v1_genomic	Methanospirillum hungatei JF-1	323259	PRJNA13015	SAMN02598287	d__Archaea;p__Halobacteriota;c__Methanomicrobia;o__Methanomicrobiales;f__Methanospirillaceae;g__Methanospirillum;s__Methanospirillum hungatei	Euryarchaeota	p__Halobacteriota	c__Methanomicrobia	o__Methanomicrobiales	f__Methanospirillaceae	g__Methanospirillum	s__Methanospirillum hungatei	p__Euryarchaeota	(UID54)	90	234	153	2	231	1	0	0	0	99.02	0.33	0	n.a.	99.02	yes
GCA_000015765.1	GCA_000015765.1_ASM1576v1_genomic	Methanocorpusculum labreanum Z	410358	PRJNA18109	SAMN00623052	d__Archaea;p__Halobacteriota;c__Methanomicrobia;o__Methanomicrobiales;f__Methanocorpusculaceae;g__Methanocorpusculum;s__Methanocorpusculum labreanum	Euryarchaeota	p__Halobacteriota	c__Methanomicrobia	o__Methanomicrobiales	f__Methanocorpusculaceae	g__Methanocorpusculum	s__Methanocorpusculum labreanum	p__Euryarchaeota	(UID54)	90	232	151	2	230	0	0	0	0	99.54	0	0	n.a.	99.54	yes
GCA_002496395.1	GCA_002496395.1_ASM249639v1_genomic	Methanocorpusculaceae archaeon UBA456	1915629	PRJNA348753	SAMN06027330	d__Archaea;p__Halobacteriota;c__Methanomicrobia;o__Methanomicrobiales;f__Methanocorpusculaceae;g__Methanocalculus;s__Methanocalculus sp002496395	Euryarchaeota	p__Halobacteriota	c__Methanomicrobia	o__Methanomicrobiales	f__Methanocorpusculaceae	g__Methanocalculus	s__Methanocalculus sp002496395	p__Euryarchaeota	(UID54)	90	234	153	2	232	0	0	0	0	98.69	0	0	n.a.	98.69	yes
GCA_001508455.1	GCA_001508455.1_ASM150845v1_genomic	Methanocalculus sp. 52_23	1641382	PRJNA278302	SAMN03445163	d__Archaea;p__Halobacteriota;c__Methanomicrobia;o__Methanomicrobiales;f__Methanocorpusculaceae;g__Methanocalculus;s__Methanocalculus sp9912u	Euryarchaeota	p__Halobacteriota	c__Methanomicrobia	o__Methanomicrobiales	f__Methanocorpusculaceae	g__Methanocalculus	s__Methanocalculus sp9912u	p__Euryarchaeota	(UID54)	90	234	153	37	190	6	1	0	0	82.71	4.58	66.67	n.a.	82.71	no
GCA_000021965.1	GCA_000021965.1_ASM2196v1_genomic	Methanosphaerula palustris E1-9c	521011	PRJNA29381	SAMN00001866	d__Archaea;p__Halobacteriota;c__Methanomicrobia;o__Methanomicrobiales;f__Methanosphaerulaceae;g__Methanosphaerula;s__Methanosphaerula palustris	Euryarchaeota	p__Halobacteriota	c__Methanomicrobia	o__Methanomicrobiales	f__Methanosphaerulaceae	g__Methanosphaerula	s__Methanosphaerula palustris	p__Euryarchaeota	(UID54)	90	233	152	1	232	0	0	0	0	99.84	0	0	n.a.	99.84	yes
GCA_003170075.1	GCA_003170075.1_20110800_E3D_genomic	Methanoregula sp. isolate fen_34	2052170	PRJNA386568	SAMN08179087	d__Archaea;p__Halobacteriota;c__Methanomicrobia;o__Methanomicrobiales;f__Methanoregulaceae;g__Methanoregula;s__Methanoregula sp003170075	Euryarchaeota	p__Halobacteriota	c__Methanomicrobia	o__Methanomicrobiales	f__Methanoregulaceae	g__Methanoregula	s__Methanoregula sp003170075	p__Euryarchaeota	(UID54)	90	234	153	2	229	3	0	0	0	99.54	1.53	33.33	n.a.	99.54	yes
GCA_002839605.1	GCA_002839605.1_ASM283960v1_genomic	Methanomicrobiales archaeon HGW-Methanomicrobiales-3	2013819	PRJNA321556	SAMN06767737	d__Archaea;p__Halobacteriota;c__Methanomicrobia;o__Methanomicrobiales;f__Methanoregulaceae;g__Methanoregula;s__Methanoregula sp002839605	Euryarchaeota	p__Halobacteriota	c__Methanomicrobia	o__Methanomicrobiales	f__Methanoregulaceae	g__Methanoregula	s__Methanoregula sp002839605	p__Euryarchaeota	(UID54)	90	234	153	1	231	2	0	0	0	99.67	1.31	0	n.a.	99.67	yes
GCA_000327485.1	GCA_000327485.1_ASM32748v1_genomic	Methanoregula formicica SMSP	593750	PRJNA63567	SAMN02232038	d__Archaea;p__Halobacteriota;c__Methanomicrobia;o__Methanomicrobiales;f__Methanoregulaceae;g__Methanoregula;s__Methanoregula formicica	Euryarchaeota	p__Halobacteriota	c__Methanomicrobia	o__Methanomicrobiales	f__Methanoregulaceae	g__Methanoregula	s__Methanoregula formicica	p__Euryarchaeota	(UID54)	90	234	153	1	233	0	0	0	0	99.87	0	0	n.a.	99.87	yes
GCA_001766825.1	GCA_001766825.1_ASM176682v1_genomic	Candidatus Syntrophoarchaeum butanivorans isolate BOX1	1839936	PRJNA318983	SAMN04871411	d__Archaea;p__Halobacteriota;c__Syntropharchaeia;o__Syntropharchaeales;f__Syntropharchaeaceae;g__Syntropharchaeum;s__Syntropharchaeum butanivorans	Euryarchaeota	p__Halobacteriota	c__Syntropharchaeia	o__Syntropharchaeales	f__Syntropharchaeaceae	g__Syntropharchaeum	s__Syntropharchaeum butanivorans	p__Euryarchaeota	(UID49)	95	228	153	25	201	2	0	0	0	88.89	0.98	0	n.a.	88.89	no
GCA_001766815.1	GCA_001766815.1_ASM176681v1_genomic	Candidatus Syntrophoarchaeum caldarius isolate BOX2	1838285	PRJNA319143	SAMN04880560	d__Archaea;p__Halobacteriota;c__Syntropharchaeia;o__Syntropharchaeales;f__Syntropharchaeaceae;g__Syntropharchaeum_A;s__Syntropharchaeum_A caldarius	Euryarchaeota	p__Halobacteriota	c__Syntropharchaeia	o__Syntropharchaeales	f__Syntropharchaeaceae	g__Syntropharchaeum_A	s__Syntropharchaeum_A caldarius	p__Euryarchaeota	(UID49)	95	228	153	7	220	1	0	0	0	96.08	0.33	0	n.a.	96.08	yes
GCA_003194435.1	GCA_003194435.1_ASM319443v1_genomic	ANME-1 cluster archaeon	2056316	PRJNA418316	SAMN08434988	d__Archaea;p__Halobacteriota;c__Syntropharchaeia;o__ANME-1;f__ANME-1;g__G60ANME1;s__G60ANME1 sp003194435	Euryarchaeota	p__Halobacteriota	c__Syntropharchaeia	o__ANME-1	f__ANME-1	g__G60ANME1	s__G60ANME1 sp003194435	p__Euryarchaeota	(UID49)	95	228	153	23	202	3	0	0	0	88.24	1.96	66.67	n.a.	88.24	no
GCA_003336485.1	GCA_003336485.1_ASM333648v1_genomic	ANME-1 cluster archaeon	2056316	PRJNA431796	SAMN08574241	d__Archaea;p__Halobacteriota;c__Syntropharchaeia;o__ANME-1;f__ANME-1;g__QENH01;s__QENH01 sp003336485	Euryarchaeota	p__Halobacteriota	c__Syntropharchaeia	o__ANME-1	f__ANME-1	g__QENH01	s__QENH01 sp003336485	p__Euryarchaeota	(UID49)	95	228	153	16	207	5	0	0	0	91.01	3.27	0	n.a.	91.01	yes
GCA_003194425.1	GCA_003194425.1_ASM319442v1_genomic	ANME-1 cluster archaeon	2056316	PRJNA418316	SAMN08434975	d__Archaea;p__Halobacteriota;c__Syntropharchaeia;o__ANME-1;f__ANME-1;g__ANME1a;s__ANME1a sp003194425	Euryarchaeota	p__Halobacteriota	c__Syntropharchaeia	o__ANME-1	f__ANME-1	g__ANME1a	s__ANME1a sp003194425	p__Euryarchaeota	(UID49)	95	228	153	21	205	2	0	0	0	87.91	1.31	50	n.a.	87.91	no
GCA_000711905.1	GCA_000711905.1_ASM71190v1_genomic	Methermicoccus shengliensis DSM 18856	1122233	PRJNA235052	SAMN02746094	d__Archaea;p__Halobacteriota;c__Methanosarcinia;o__Methanosarcinales_A;f__Methermicoccaceae;g__Methermicoccus;s__Methermicoccus shengliensis	Euryarchaeota	p__Halobacteriota	c__Methanosarcinia	o__Methanosarcinales_A	f__Methermicoccaceae	g__Methermicoccus	s__Methermicoccus shengliensis	p__Euryarchaeota	(UID49)	95	228	153	0	228	0	0	0	0	100	0	0	n.a.	100	yes
GCA_002502785.1	GCA_002502785.1_ASM250278v1_genomic	Methanothrix harundinacea isolate UBA1	301375	PRJNA348753	SAMN06027408	d__Archaea;p__Halobacteriota;c__Methanosarcinia;o__Methanotrichales;f__Methanotrichaceae;g__Methanothrix_A;s__Methanothrix_A harundinacea_A	Euryarchaeota	p__Halobacteriota	c__Methanosarcinia	o__Methanotrichales	f__Methanotrichaceae	g__Methanothrix_A	s__Methanothrix_A harundinacea_A	p__Euryarchaeota	(UID49)	95	227	152	3	221	2	1	0	0	98.85	1.32	40	n.a.	98.85	yes
GCA_000204415.1	GCA_000204415.1_ASM20441v1_genomic	Methanothrix soehngenii GP6	990316	PRJNA63185	SAMN02604263	d__Archaea;p__Halobacteriota;c__Methanosarcinia;o__Methanotrichales;f__Methanotrichaceae;g__Methanothrix;s__Methanothrix soehngenii	Euryarchaeota	p__Halobacteriota	c__Methanosarcinia	o__Methanotrichales	f__Methanotrichaceae	g__Methanothrix	s__Methanothrix soehngenii	p__Euryarchaeota	(UID49)	95	228	153	1	226	1	0	0	0	99.35	0.65	0	n.a.	99.35	yes
GCA_002839545.1	GCA_002839545.1_ASM283954v1_genomic	Candidatus Methanoperedenaceae archaeon HGW-Methanoperedenaceae-1	2013824	PRJNA321556	SAMN06767741	d__Archaea;p__Halobacteriota;c__Methanosarcinia;o__Methanosarcinales;f__Methanoperedenaceae;g__Methanoperedens_A;s__Methanoperedens_A sp002839545	Euryarchaeota	p__Halobacteriota	c__Methanosarcinia	o__Methanosarcinales	f__Methanoperedenaceae	g__Methanoperedens_A	s__Methanoperedens_A sp002839545	p__Euryarchaeota	(UID49)	95	228	153	7	218	3	0	0	0	96.41	1.96	33.33	n.a.	96.41	yes
GCA_003104905.1	GCA_003104905.1_ASM310490v1_genomic	Candidatus Methanoperedenaceae archaeon isolate FeB_1	2072416	PRJNA378332	SAMN08364719	d__Archaea;p__Halobacteriota;c__Methanosarcinia;o__Methanosarcinales;f__Methanoperedenaceae;g__Methanoperedens;s__Methanoperedens sp003104905	Euryarchaeota	p__Halobacteriota	c__Methanosarcinia	o__Methanosarcinales	f__Methanoperedenaceae	g__Methanoperedens	s__Methanoperedens sp003104905	p__Euryarchaeota	(UID49)	95	228	153	2	224	2	0	0	0	98.69	1.31	0	n.a.	98.69	yes
GCA_002487355.1	GCA_002487355.1_ASM248735v1_genomic	Candidatus Methanoperedens sp. BLZ2	2035255	PRJNA403776	SAMN07620899	d__Archaea;p__Halobacteriota;c__Methanosarcinia;o__Methanosarcinales;f__Methanoperedenaceae;g__Methanoperedens;s__Methanoperedens sp002487355	Euryarchaeota	p__Halobacteriota	c__Methanosarcinia	o__Methanosarcinales	f__Methanoperedenaceae	g__Methanoperedens	s__Methanoperedens sp002487355	p__Euryarchaeota	(UID49)	95	228	153	1	220	7	0	0	0	99.35	4.58	0	n.a.	99.35	yes
GCA_900196725.1	GCA_900196725.1_MNV_PRJEB20370_wgs_genomic	Candidatus Methanoperedens nitroreducens isolate Mnv1	1392998	PRJEB20370	SAMEA104141092	d__Archaea;p__Halobacteriota;c__Methanosarcinia;o__Methanosarcinales;f__Methanoperedenaceae;g__Methanoperedens;s__Methanoperedens nitroreducens_A	Euryarchaeota	p__Halobacteriota	c__Methanosarcinia	o__Methanosarcinales	f__Methanoperedenaceae	g__Methanoperedens	s__Methanoperedens nitroreducens_A	p__Euryarchaeota	(UID49)	95	228	153	6	214	7	1	0	0	97.71	5.88	10	n.a.	97.71	no
GCA_002496325.1	GCA_002496325.1_ASM249632v1_genomic	Candidatus Methanoperedens sp. UBA453	1915423	PRJNA348753	SAMN06027325	d__Archaea;p__Halobacteriota;c__Methanosarcinia;o__Methanosarcinales;f__Methanoperedenaceae;g__Methanoperedens;s__Methanoperedens nitroreducens	Euryarchaeota	p__Halobacteriota	c__Methanosarcinia	o__Methanosarcinales	f__Methanoperedenaceae	g__Methanoperedens	s__Methanoperedens nitroreducens	p__Euryarchaeota	(UID49)	95	228	153	2	225	1	0	0	0	99.02	0.65	0	n.a.	99.02	yes
GCA_000217995.1	GCA_000217995.1_ASM21799v1_genomic	Methanosalsum zhilinae DSM 4017	679901	PRJNA40771	SAMN02232039	d__Archaea;p__Halobacteriota;c__Methanosarcinia;o__Methanosarcinales;f__Methanosarcinaceae;g__Methanosalsum;s__Methanosalsum zhilinae	Euryarchaeota	p__Halobacteriota	c__Methanosarcinia	o__Methanosarcinales	f__Methanosarcinaceae	g__Methanosalsum	s__Methanosalsum zhilinae	p__Euryarchaeota	(UID49)	95	228	153	1	227	0	0	0	0	99.35	0	0	n.a.	99.35	yes
GCA_000196655.1	GCA_000196655.1_ASM19665v1_genomic	Methanohalobium evestigatum Z-7303	644295	PRJNA37945	SAMN00015125	d__Archaea;p__Halobacteriota;c__Methanosarcinia;o__Methanosarcinales;f__Methanosarcinaceae;g__Methanohalobium;s__Methanohalobium evestigatum	Euryarchaeota	p__Halobacteriota	c__Methanosarcinia	o__Methanosarcinales	f__Methanosarcinaceae	g__Methanohalobium	s__Methanohalobium evestigatum	p__Euryarchaeota	(UID49)	95	228	153	0	227	0	0	1	0	100	1.96	0	n.a.	100	yes
GCA_001889405.1	GCA_001889405.1_ASM188940v1_genomic	Methanohalophilus halophilus	2177	PRJNA342410	SAMN05756399	d__Archaea;p__Halobacteriota;c__Methanosarcinia;o__Methanosarcinales;f__Methanosarcinaceae;g__Methanohalophilus;s__Methanohalophilus halophilus	Euryarchaeota	p__Halobacteriota	c__Methanosarcinia	o__Methanosarcinales	f__Methanosarcinaceae	g__Methanohalophilus	s__Methanohalophilus halophilus	p__Euryarchaeota	(UID49)	95	228	153	2	226	0	0	0	0	99.51	0	0	n.a.	99.51	yes
GCA_000013725.1	GCA_000013725.1_ASM1372v1_genomic	Methanococcoides burtonii DSM 6242	259564	PRJNA9634	SAMN02598545	d__Archaea;p__Halobacteriota;c__Methanosarcinia;o__Methanosarcinales;f__Methanosarcinaceae;g__Methanococcoides;s__Methanococcoides burtonii	Euryarchaeota	p__Halobacteriota	c__Methanosarcinia	o__Methanosarcinales	f__Methanosarcinaceae	g__Methanococcoides	s__Methanococcoides burtonii	p__Euryarchaeota	(UID49)	95	228	153	1	226	1	0	0	0	99.35	0.65	0	n.a.	99.35	yes
GCA_000328665.1	GCA_000328665.1_ASM32866v1_genomic	Methanomethylovorans hollandica DSM 15978	867904	PRJNA50749	SAMN02261367	d__Archaea;p__Halobacteriota;c__Methanosarcinia;o__Methanosarcinales;f__Methanosarcinaceae;g__Methanomethylovorans;s__Methanomethylovorans hollandica	Euryarchaeota	p__Halobacteriota	c__Methanosarcinia	o__Methanosarcinales	f__Methanosarcinaceae	g__Methanomethylovorans	s__Methanomethylovorans hollandica	p__Euryarchaeota	(UID49)	95	228	153	1	226	1	0	0	0	99.84	0.33	0	n.a.	99.84	yes
GCA_000306725.1	GCA_000306725.1_ASM30672v1_genomic	Methanolobus psychrophilus R15	1094980	PRJNA74005	SAMN00739943	d__Archaea;p__Halobacteriota;c__Methanosarcinia;o__Methanosarcinales;f__Methanosarcinaceae;g__Methanolobus;s__Methanolobus psychrophilus	Euryarchaeota	p__Halobacteriota	c__Methanosarcinia	o__Methanosarcinales	f__Methanosarcinaceae	g__Methanolobus	s__Methanolobus psychrophilus	p__Euryarchaeota	(UID49)	95	228	153	1	227	0	0	0	0	99.84	0	0	n.a.	99.84	yes
GCA_004363215.1	GCA_004363215.1_ASM436321v1_genomic	Methanimicrococcus blatticola strain DSM 13328	91560	PRJNA439858	SAMN08769569	d__Archaea;p__Halobacteriota;c__Methanosarcinia;o__Methanosarcinales;f__Methanosarcinaceae;g__Methanimicrococcus;s__Methanimicrococcus blatticola	Euryarchaeota	p__Halobacteriota	c__Methanosarcinia	o__Methanosarcinales	f__Methanosarcinaceae	g__Methanimicrococcus	s__Methanimicrococcus blatticola	p__Euryarchaeota	(UID49)	95	228	153	9	218	1	0	0	0	94.12	0.65	0	n.a.	94.12	yes
GCA_000969885.1	GCA_000969885.1_ASM96988v1_genomic	Methanosarcina thermophila TM-1	523844	PRJNA230961	SAMN03074597	d__Archaea;p__Halobacteriota;c__Methanosarcinia;o__Methanosarcinales;f__Methanosarcinaceae;g__Methanosarcina;s__Methanosarcina thermophila	Euryarchaeota	p__Halobacteriota	c__Methanosarcinia	o__Methanosarcinales	f__Methanosarcinaceae	g__Methanosarcina	s__Methanosarcina thermophila	p__Euryarchaeota	(UID49)	95	228	153	1	226	1	0	0	0	99.84	0.65	0	n.a.	99.84	yes
GCA_000970025.1	GCA_000970025.1_ASM97002v1_genomic	Methanosarcina barkeri MS	1434108	PRJNA230939	SAMN03074575	d__Archaea;p__Halobacteriota;c__Methanosarcinia;o__Methanosarcinales;f__Methanosarcinaceae;g__Methanosarcina;s__Methanosarcina barkeri	Euryarchaeota	p__Halobacteriota	c__Methanosarcinia	o__Methanosarcinales	f__Methanosarcinaceae	g__Methanosarcina	s__Methanosarcina barkeri	p__Euryarchaeota	(UID49)	95	228	153	1	226	1	0	0	0	99.84	0.33	0	n.a.	99.84	yes
GCA_000969985.1	GCA_000969985.1_ASM96998v1_genomic	Methanosarcina barkeri str. Wiesmoor	1434109	PRJNA230940	SAMN03074576	d__Archaea;p__Halobacteriota;c__Methanosarcinia;o__Methanosarcinales;f__Methanosarcinaceae;g__Methanosarcina;s__Methanosarcina barkeri_B	Euryarchaeota	p__Halobacteriota	c__Methanosarcinia	o__Methanosarcinales	f__Methanosarcinaceae	g__Methanosarcina	s__Methanosarcina barkeri_B	p__Euryarchaeota	(UID49)	95	228	153	1	226	1	0	0	0	99.84	0.65	0	n.a.	99.84	yes
GCA_000970205.1	GCA_000970205.1_ASM97020v1_genomic	Methanosarcina mazei S-6	213585	PRJNA230947	SAMN03074583	d__Archaea;p__Halobacteriota;c__Methanosarcinia;o__Methanosarcinales;f__Methanosarcinaceae;g__Methanosarcina;s__Methanosarcina mazei	Euryarchaeota	p__Halobacteriota	c__Methanosarcinia	o__Methanosarcinales	f__Methanosarcinaceae	g__Methanosarcina	s__Methanosarcina mazei	p__Euryarchaeota	(UID49)	95	228	153	0	227	1	0	0	0	100	0.65	0	n.a.	100	yes
GCA_000970085.1	GCA_000970085.1_ASM97008v1_genomic	Methanosarcina siciliae T4/M	1434120	PRJNA230953	SAMN03074589	d__Archaea;p__Halobacteriota;c__Methanosarcinia;o__Methanosarcinales;f__Methanosarcinaceae;g__Methanosarcina;s__Methanosarcina siciliae	Euryarchaeota	p__Halobacteriota	c__Methanosarcinia	o__Methanosarcinales	f__Methanosarcinaceae	g__Methanosarcina	s__Methanosarcina siciliae	p__Euryarchaeota	(UID49)	95	228	153	1	226	1	0	0	0	99.84	0.65	0	n.a.	99.84	yes
GCA_000007345.1	GCA_000007345.1_ASM734v1_genomic	Methanosarcina acetivorans C2A	188937	PRJNA290	SAMN03081414	d__Archaea;p__Halobacteriota;c__Methanosarcinia;o__Methanosarcinales;f__Methanosarcinaceae;g__Methanosarcina;s__Methanosarcina acetivorans	Euryarchaeota	p__Halobacteriota	c__Methanosarcinia	o__Methanosarcinales	f__Methanosarcinaceae	g__Methanosarcina	s__Methanosarcina acetivorans	p__Euryarchaeota	(UID49)	95	228	153	1	226	1	0	0	0	99.84	0.03	0	n.a.	99.84	yes
GCA_002509385.1	GCA_002509385.1_ASM250938v1_genomic	Methanomicrobia archaeon UBA590	1915696	PRJNA348753	SAMN06027513	d__Archaea;p__Halobacteriota;c__Bog-38;o__Bog-38;f__Bog-38;g__Bog-38;s__Bog-38 sp003139855	Euryarchaeota	p__Halobacteriota	c__Bog-38	o__Bog-38	f__Bog-38	g__Bog-38	s__Bog-38 sp003139855	p__Euryarchaeota	(UID49)	95	228	153	16	211	1	0	0	0	92.32	0.65	0	n.a.	92.32	yes
GCA_000251105.1	GCA_000251105.1_ASM25110v1_genomic	Methanocella conradii HZ254	1041930	PRJNA73221	SAMN02603117	d__Archaea;p__Halobacteriota;c__Methanocellia;o__Methanocellales;f__Methanocellaceae;g__Methanocella;s__Methanocella conradii	Euryarchaeota	p__Halobacteriota	c__Methanocellia	o__Methanocellales	f__Methanocellaceae	g__Methanocella	s__Methanocella conradii	p__Euryarchaeota	(UID49)	95	228	153	0	228	0	0	0	0	100	0	0	n.a.	100	yes
GCA_000063445.1	GCA_000063445.1_ASM6344v1_genomic	Methanocella arvoryzae MRE50	351160	PRJNA19641	SAMEA3138262	d__Archaea;p__Halobacteriota;c__Methanocellia;o__Methanocellales;f__Methanocellaceae;g__Methanocella_A;s__Methanocella_A arvoryzae	Euryarchaeota	p__Halobacteriota	c__Methanocellia	o__Methanocellales	f__Methanocellaceae	g__Methanocella_A	s__Methanocella_A arvoryzae	p__Euryarchaeota	(UID49)	95	228	153	0	228	0	0	0	0	100	0	0	n.a.	100	yes
GCA_001914405.1	GCA_001914405.1_ASM191440v1_genomic	Candidatus Methanohalarchaeum thermophilum	1903181	PRJNA357090	SAMN05770050	d__Archaea;p__Halobacteriota;c__Methanonatronarchaeia;o__Methanonatronarchaeales;f__Methanohalarchaeaceae;g__Methanohalarchaeum;s__Methanohalarchaeum thermophilum	Euryarchaeota	p__Halobacteriota	c__Methanonatronarchaeia	o__Methanonatronarchaeales	f__Methanohalarchaeaceae	g__Methanohalarchaeum	s__Methanohalarchaeum thermophilum	p__Euryarchaeota	(UID49)	95	228	153	6	221	1	0	0	0	97.71	0.65	0	n.a.	97.71	yes
GCA_003555005.1	GCA_003555005.1_ASM355500v1_genomic	Methanonatronarchaeia archaeon isolate T1Sed10_117R1	2099682	PRJNA434545	SAMN08575063	d__Archaea;p__Halobacteriota;c__Methanonatronarchaeia;o__Methanonatronarchaeales;f__Methanonatronarchaeaceae;g__Methanonatronarchaeum;s__Methanonatronarchaeum sp004212035	Euryarchaeota	p__Halobacteriota	c__Methanonatronarchaeia	o__Methanonatronarchaeales	f__Methanonatronarchaeaceae	g__Methanonatronarchaeum	s__Methanonatronarchaeum sp004212035	p__Euryarchaeota	(UID49)	95	228	153	12	215	1	0	0	0	94.28	0.65	0	n.a.	94.28	yes
GCA_002153915.1	GCA_002153915.1_ASM215391v1_genomic	Methanonatronarchaeum thermophilum	1927129	PRJNA356895	SAMN05770049	d__Archaea;p__Halobacteriota;c__Methanonatronarchaeia;o__Methanonatronarchaeales;f__Methanonatronarchaeaceae;g__Methanonatronarchaeum;s__Methanonatronarchaeum thermophilum	Euryarchaeota	p__Halobacteriota	c__Methanonatronarchaeia	o__Methanonatronarchaeales	f__Methanonatronarchaeaceae	g__Methanonatronarchaeum	s__Methanonatronarchaeum thermophilum	p__Euryarchaeota	(UID49)	95	228	153	6	218	3	1	0	0	97.22	2.61	33.33	n.a.	97.22	yes
GCA_001488575.1	GCA_001488575.1_Halobacterium_hubeiense_JI20-1_genomic	Halobacterium hubeiense	1407499	PRJEB4726	SAMEA3305703	d__Archaea;p__Halobacteriota;c__Halobacteria;o__Halobacteriales;f__Halobacteriaceae;g__Halobacterium;s__Halobacterium hubeiense	Euryarchaeota	p__Halobacteriota	c__Halobacteria	o__Halobacteriales	f__Halobacteriaceae	g__Halobacterium	s__Halobacterium hubeiense	f__Halobacteriaceae	(UID84)	60	359	235	3	356	0	0	0	0	99.08	0	0	n.a.	99.08	yes
GCA_000006805.1	GCA_000006805.1_ASM680v1_genomic	Halobacterium salinarum NRC-1	64091	PRJNA217	SAMN02604216	d__Archaea;p__Halobacteriota;c__Halobacteria;o__Halobacteriales;f__Halobacteriaceae;g__Halobacterium;s__Halobacterium salinarum	Euryarchaeota	p__Halobacteriota	c__Halobacteria	o__Halobacteriales	f__Halobacteriaceae	g__Halobacterium	s__Halobacterium salinarum	f__Halobacteriaceae	(UID84)	60	359	235	3	356	0	0	0	0	99.42	0	0	n.a.	99.42	yes
GCA_001886955.1	GCA_001886955.1_ASM188695v1_genomic	Halodesulfurarchaeum formicicum	1873524	PRJNA328078	SAMN05363636	d__Archaea;p__Halobacteriota;c__Halobacteria;o__Halobacteriales;f__Halobacteriaceae;g__Halodesulfurarchaeum;s__Halodesulfurarchaeum formicicum	Euryarchaeota	p__Halobacteriota	c__Halobacteria	o__Halobacteriales	f__Halobacteriaceae	g__Halodesulfurarchaeum	s__Halodesulfurarchaeum formicicum	f__Halobacteriaceae	(UID84)	60	359	235	10	346	3	0	0	0	96.09	1.06	0	n.a.	96.09	yes
GCA_001011115.1	GCA_001011115.1_ASM101111v1_genomic	Halanaeroarchaeum sulfurireducens	1604004	PRJNA253523	SAMN02899090	d__Archaea;p__Halobacteriota;c__Halobacteria;o__Halobacteriales;f__Halobacteriaceae;g__Halanaeroarchaeum;s__Halanaeroarchaeum sulfurireducens	Euryarchaeota	p__Halobacteriota	c__Halobacteria	o__Halobacteriales	f__Halobacteriaceae	g__Halanaeroarchaeum	s__Halanaeroarchaeum sulfurireducens	f__Halobacteriaceae	(UID84)	60	359	235	5	351	3	0	0	0	98.23	1.06	0	n.a.	98.23	yes
GCA_000224475.1	GCA_000224475.1_ASM22447v1_genomic	Halophilic archaeon DL31	756883	PRJNA52855	SAMN02232027	d__Archaea;p__Halobacteriota;c__Halobacteria;o__Halobacteriales;f__Haloferacaceae;g__Halolamina;s__Halolamina sp000224475	Euryarchaeota	p__Halobacteriota	c__Halobacteria	o__Halobacteriales	f__Haloferacaceae	g__Halolamina	s__Halolamina sp000224475	f__Halobacteriaceae	(UID96)	40	417	263	8	404	5	0	0	0	97.28	1.71	0	n.a.	97.28	yes
GCA_002788215.1	GCA_002788215.1_ASM278821v1_genomic	Halohasta litchfieldiae strain tADL		PRJNA53493	SAMN00117514	d__Archaea;p__Halobacteriota;c__Halobacteria;o__Halobacteriales;f__Haloferacaceae;g__Halohasta;s__Halohasta litchfieldiae	Euryarchaeota	p__Halobacteriota	c__Halobacteria	o__Halobacteriales	f__Haloferacaceae	g__Halohasta	s__Halohasta litchfieldiae	f__Halobacteriaceae	(UID96)	40	417	263	3	404	10	0	0	0	99.19	2.76	30	n.a.	99.19	yes
GCA_000416025.1	GCA_000416025.1_HN6_031912_genomic	Halonotius sp. J07HN6	1238427	PRJNA176228	SAMN01940911	d__Archaea;p__Halobacteriota;c__Halobacteria;o__Halobacteriales;f__Haloferacaceae;g__Halonotius;s__Halonotius sp000496215	Euryarchaeota	p__Halobacteriota	c__Halobacteria	o__Halobacteriales	f__Haloferacaceae	g__Halonotius	s__Halonotius sp000496215	f__Halobacteriaceae	(UID96)	40	417	263	29	373	15	0	0	0	92.47	3.85	66.67	n.a.	92.47	yes
GCA_002355635.1	GCA_002355635.1_ASM235563v1_genomic	Halopenitus persicus complete genome, strain: CBA1233.	1048396	PRJDB4920	SAMD00053810	d__Archaea;p__Halobacteriota;c__Halobacteria;o__Halobacteriales;f__Haloferacaceae;g__Halopenitus;s__Halopenitus persicus_A	Euryarchaeota	p__Halobacteriota	c__Halobacteria	o__Halobacteriales	f__Haloferacaceae	g__Halopenitus	s__Halopenitus persicus_A	f__Halobacteriaceae	(UID96)	40	417	263	7	409	1	0	0	0	98.22	0.13	0	n.a.	98.22	yes
GCA_001462205.1	GCA_001462205.1_HalopeDYS1.0_genomic	Haloparvum sedimenti strain DYS4	1678448	PRJNA294239	SAMN04018174	d__Archaea;p__Halobacteriota;c__Halobacteria;o__Halobacteriales;f__Haloferacaceae;g__Haloparvum;s__Haloparvum sedimenti	Euryarchaeota	p__Halobacteriota	c__Halobacteria	o__Halobacteriales	f__Haloferacaceae	g__Haloparvum	s__Haloparvum sedimenti	f__Halobacteriaceae	(UID96)	40	417	263	9	406	2	0	0	0	97.54	0.51	0	n.a.	97.54	yes
GCA_000337035.1	GCA_000337035.1_ASM33703v1_genomic	Halorubrum coriense DSM 10284	1227466	PRJNA174913	SAMN02471634	d__Archaea;p__Halobacteriota;c__Halobacteria;o__Halobacteriales;f__Haloferacaceae;g__Halorubrum;s__Halorubrum coriense	Euryarchaeota	p__Halobacteriota	c__Halobacteria	o__Halobacteriales	f__Haloferacaceae	g__Halorubrum	s__Halorubrum coriense	f__Halobacteriaceae	(UID96)	40	417	263	5	409	3	0	0	0	98.73	0.76	0	n.a.	98.73	yes
GCA_000022205.1	GCA_000022205.1_ASM2220v1_genomic	Halorubrum lacusprofundi ATCC 49239	416348	PRJNA18455	SAMN02598407	d__Archaea;p__Halobacteriota;c__Halobacteria;o__Halobacteriales;f__Haloferacaceae;g__Halorubrum;s__Halorubrum lacusprofundi	Euryarchaeota	p__Halobacteriota	c__Halobacteria	o__Halobacteriales	f__Haloferacaceae	g__Halorubrum	s__Halorubrum lacusprofundi	f__Halobacteriaceae	(UID96)	40	417	263	2	415	0	0	0	0	99.76	0	0	n.a.	99.76	yes
GCA_003342675.1	GCA_003342675.1_ASM334267v1_genomic	Haloplanus rubicundus strain CBA1112	1547898	PRJNA481590	SAMN09684735	d__Archaea;p__Halobacteriota;c__Halobacteria;o__Halobacteriales;f__Haloferacaceae;g__Haloplanus;s__Haloplanus rubicundus	Euryarchaeota	p__Halobacteriota	c__Halobacteria	o__Halobacteriales	f__Haloferacaceae	g__Haloplanus	s__Haloplanus rubicundus	f__Halobacteriaceae	(UID96)	40	417	263	5	403	7	2	0	0	98.68	2.28	0	n.a.	98.68	yes
GCA_002844195.1	GCA_002844195.1_ASM284419v1_genomic	Halegenticoccus soli strain SYSU A9-0	1985678	PRJNA406866	SAMN07633033	d__Archaea;p__Halobacteriota;c__Halobacteria;o__Halobacteriales;f__Haloferacaceae;g__Halegenticoccus;s__Halegenticoccus soli	Euryarchaeota	p__Halobacteriota	c__Halobacteria	o__Halobacteriales	f__Haloferacaceae	g__Halegenticoccus	s__Halegenticoccus soli	f__Halobacteriaceae	(UID96)	40	417	263	1	413	3	0	0	0	99.95	0.86	0	n.a.	99.95	yes
GCA_900114455.1	GCA_900114455.1_IMG-taxon_2619618990_annotated_assembly_genomic	Halogranum rubrum strain CGMCC 1.7738	553466	PRJEB17446	SAMN04487950	d__Archaea;p__Halobacteriota;c__Halobacteria;o__Halobacteriales;f__Haloferacaceae;g__Halogranum;s__Halogranum rubrum	Euryarchaeota	p__Halobacteriota	c__Halobacteria	o__Halobacteriales	f__Haloferacaceae	g__Halogranum	s__Halogranum rubrum	f__Halobacteriaceae	(UID96)	40	417	263	3	411	3	0	0	0	99.38	1.14	0	n.a.	99.38	yes
GCA_001469955.1	GCA_001469955.1_ASM146995v1_genomic	Haloprofundus marisrubri strain SB9	1514971	PRJNA305170	SAMN04318426	d__Archaea;p__Halobacteriota;c__Halobacteria;o__Halobacteriales;f__Haloferacaceae;g__Haloprofundus;s__Haloprofundus marisrubri	Euryarchaeota	p__Halobacteriota	c__Halobacteria	o__Halobacteriales	f__Haloferacaceae	g__Haloprofundus	s__Haloprofundus marisrubri	f__Halobacteriaceae	(UID96)	40	417	263	2	414	1	0	0	0	99.24	0.1	0	n.a.	99.24	yes
GCA_000723845.1	GCA_000723845.1_PRJEB5511_assembly_1_genomic	Haloferax prahovense strain Arc-Hr	381852	PRJEB5511	SAMEA3139050	d__Archaea;p__Halobacteriota;c__Halobacteria;o__Halobacteriales;f__Haloferacaceae;g__Haloferax;s__Haloferax prahovense	Euryarchaeota	p__Halobacteriota	c__Halobacteria	o__Halobacteriales	f__Haloferacaceae	g__Haloferax	s__Haloferax prahovense	f__Halobacteriaceae	(UID96)	40	417	263	3	414	0	0	0	0	99.44	0	0	n.a.	99.44	yes
GCA_000306765.2	GCA_000306765.2_ASM30676v2_genomic	Haloferax mediterranei ATCC 33500	523841	PRJNA43185	SAMN02603397	d__Archaea;p__Halobacteriota;c__Halobacteria;o__Halobacteriales;f__Haloferacaceae;g__Haloferax;s__Haloferax mediterranei	Euryarchaeota	p__Halobacteriota	c__Halobacteria	o__Halobacteriales	f__Haloferacaceae	g__Haloferax	s__Haloferax mediterranei	f__Halobacteriaceae	(UID96)	40	417	263	4	413	0	0	0	0	99.25	0	0	n.a.	99.25	yes
GCA_900113245.1	GCA_900113245.1_IMG-taxon_2617270917_annotated_assembly_genomic	Halopelagius inordinatus strain CGMCC 1.7739	553467	PRJEB17299	SAMN04488063	d__Archaea;p__Halobacteriota;c__Halobacteria;o__Halobacteriales;f__Haloferacaceae;g__Halopelagius;s__Halopelagius inordinatus	Euryarchaeota	p__Halobacteriota	c__Halobacteria	o__Halobacteriales	f__Haloferacaceae	g__Halopelagius	s__Halopelagius inordinatus	f__Halobacteriaceae	(UID96)	40	417	263	2	414	1	0	0	0	99.57	0.38	0	n.a.	99.57	yes
GCA_000172995.2	GCA_000172995.2_ASM17299v2_genomic	Halogeometricum borinquense DSM 11551	469382	PRJNA20743	SAMN00002580	d__Archaea;p__Halobacteriota;c__Halobacteria;o__Halobacteriales;f__Haloferacaceae;g__Halogeometricum;s__Halogeometricum borinquense	Euryarchaeota	p__Halobacteriota	c__Halobacteria	o__Halobacteriales	f__Haloferacaceae	g__Halogeometricum	s__Halogeometricum borinquense	f__Halobacteriaceae	(UID96)	40	417	263	1	415	1	0	0	0	99.92	0.05	0	n.a.	99.92	yes
GCA_900107195.1	GCA_900107195.1_IMG-taxon_2617270777_annotated_assembly_genomic	Halobellus clavatus strain CGMCC 1.10118	660517	PRJEB16617	SAMN04487946	d__Archaea;p__Halobacteriota;c__Halobacteria;o__Halobacteriales;f__Haloferacaceae;g__Halobellus;s__Halobellus clavatus	Euryarchaeota	p__Halobacteriota	c__Halobacteria	o__Halobacteriales	f__Haloferacaceae	g__Halobellus	s__Halobellus clavatus	f__Halobacteriaceae	(UID96)	40	417	263	4	412	1	0	0	0	98.92	0.38	0	n.a.	98.92	yes
GCA_000237865.1	GCA_000237865.1_ASM23786v1_genomic	Haloquadratum walsbyi C23	768065	PRJEA49335	SAMEA2272799	d__Archaea;p__Halobacteriota;c__Halobacteria;o__Halobacteriales;f__Haloferacaceae;g__Haloquadratum;s__Haloquadratum walsbyi	Euryarchaeota	p__Halobacteriota	c__Halobacteria	o__Halobacteriales	f__Haloferacaceae	g__Haloquadratum	s__Haloquadratum walsbyi	f__Halobacteriaceae	(UID96)	40	417	263	3	413	1	0	0	0	99.3	0.38	0	n.a.	99.3	yes
GCA_003862495.1	GCA_003862495.1_ASM386249v1_genomic	Halocatena pleomorpha strain SPP-AMP-1	1785090	PRJNA507509	SAMN10496973	d__Archaea;p__Halobacteriota;c__Halobacteria;o__Halobacteriales;f__Haloarculaceae;g__Halomarina;s__Halomarina oriensis_A	Euryarchaeota	p__Halobacteriota	c__Halobacteria	o__Halobacteriales	f__Haloarculaceae	g__Halomarina	s__Halomarina oriensis_A	f__Halobacteriaceae	(UID84)	60	359	235	3	352	3	0	0	1	99.47	1.63	7.69	n.a.	99.47	yes
GCA_000591055.1	GCA_000591055.1_ASM59105v1_genomic	Natronomonas moolapensis 8.8.11	268739	PRJEA50649	SAMEA3138954	d__Archaea;p__Halobacteriota;c__Halobacteria;o__Halobacteriales;f__Haloarculaceae;g__Natronomonas;s__Natronomonas moolapensis	Euryarchaeota	p__Halobacteriota	c__Halobacteria	o__Halobacteriales	f__Haloarculaceae	g__Natronomonas	s__Natronomonas moolapensis	f__Halobacteriaceae	(UID84)	60	359	235	1	350	8	0	0	0	99.57	2.77	37.5	n.a.	99.57	yes
GCA_000026045.1	GCA_000026045.1_ASM2604v1_genomic	Natronomonas pharaonis DSM 2160	348780	PRJNA15742	SAMEA3138222	d__Archaea;p__Halobacteriota;c__Halobacteria;o__Halobacteriales;f__Haloarculaceae;g__Natronomonas;s__Natronomonas pharaonis	Euryarchaeota	p__Halobacteriota	c__Halobacteria	o__Halobacteriales	f__Haloarculaceae	g__Natronomonas	s__Natronomonas pharaonis	f__Halobacteriaceae	(UID84)	60	359	235	3	353	3	0	0	0	99.29	1.28	0	n.a.	99.29	yes
GCA_000470655.1	GCA_000470655.1_HATI1_genomic	Halorhabdus tiamatea SARL4B	1033806	PRJEB1233	SAMEA2271992	d__Archaea;p__Halobacteriota;c__Halobacteria;o__Halobacteriales;f__Haloarculaceae;g__Halorhabdus;s__Halorhabdus tiamatea	Euryarchaeota	p__Halobacteriota	c__Halobacteria	o__Halobacteriales	f__Haloarculaceae	g__Halorhabdus	s__Halorhabdus tiamatea	f__Halobacteriaceae	(UID85)	51	395	250	8	383	4	0	0	0	97.13	0.8	0	n.a.	97.13	yes
GCA_004118325.1	GCA_004118325.1_ASM411832v1_genomic	Halorientalis pallida strain F13-25	2479928	PRJNA497075	SAMN10247356	d__Archaea;p__Halobacteriota;c__Halobacteria;o__Halobacteriales;f__Haloarculaceae;g__Halorientalis;s__Halorientalis sp004118325	Euryarchaeota	p__Halobacteriota	c__Halobacteria	o__Halobacteriales	f__Haloarculaceae	g__Halorientalis	s__Halorientalis sp004118325	f__Halobacteriaceae	(UID84)	60	359	235	4	351	4	0	0	0	98.65	1.49	0	n.a.	98.65	yes
GCA_004681185.1	GCA_004681185.1_ASM468118v1_genomic	Halomicroarcula amylolytica strain LR21	2562280	PRJNA529530	SAMN11269098	d__Archaea;p__Halobacteriota;c__Halobacteria;o__Halobacteriales;f__Haloarculaceae;g__Halomicroarcula;s__Halomicroarcula amylolytica	Euryarchaeota	p__Halobacteriota	c__Halobacteria	o__Halobacteriales	f__Haloarculaceae	g__Halomicroarcula	s__Halomicroarcula amylolytica	f__Halobacteriaceae	(UID85)	51	395	250	3	389	3	0	0	0	99.45	0.53	0	n.a.	99.45	yes
GCA_000023965.1	GCA_000023965.1_ASM2396v1_genomic	Halomicrobium mukohataei DSM 12286	485914	PRJNA27945	SAMN00002610	d__Archaea;p__Halobacteriota;c__Halobacteria;o__Halobacteriales;f__Haloarculaceae;g__Halomicrobium;s__Halomicrobium mukohataei	Euryarchaeota	p__Halobacteriota	c__Halobacteria	o__Halobacteriales	f__Haloarculaceae	g__Halomicrobium	s__Halomicrobium mukohataei	f__Halobacteriaceae	(UID85)	51	395	250	1	394	0	0	0	0	99.93	0	0	n.a.	99.93	yes
GCA_000336915.1	GCA_000336915.1_ASM33691v1_genomic	Halococcus saccharolyticus DSM 5350	1227455	PRJNA174898	SAMN02471639	d__Archaea;p__Halobacteriota;c__Halobacteria;o__Halobacteriales;f__Halococcaceae;g__Halococcus;s__Halococcus saccharolyticus	Euryarchaeota	p__Halobacteriota	c__Halobacteria	o__Halobacteriales	f__Halococcaceae	g__Halococcus	s__Halococcus saccharolyticus	f__Halobacteriaceae	(UID84)	60	359	235	4	350	5	0	0	0	98.65	1.42	0	n.a.	98.65	yes
GCA_000196895.1	GCA_000196895.1_ASM19689v1_genomic	Halalkalicoccus jeotgali B3	795797	PRJNA49517	SAMN02603490	d__Archaea;p__Halobacteriota;c__Halobacteria;o__Halobacteriales;f__Halalkalicoccaceae;g__Halalkalicoccus;s__Halalkalicoccus jeotgali	Euryarchaeota	p__Halobacteriota	c__Halobacteria	o__Halobacteriales	f__Halalkalicoccaceae	g__Halalkalicoccus	s__Halalkalicoccus jeotgali	f__Halobacteriaceae	(UID84)	60	359	235	2	357	0	0	0	0	99.84	0	0	n.a.	99.84	yes
GCA_004765795.1	GCA_004765795.1_ASM476579v1_genomic	Halorussus marinus strain LYG-36	2505976	PRJNA514410	SAMN10724292	d__Archaea;p__Halobacteriota;c__Halobacteria;o__Halobacteriales;f__Haladaptataceae;g__Halorussus;s__Halorussus sp004765795	Euryarchaeota	p__Halobacteriota	c__Halobacteria	o__Halobacteriales	f__Haladaptataceae	g__Halorussus	s__Halorussus sp004765795	f__Halobacteriaceae	(UID84)	60	359	235	1	356	2	0	0	0	99.93	0.85	0	n.a.	99.93	yes
GCA_003675875.1	GCA_003675875.1_ASM367587v1_genomic	Halostella limicola strain LT12	2448456	PRJNA494990	SAMN10187727	d__Archaea;p__Halobacteriota;c__Halobacteria;o__Halobacteriales;f__QS-9-68-17;g__Halostella;s__Halostella sp003675875	Euryarchaeota	p__Halobacteriota	c__Halobacteria	o__Halobacteriales	f__QS-9-68-17	g__Halostella	s__Halostella sp003675875	f__Halobacteriaceae	(UID85)	51	395	250	3	387	5	0	0	0	99.13	1.27	40	n.a.	99.13	yes
GCA_000517625.1	GCA_000517625.1_ASM51762v1_genomic	Halostagnicola larsenii XH-48	797299	PRJNA71415	SAMN00117518	d__Archaea;p__Halobacteriota;c__Halobacteria;o__Halobacteriales;f__Natrialbaceae;g__Halostagnicola;s__Halostagnicola larsenii	Euryarchaeota	p__Halobacteriota	c__Halobacteria	o__Halobacteriales	f__Natrialbaceae	g__Halostagnicola	s__Halostagnicola larsenii	f__Halobacteriaceae	(UID85)	51	395	250	0	395	0	0	0	0	100	0	0	n.a.	100	yes
GCA_000328685.1	GCA_000328685.1_ASM32868v1_genomic	Natronococcus occultus SP4	694430	PRJNA46985	SAMN02261263	d__Archaea;p__Halobacteriota;c__Halobacteria;o__Halobacteriales;f__Natrialbaceae;g__Natronococcus;s__Natronococcus occultus	Euryarchaeota	p__Halobacteriota	c__Halobacteria	o__Halobacteriales	f__Natrialbaceae	g__Natronococcus	s__Natronococcus occultus	f__Halobacteriaceae	(UID85)	51	395	250	2	391	2	0	0	0	99.73	0.8	0	n.a.	99.73	yes
GCA_000230715.3	GCA_000230715.3_ASM23071v3_genomic	Natronobacterium gregoryi SP2	797304	PRJNA60135	SAMN02232042	d__Archaea;p__Halobacteriota;c__Halobacteria;o__Halobacteriales;f__Natrialbaceae;g__Natronobacterium;s__Natronobacterium gregoryi	Euryarchaeota	p__Halobacteriota	c__Halobacteria	o__Halobacteriales	f__Natrialbaceae	g__Natronobacterium	s__Natronobacterium gregoryi	f__Halobacteriaceae	(UID96)	40	417	263	1	416	0	0	0	0	99.62	0	0	n.a.	99.62	yes
GCA_000226975.3	GCA_000226975.3_ASM22697v3_genomic	Halobiforma lacisalsi AJ5	358396	PRJNA16192	SAMN02470038	d__Archaea;p__Halobacteriota;c__Halobacteria;o__Halobacteriales;f__Natrialbaceae;g__Halobiforma;s__Halobiforma lacisalsi	Euryarchaeota	p__Halobacteriota	c__Halobacteria	o__Halobacteriales	f__Natrialbaceae	g__Halobiforma	s__Halobiforma lacisalsi	f__Halobacteriaceae	(UID96)	40	417	263	2	415	0	0	0	0	99.43	0	0	n.a.	99.43	yes
GCA_000217715.1	GCA_000217715.1_ASM21771v1_genomic	Halopiger xanaduensis SH-6	797210	PRJNA56049	SAMN02232028	d__Archaea;p__Halobacteriota;c__Halobacteria;o__Halobacteriales;f__Natrialbaceae;g__Halopiger;s__Halopiger xanaduensis	Euryarchaeota	p__Halobacteriota	c__Halobacteria	o__Halobacteriales	f__Natrialbaceae	g__Halopiger	s__Halopiger xanaduensis	f__Halobacteriaceae	(UID96)	40	417	263	2	414	1	0	0	0	99.57	0.38	0	n.a.	99.57	yes
GCA_000025625.1	GCA_000025625.1_ASM2562v1_genomic	Natrialba magadii ATCC 43099	547559	PRJNA30691	SAMN02598473	d__Archaea;p__Halobacteriota;c__Halobacteria;o__Halobacteriales;f__Natrialbaceae;g__Natrialba;s__Natrialba magadii	Euryarchaeota	p__Halobacteriota	c__Halobacteria	o__Halobacteriales	f__Natrialbaceae	g__Natrialba	s__Natrialba magadii	f__Halobacteriaceae	(UID96)	40	417	263	5	412	0	0	0	0	99.17	0	0	n.a.	99.17	yes
GCA_000230735.3	GCA_000230735.3_ASM23073v3_genomic	Natrinema pellirubrum DSM 15624	797303	PRJNA52951	SAMN02261373	d__Archaea;p__Halobacteriota;c__Halobacteria;o__Halobacteriales;f__Natrialbaceae;g__Natrinema;s__Natrinema pellirubrum	Euryarchaeota	p__Halobacteriota	c__Halobacteria	o__Halobacteriales	f__Natrialbaceae	g__Natrinema	s__Natrinema pellirubrum	f__Halobacteriaceae	(UID96)	40	417	263	1	416	0	0	0	0	99.95	0	0	n.a.	99.95	yes
GCA_001971705.1	GCA_001971705.1_ASM197170v1_genomic	Haloterrigena daqingensis	588898	PRJNA329170	SAMN05417698	d__Archaea;p__Halobacteriota;c__Halobacteria;o__Halobacteriales;f__Natrialbaceae;g__Natronorubrum;s__Natronorubrum daqingense	Euryarchaeota	p__Halobacteriota	c__Halobacteria	o__Halobacteriales	f__Natrialbaceae	g__Natronorubrum	s__Natronorubrum daqingense	f__Halobacteriaceae	(UID96)	40	417	263	4	412	1	0	0	0	99.11	0.19	0	n.a.	99.11	yes
GCA_000025325.1	GCA_000025325.1_ASM2532v1_genomic	Haloterrigena turkmenica DSM 5511	543526	PRJNA30411	SAMN02598471	d__Archaea;p__Halobacteriota;c__Halobacteria;o__Halobacteriales;f__Natrialbaceae;g__Haloterrigena;s__Haloterrigena turkmenica	Euryarchaeota	p__Halobacteriota	c__Halobacteria	o__Halobacteriales	f__Natrialbaceae	g__Haloterrigena	s__Haloterrigena turkmenica	f__Halobacteriaceae	(UID96)	40	417	263	3	410	4	0	0	0	99.49	0.95	0	n.a.	99.49	yes

## Sheet: Dataset S5
Dataset S5. Occurrences of 53 GTDB conserved archaeal markers used for phylogenomic construction.
Assembly_accession	Genome_name	Organism_name	Position_in_phylotree	PF04919.7_Protein_of_unknown_function_(DUF655)	PF07541.7_Eukaryotic_translation_initiation_factor_2_alpha_subunit	PF00687.16_Ribosomal_protein_L1p/L10e_family	PF00466.15_Ribosomal_protein_L10	PF00827.12_Ribosomal_L15	PF01280.15_Ribosomal_protein_L19e	PF01090.14_Ribosomal_protein_S19e	PF01200.13_Ribosomal_protein_S28e	PF01015.13_Ribosomal_S3Ae_family	PF00900.15_Ribosomal_family_S4e	PF00410.14_Ribosomal_protein_S8	PF01000.21_RNA_polymerase_Rpb3/RpoA_insert_domain	TIGR00037_translation_elongation_factor_IF5A	TIGR00064_signal_recognition_particle-docking_protein_FtsY	TIGR00111_mRNA_surveillance_protein_pelota	TIGR00134_glutamyl-tRNA(Gln)_amidotransferase,_subunit_E	TIGR00279_ribosomal_protein_uL16	TIGR00291_rRNA_metabolism_protein,_SBDS_family	TIGR00323_putative_translation_initiation_factor_eIF-6	TIGR00335_putative_DNA_primase,_eukaryotic-type,_small_subunit	TIGR00373_transcription_factor_E	TIGR00405_transcription_elongation_factor_Spt5	TIGR00448_DNA-directed_RNA_polymerase	TIGR00483_EF-1_alpha_translation_elongation_factor_EF-1,_subunit_alpha	TIGR00491_translation_initiation_factor_aIF-2	TIGR00522_diphthine_synthase	TIGR00967_3a0501s007_preprotein_translocase,_SecY_subunit	TIGR00982_ribosomal_protein_uS12	TIGR01008_ribosomal_protein_uS3	TIGR01012_ribosomal_protein_uS2	TIGR01018_ribosomal_protein_uS4	TIGR01020_ribosomal_protein_uS5	TIGR01028_ribosomal_protein_uS7	TIGR01046_ribosomal_protein_uS10	TIGR01052_DNA_topoisomerase_VI,_B_subunit	TIGR01171_rplB_bact_ribosomal_protein_uL2	TIGR01213_tRNA_pseudouridine(54/55)_synthase	TIGR01952_NusA_family_KH_domain_protein,_archaeal	TIGR02236_DNA_repair_and_recombination_protein_RadA	TIGR02338_prefoldin,_beta_subunit	TIGR02389_DNA-directed_RNA_polymerase,_subunit_A''	TIGR02390_DNA-directed_RNA_polymerase_subunit_A'	TIGR03626_ribosomal_protein_uL3	TIGR03627_ribosomal_protein_uS9	TIGR03628_ribosomal_protein_uS11	TIGR03629_ribosomal_protein_uS13
GCA_003663105.1	Ca.Altiarchaeota.B60_G2	Candidatus Altiarchaeales archaeon isolate B60_G2	1	1	1	1	1	1	0	1	1	1	0	1	1	1	1	1	1	0	1	1	1	0	1	1	0	1	1	0	1	1	1	0	0	0	0	1	1	0	0	1	0	0	1	1	1	0	0
GCA_002841105.1	Ca.Altiarchaeota.HGW-Altiarchaeales-1	Candidatus Altiarchaeales archaeon HGW-Altiarchaeales-1	2	1	1	0	0	1	1	1	1	1	1	1	0	1	1	1	1	1	1	1	1	1	1	1	1	1	1	1	1	1	1	1	1	1	1	1	1	0	1	1	1	1	1	1	0	0	1
GCA_001873845.1	Ca.Altiarchaeota.CG2_30_32_3053	Candidatus Altiarchaeum sp. CG2_30_32_3053	3	1	1	1	1	1	1	1	1	1	1	1	1	1	1	1	1	1	1	1	1	1	1	1	1	1	1	1	1	1	1	1	1	1	1	1	1	0	1	1	1	1	1	1	1	1	1
GCA_002083985.1	Ca.Altiarchaeota.A3	Candidatus Altiarchaeales archaeon A3	4	1	1	1	0	1	1	0	1	1	1	1	1	1	1	0	1	1	1	1	1	0	1	1	1	1	0	1	1	1	0	1	1	1	1	1	1	0	1	0	0	1	1	1	1	1	1
GCA_001742785.1	Ca.Altiarchaeota.IMC4_SM1	Candidatus Altiarchaeales archaeon IMC4	5	0	1	1	1	1	1	1	1	1	1	1	1	1	1	1	1	1	1	1	1	1	1	1	1	1	1	1	1	1	1	1	1	1	1	1	1	0	1	1	1	0	1	1	1	1	1
GCA_001723845.1	Ca.Altiarchaeota.WOR_SM1_SCG	Candidatus Altiarchaeales archaeon WOR_SM1_SCG	6	1	1	1	1	0	1	0	0	1	1	1	0	1	1	1	1	1	1	1	1	0	1	1	1	0	1	1	0	1	1	1	1	1	1	1	1	0	0	1	1	0	1	1	1	0	1
GCA_001723855.1	Ca.Altiarchaeota.WOR_SM1_86-2	Candidatus Altiarchaeales archaeon WOR_SM1_86-2	7	0	1	1	1	1	1	0	1	1	1	1	1	1	1	1	1	1	1	0	1	1	0	0	1	0	1	1	1	1	0	1	1	1	1	1	1	0	1	1	1	1	1	1	1	1	1
GCA_902384455.1	LFW-28_CABMCB01	uncultured archaeon isolate LFW-28	8	1	1	1	1	1	1	1	1	1	1	1	1	1	1	1	1	1	1	1	1	1	1	1	1	1	1	1	1	1	1	1	1	1	1	1	1	0	1	1	1	1	1	1	1	1	1
GCA_003663045.1	Ca.Altiarchaeota.B80_G16	Candidatus Altiarchaeales archaeon isolate B80_G16	9	1	1	1	1	1	1	1	1	1	1	1	1	1	1	1	1	1	1	1	1	1	1	1	1	1	1	1	1	1	1	1	1	1	1	1	1	0	1	1	0	0	1	1	1	1	1
GCA_002254565.1	Ca.Altiarchaeota.ex4484_2	Candidatus Altiarchaeales archaeon ex4484_2	10	1	1	1	1	1	1	1	1	0	1	1	1	1	1	1	1	1	1	1	1	1	1	1	1	1	1	1	1	1	1	1	1	1	1	1	1	0	1	1	1	1	1	1	1	1	1
GCA_003663165.1	Ca.Altiarchaeota.B25_G15	Candidatus Altiarchaeales archaeon isolate B25_G15	11	1	1	1	1	1	1	1	1	1	1	1	1	1	1	1	1	0	1	1	0	1	0	1	0	0	1	1	1	1	0	1	0	1	0	1	1	0	1	1	0	1	1	1	1	1	1
GCA_003663125.1	Ca.Altiarchaeota.B36_G9	Candidatus Altiarchaeales archaeon isolate B36_G9	12	1	1	1	1	1	1	1	1	1	1	1	1	1	1	1	1	1	1	1	1	1	1	1	1	1	1	1	1	1	1	1	1	1	1	1	1	1	1	1	1	1	1	1	1	1	1
GCA_003663175.1	Ca.Altiarchaeota.B22_G2	Candidatus Altiarchaeales archaeon isolate B22_G2	13	1	1	1	1	1	1	1	1	1	1	0	1	1	1	1	1	1	1	0	1	1	1	1	1	1	1	1	0	1	1	0	1	1	1	1	1	1	0	1	1	1	1	1	1	1	0
GCA_003663075.1	Ca.Altiarchaeota.B76_G9	Candidatus Altiarchaeales archaeon isolate B76_G9	14	1	1	1	1	1	1	1	1	1	1	1	1	1	1	1	1	1	0	0	1	1	1	1	1	1	0	1	1	1	0	1	1	1	0	1	1	0	1	1	1	1	1	1	0	1	1
GCA_003663115.1	Ca.Altiarchaeota.B52_G2	Candidatus Altiarchaeales archaeon isolate B52_G2	15	1	1	1	1	1	1	1	1	1	1	1	1	1	1	1	1	0	1	1	1	1	1	1	1	1	1	1	1	1	1	1	1	1	1	1	1	0	1	1	1	1	1	1	1	1	1
GCA_003660975.1	Ca.Micrarchaeota.B47_G15	Candidatus Micrarchaeota archaeon isolate B47_G15	16	1	1	1	1	1	1	1	1	1	1	1	1	1	1	1	1	1	1	1	1	1	1	1	1	1	1	1	1	1	1	1	1	1	1	1	1	1	1	1	1	1	1	1	1	1	1
GCA_003558235.1	Ca.Diapherotrites.CSSed10_269	Candidatus Diapherotrites archaeon isolate CSSed10_269	17	1	1	1	1	1	1	1	1	1	1	1	1	1	1	1	1	1	1	1	0	1	1	1	1	1	1	1	1	1	1	1	1	1	1	1	1	1	1	1	1	1	1	1	1	1	1
GCA_003553825.1	Ca.Diapherotrites.T1Sed10_39R1	Candidatus Diapherotrites archaeon isolate T1Sed10_39R1	18	1	1	1	1	1	1	1	1	1	1	1	1	1	1	0	1	1	1	1	1	0	1	1	1	1	1	1	1	1	1	1	1	1	1	1	1	1	1	1	1	1	1	1	1	1	1
GCA_003551125.1	Ca.Diapherotrites.B1Sed10_29	Candidatus Diapherotrites archaeon isolate B1Sed10_29	19	1	1	0	0	1	1	1	1	1	1	1	1	1	1	0	1	1	1	1	1	1	0	1	1	1	0	1	1	1	1	1	1	1	1	1	1	1	1	0	1	1	1	1	1	1	1
GCA_003559395.1	Ca.Diapherotrites.CSSed10_239	Candidatus Diapherotrites archaeon isolate CSSed10_239	20	1	1	0	0	1	1	1	1	1	1	1	1	1	1	1	1	1	1	1	1	1	1	1	1	1	1	1	1	1	1	1	1	1	1	1	1	1	0	1	1	1	1	1	1	1	1
GCA_002779075.1	Ca.Diapherotrites.CG08_land_8_20_14_0_20_30_16	Candidatus Diapherotrites archaeon CG08_land_8_20_14_0_20_30_16	21	1	1	1	1	1	1	1	1	1	1	1	1	1	1	1	0	1	1	1	1	1	1	1	1	1	1	1	1	1	1	1	1	1	1	1	1	0	0	1	1	1	1	1	1	1	1
GCA_003661685.1	Ca.Diapherotrites.B51_G17	Candidatus Diapherotrites archaeon isolate B51_G17	22	0	1	1	1	0	1	1	0	1	1	1	1	1	0	1	0	0	1	1	1	1	1	1	1	1	1	0	1	0	1	1	0	1	1	1	1	0	1	0	1	1	1	1	1	1	1
GCA_002779065.1	Ca.Diapherotrites.CG08_land_8_20_14_0_20_34_12	Candidatus Diapherotrites archaeon CG08_land_8_20_14_0_20_34_12	23	1	1	1	1	1	1	1	1	1	1	1	1	1	1	1	1	1	1	1	1	0	1	1	0	1	0	1	1	1	1	1	1	1	0	1	1	0	1	1	1	1	1	1	1	1	1
GCA_003661665.1	Ca.Diapherotrites.B9_G13	Candidatus Diapherotrites archaeon isolate B9_G13	24	1	1	0	0	1	1	1	1	1	1	1	1	1	1	0	0	0	1	1	1	0	0	1	0	1	1	1	0	1	1	1	1	0	0	0	1	1	0	0	1	1	1	1	1	1	1
GCA_902385225.1	LFW-252_2_CABMEU01	uncultured archaeon isolate LFW-252_2	25	1	1	1	1	1	1	1	1	1	1	1	1	1	1	1	1	1	1	1	1	1	1	1	1	0	1	1	1	1	1	1	1	1	1	1	1	1	1	1	1	1	1	1	1	1	1
GCA_003556695.1	Ca.Diapherotrites.CSSed10_505	Candidatus Diapherotrites archaeon isolate CSSed10_505	26	1	0	1	1	0	1	1	1	0	1	1	1	1	1	1	1	1	1	0	1	1	1	1	1	0	1	1	1	1	1	1	1	1	1	0	1	1	1	1	1	1	0	1	1	1	1
GCA_002763225.1	Ca.Diapherotrites.CG10_big_fil_rev_8_21_14_0_10_31_34	Candidatus Diapherotrites archaeon CG10_big_fil_rev_8_21_14_0_10_31_34	27	1	1	1	1	1	1	0	1	1	1	1	1	1	0	1	1	1	1	0	1	1	1	1	1	1	1	1	1	1	1	1	1	1	1	1	1	0	1	0	1	1	1	1	1	1	1
GCA_000830275.1	Diapherotrites.AR10	archaeon GW2011_AR10	28	1	1	1	1	1	1	1	1	1	1	1	1	1	1	1	1	1	1	1	1	1	1	1	1	1	1	1	1	1	1	1	1	1	1	1	1	0	1	1	1	1	1	1	1	1	1
GCA_002687735.1	Ca.Diapherotrites.ARS1427	Candidatus Diapherotrites archaeon	29	1	0	1	1	1	1	1	1	1	1	1	1	1	1	1	0	0	1	1	0	1	1	1	1	1	1	1	1	1	1	1	1	1	1	1	1	1	1	1	1	1	1	1	1	1	1
GCA_000402355.1	Ca.Diapherotrites.SCGC.AAA011-E11	Candidatus Iainarchaeum andersonii SCGC AAA011-E11	30	1	1	1	1	1	1	1	1	1	1	1	1	1	1	1	1	1	1	1	1	1	1	1	1	1	1	1	1	1	1	1	1	1	1	1	1	1	1	1	1	1	1	1	1	1	1
GCA_002762975.1	Ca.Diapherotrites.CG11_big_fil_rev_8_21_14_0_20_37_9	Candidatus Diapherotrites archaeon CG11_big_fil_rev_8_21_14_0_20_37_9	31	1	1	1	1	1	1	1	1	1	1	1	1	1	1	1	1	1	1	1	1	1	1	1	1	1	1	1	1	1	1	1	1	1	1	0	1	1	1	1	1	1	1	1	1	1	1
GCA_015522865.1	GCA_015522865.1_ASM1552286v1_genomic	Candidatus Micrarchaeota archaeon isolate S014_66_esom	32	0	1	1	1	1	1	1	0	0	1	1	1	1	1	1	0	1	1	1	1	0	1	1	1	1	0	1	1	1	1	1	1	1	1	1	1	0	1	1	0	0	0	1	1	1	1
GCA_013425325.1	GCA_013425325.1_ASM1342532v1_genomic	Candidatus Micrarchaeota archaeon isolate Sv246	33	1	1	1	1	1	1	1	1	1	1	1	1	1	1	1	1	1	1	1	1	1	1	1	1	1	0	1	1	1	1	1	1	1	1	1	1	0	1	0	1	0	1	1	1	1	1
GCA_001871495.1	Ca.Micrarchaeota.CG1_02_51_15	Candidatus Micrarchaeota archaeon CG1_02_51_15	34	1	1	1	1	1	1	1	1	1	1	1	1	1	1	1	1	1	1	1	1	1	1	1	1	1	0	1	1	1	1	1	1	1	1	1	1	0	1	1	1	0	1	1	1	1	1
GCA_902385045.1	LFW-156_1_CABMDW01	uncultured archaeon isolate LFW-156_1	35	1	1	1	1	1	1	1	1	1	1	1	1	1	1	1	1	1	1	1	1	1	1	1	1	1	0	1	1	1	1	1	1	1	1	1	1	0	1	1	1	0	1	1	1	1	1
GCA_903851445.1	GCA_903851445.1_freshwater_MAG_---_AlinenSediments_bin-2061_genomic	uncultured Candidatus Micrarchaeota archaeon isolate AlinenSediments_bin-2061	36	1	1	1	1	1	1	1	1	1	1	1	1	1	1	1	1	1	1	1	1	1	1	1	1	1	0	1	1	1	1	1	1	1	1	1	1	0	1	1	1	0	1	1	1	1	1
GCA_016212475.1	GCA_016212475.1_ASM1621247v1_genomic	Candidatus Micrarchaeota archaeon isolate NC_groundwater_1741_Pr3_B-0.1um_42_19	37	1	1	1	1	1	1	1	1	1	1	1	1	1	1	1	1	1	1	1	1	1	1	1	1	1	0	1	1	1	1	1	1	1	1	1	1	0	1	1	1	0	1	1	1	1	1
GCA_018819225.1	GCA_018819225.1_ASM1881922v1_genomic	Candidatus Micrarchaeota archaeon isolate OS_PC_MetaG.mb.109	38	1	1	1	1	1	1	1	1	1	1	1	1	1	1	1	1	1	1	1	1	1	1	1	1	1	0	1	1	1	1	1	1	1	1	1	1	0	1	1	1	0	1	1	1	1	1
GCA_005239845.1	GCA_005239845.1_ASM523984v1_genomic	archaeon isolate Bin_28_2_1	39	1	1	1	1	1	1	1	1	0	0	0	1	1	1	1	1	1	1	1	1	1	1	1	1	1	0	1	1	1	1	1	1	1	1	1	1	0	1	1	1	0	1	0	0	1	1
GCA_016212465.1	GCA_016212465.1_ASM1621246v1_genomic	Candidatus Micrarchaeota archaeon isolate NC_groundwater_1743_Pr3_B-0.1um_46_10	40	1	1	1	1	1	1	1	1	1	1	1	1	1	1	1	1	1	1	1	1	1	1	1	1	1	0	1	1	1	1	1	1	1	1	1	1	0	1	1	1	0	1	1	1	1	1
SAMN17765500	QZM_A2_1_37_26	Ca.Micrarchaeota.QZM_A2_1_37_26	41	1	1	1	1	1	0	0	0	1	1	1	1	1	1	1	0	1	1	0	1	1	1	1	1	1	0	1	0	0	1	0	0	0	0	1	0	0	0	1	0	1	1	0	1	1	1
SAMN17761751	QZM_A1_37_24	Ca.Micrarchaeota.QZM_A1_37_24	42	1	1	1	1	1	0	1	1	1	0	0	0	1	1	1	1	1	1	0	0	1	1	1	1	1	0	1	1	1	1	1	1	1	1	1	1	0	1	1	1	0	0	1	0	0	1
GCA_016217775.1	GCA_016217775.1_ASM1621777v1_genomic	Candidatus Micrarchaeota archaeon isolate NC_groundwater_1745_Pr3_B-0.1um_50_9	43	1	1	1	1	0	1	1	1	1	1	1	1	1	1	1	1	1	1	1	0	0	1	1	1	1	0	1	1	1	0	0	1	1	1	1	1	0	1	1	1	0	1	1	1	1	0
GCA_016194335.1	GCA_016194335.1_ASM1619433v1_genomic	Candidatus Micrarchaeota archaeon isolate NC_groundwater_947_Pr1_S-0.2um_57_30	44	1	1	1	1	1	1	1	1	1	1	1	1	1	1	1	1	1	1	1	0	1	1	1	1	1	0	1	1	1	1	1	1	1	1	1	1	0	1	1	1	0	1	1	1	1	1
GCA_001871595.1	Ca.Micrarchaeota.CG1_02_55_22	Candidatus Micrarchaeota archaeon CG1_02_55_22	45	1	1	1	1	1	1	1	1	1	1	1	1	1	1	1	1	1	1	1	1	1	1	1	1	1	0	1	1	1	1	1	1	1	1	1	1	0	1	1	1	0	1	1	1	1	1
GCA_013360305.1	GCA_013360305.1_ASM1336030v1_genomic	Candidatus Micrarchaeota archaeon isolate MAG_54	46	1	0	1	1	1	1	1	1	1	1	1	1	1	1	1	1	1	1	1	1	1	1	1	1	1	0	1	1	1	1	1	1	1	1	1	1	0	1	1	1	0	1	1	1	1	1
GCA_013331595.1	GCA_013331595.1_ASM1333159v1_genomic	Candidatus Micrarchaeota archaeon isolate UBA10210	47	1	1	1	1	1	1	1	1	1	1	1	1	1	1	1	1	0	1	1	1	0	1	1	1	1	0	1	0	1	1	1	1	0	1	1	1	0	1	1	1	0	1	1	1	1	1
SAMN36037899	JZ-4_201803_bins_88	Ca.Micrarchaeota.JZ-4_201803_bins_88	48	0	1	1	1	1	1	1	1	1	1	1	1	1	1	1	1	1	1	1	1	1	1	1	1	1	0	1	1	1	1	1	1	1	1	1	1	0	1	1	1	0	1	1	1	1	1
GCA_018304285.1	GCA_018304285.1_ASM1830428v1_genomic	Candidatus Micrarchaeota archaeon isolate RIFCSPHIGHO2_12_FULL_52_14	49	1	1	1	1	1	1	1	0	1	1	1	1	1	1	1	1	1	1	1	1	0	1	1	1	0	0	1	1	1	0	1	1	1	1	1	1	0	1	1	1	0	1	1	1	1	1
GCA_016214445.1	GCA_016214445.1_ASM1621444v1_genomic	Candidatus Micrarchaeota archaeon isolate NC_groundwater_1961_Pr3_S-0.2um_52_3	50	0	1	1	1	1	1	1	0	1	0	1	1	1	1	1	1	1	1	1	1	0	1	1	1	1	0	1	1	0	0	1	1	1	1	0	0	0	1	1	1	1	1	0	1	1	1
GCA_016207165.1	GCA_016207165.1_ASM1620716v1_genomic	Candidatus Micrarchaeota archaeon isolate NC_groundwater_1324_Ag_S-0.2um_56_85	51	1	1	1	1	1	1	1	1	1	1	1	1	1	1	1	1	1	1	1	1	1	1	1	1	1	0	1	1	1	1	1	1	1	1	1	1	0	1	1	1	0	1	1	1	1	1
GCA_016212375.1	GCA_016212375.1_ASM1621237v1_genomic	Candidatus Micrarchaeota archaeon isolate NC_groundwater_1746_Pr3_B-0.1um_53_26	52	1	0	1	1	0	1	1	1	1	1	1	1	1	1	1	1	1	1	1	1	1	1	1	1	0	0	1	1	1	1	1	1	1	1	1	1	0	1	1	1	0	1	1	1	1	1
GCA_016188965.1	GCA_016188965.1_ASM1618896v1_genomic	Candidatus Micrarchaeota archaeon isolate NC_groundwater_395_Ag_B-0.1um_58_13	53	1	1	1	1	1	1	1	1	1	1	1	1	1	1	1	1	1	1	1	1	1	1	1	1	1	0	1	1	1	1	1	1	1	1	1	1	0	1	1	1	0	1	1	1	1	1
SAMN17765505	QZM_B1_49_39	Ca.Micrarchaeota.QZM_B1_49_39	54	1	1	1	1	1	1	1	1	1	1	1	1	1	1	1	1	1	1	1	1	1	1	1	1	1	0	1	1	1	1	1	1	1	1	1	1	0	1	1	1	0	1	1	1	1	1
GCA_903893865.1	GCA_903893865.1_freshwater_MAG_---_AlinenSediments_bin-0467_genomic	uncultured Candidatus Micrarchaeota archaeon isolate AlinenSediments_bin-0467	55	1	1	1	0	0	1	1	1	1	1	1	1	0	1	1	1	0	1	1	1	1	1	1	1	1	0	1	1	1	1	1	1	1	1	1	1	0	1	1	1	0	1	1	1	1	1
SAMN36036656	DPZ-2_202101_bins_83	Ca.Micrarchaeota.DPZ-2_202101_bins_83	56	1	1	1	1	0	1	1	1	0	1	1	0	1	1	1	0	1	1	1	1	1	1	1	1	1	0	1	1	1	1	0	1	0	1	1	1	0	1	1	0	0	1	1	1	0	0
GCA_902384935.1	LFW-144_1_CABMDO01	uncultured archaeon isolate LFW-144_1	57	1	1	1	1	1	1	1	1	1	1	1	1	1	1	1	1	1	1	1	1	1	1	1	1	1	0	1	1	1	1	1	1	1	1	1	1	0	1	1	1	0	1	1	1	1	1
GCA_002763345.1	Ca.Micrarchaeota.CG08_land_8_20_14_0_20_59_11	Candidatus Micrarchaeota archaeon CG08_land_8_20_14_0_20_59_11	58	1	1	0	0	1	1	1	1	1	1	1	1	1	1	1	1	1	1	1	1	1	1	1	1	1	0	1	0	1	1	1	1	0	1	1	1	0	0	1	1	0	0	1	1	1	0
GCA_002499405.1	Ca.Micrarchaeota.UBA95	Candidatus Micrarchaeota archaeon UBA95	59	1	1	1	1	1	1	1	1	1	1	1	1	1	1	1	1	1	1	1	1	1	1	1	1	1	0	1	1	1	1	1	1	1	1	1	1	0	1	1	1	0	1	1	1	1	1
GCA_001871605.1	Ca.Micrarchaeota.CG1_02_55_41	Candidatus Micrarchaeota archaeon CG1_02_55_41	60	1	1	1	1	0	1	1	1	1	1	1	1	1	1	1	1	1	1	1	1	1	1	1	1	1	0	1	1	1	1	1	1	1	1	1	1	0	1	1	1	0	1	1	1	1	1
GCA_002505035.1	Ca.Micrarchaeota.UBA93	Candidatus Micrarchaeota archaeon UBA93	61	1	1	1	1	1	1	1	1	1	1	1	1	1	1	1	1	1	1	1	1	1	1	1	1	1	0	1	1	1	1	0	1	1	1	1	1	0	1	0	1	0	1	1	1	1	1
GCA_001871655.1	Ca.Micrarchaeota.CG1_02_60_51	Candidatus Micrarchaeota archaeon CG1_02_60_51	62	1	1	1	1	1	1	1	1	1	1	1	1	1	1	1	1	1	1	1	1	0	1	1	1	1	0	1	1	1	1	1	1	1	1	1	1	0	1	0	1	0	1	1	1	1	1
SAMN17765507	QZM_B4_38_13	Ca.Micrarchaeota.QZM_B4_38_13	63	1	1	1	1	1	0	0	0	1	0	0	0	1	1	1	1	1	1	0	0	1	0	1	1	1	1	0	1	0	0	0	0	1	1	1	0	1	1	1	1	0	0	1	0	0	0
SAMN36036654	DPZ-2_202101_bins_34	Ca.Micrarchaeota.DPZ-2_202101_bins_34	64	0	0	1	1	0	1	1	1	1	1	1	1	1	1	1	1	1	1	1	0	1	1	1	1	1	1	1	0	1	0	1	1	1	1	1	0	1	0	1	1	0	1	0	0	1	1
GCA_903832205.1	GCA_903832205.1_freshwater_MAG_---_AlinenSediments_bin-3077_genomic	uncultured Candidatus Micrarchaeota archaeon isolate AlinenSediments_bin-3077	65	0	1	1	1	1	1	0	1	1	1	1	1	1	1	1	1	0	1	0	1	1	1	1	1	1	1	1	1	1	1	1	1	1	1	1	1	1	1	1	1	1	1	1	1	1	1
SAMN36037072	DRTY-6_201705_bins_182	Ca.Micrarchaeota.DRTY-6_201705_bins_182	66	1	1	1	1	1	1	1	1	1	1	1	1	1	1	1	1	1	1	1	1	1	1	1	1	1	1	1	1	1	1	1	1	1	1	1	1	1	1	1	1	1	1	1	1	1	1
SAMN36037621	JZ-2_201705_bins_4	Ca.Micrarchaeota.JZ-2_201705_bins_4	67	1	1	1	1	1	1	1	1	1	1	1	1	1	1	1	1	1	1	1	1	1	1	1	1	1	0	1	1	1	1	0	1	1	1	1	0	1	1	1	1	1	1	1	1	0	0
GCA_902385155.1	LFW-242_1_CABMEP01	uncultured archaeon isolate LFW-242_1	68	1	1	1	1	1	1	1	1	1	1	1	1	1	1	1	1	1	1	1	1	1	1	0	1	1	0	1	1	1	1	1	1	1	1	1	1	1	1	1	1	1	1	1	1	1	1
SAMN36038167	SRBZ-1_202007_bins_85	Ca.Micrarchaeota.SRBZ-1_202007_bins_85	69	1	1	1	1	1	1	1	1	0	1	1	1	1	1	1	1	0	1	1	1	1	1	1	1	1	0	1	1	1	1	1	1	1	1	1	1	0	1	1	1	1	1	1	1	1	1
SAMN36037094	DRTY-6_201705_bins_89	Ca.Micrarchaeota.DRTY-6_201705_bins_89	70	1	1	1	1	0	1	1	1	1	1	1	1	1	1	1	1	0	1	1	1	1	1	1	1	1	0	1	1	1	1	1	1	1	1	1	1	1	1	1	1	1	1	1	1	1	1
SAMN36037838	JZ-3_201901_bins_92	Ca.Micrarchaeota.JZ-3_201901_bins_92	71	1	1	1	1	1	1	1	1	1	1	1	1	1	1	1	1	0	1	1	1	1	1	1	1	1	0	1	1	1	1	1	1	1	1	1	1	1	1	1	1	1	1	1	1	1	1
[truncated: 665 more rows]
[truncated: 7 more columns]

## Sheet: Dataset S6
Dataset S6. Relative abundance of each major Micrarchaeota lineage among all sampling sites with the presence of associated MAGs or reads.
[truncated: 123 more rows]

[truncated: 8 more sheets: Dataset S7, Dataset S8, Dataset S9, Dataset S10, Dataset S11, Dataset S12, Dataset S13, Dataset S14]
